# Supplementary material for: Long-read sequencing reveals the complex splicing profile of the psychiatric risk gene CACNA1C in human brain
Source: Mol Psychiatry. 2019 Nov 6;25(1):37–47. doi: 10.1038/s41380-019-0583-1 (PMC6906184; doi:10.1038/s41380-019-0583-1)
Supplement: Supplementary file 2 — Dataset 1 [file 41380_2019_583_MOESM2_ESM.txt]

chr12	2054227	2054536	novel_exon1
chr12	2059076	2059233	novel_exon2
chr12	2095936	2096214	novel_exon3
chr12	2099286	2099384	novel_exon4
chr12	2110180	2110306	novel_exon5
chr12	2151105	2151256	novel_exon6
chr12	2200042	2200093	novel_exon7
chr12	2208161	2208286	novel_exon8
chr12	2212213	2212296	novel_exon9
chr12	2216350	2216438	novel_exon10
chr12	2317728	2317895	novel_exon11
chr12	2354820	2354890	novel_exon12
chr12	2394752	2394816	novel_exon13
chr12	2410974	2411102	novel_exon14
chr12	2421433	2421571	novel_exon15
chr12	2449947	2450036	novel_exon16
chr12	2469339	2469547	novel_exon17
chr12	2492005	2493112	novel_exon18
chr12	2503998	2504092	novel_exon19
chr12	2504192	2504292	novel_exon20
chr12	2530697	2530761	novel_exon21
chr12	2546914	2546963	novel_exon22
chr12	2554359	2555485	novel_exon23
chr12	2560056	2560151	novel_exon24
chr12	2572308	2572362	novel_exon25
chr12	2572426	2572544	novel_exon26
chr12	2572585	2572641	novel_exon27
chr12	2572885	2572951	novel_exon28
chr12	2593030	2593096	novel_exon29
chr12	2600464	2600628	novel_exon30
chr12	2647846	2648158	novel_exon31
chr12	2648404	2648468	novel_exon32
chr12	2653473	2653587	novel_exon33
chr12	2654093	2654243	novel_exon34
chr12	2679875	2680196	novel_exon35
chr12	2682085	2682182	novel_exon36
chr12	2683234	2683286	novel_exon37
chr12	2683584	2683979	novel_exon38
chr12	2687173	2687309	novel_exon39
