# Supplementary material for: Long-read sequencing reveals the complex splicing profile of the psychiatric risk gene CACNA1C in human brain
Source: Mol Psychiatry. 2019 Nov 6;25(1):37–47. doi: 10.1038/s41380-019-0583-1 (PMC6906184; doi:10.1038/s41380-019-0583-1)
Supplement: Supplementary file 3 — Dataset 2 [file 41380_2019_583_MOESM3_ESM.txt]

track name="isoforms_24" description="isoforms_24" visibility=2 itemRgb="On"
chr12	2053562	2691199	CACNA1C_novel-42	0	+	2053562	2691199	255,165,0	56	49,161,161,106,140,140,159,197,104,173,91,27,161,226,208,62,59,115,121,70,133,130,60,107,88,108,53,147,202,159,111,78,6,9,275,511,66,108,21,66,47,45,166,128,97,103,102,128,81,54,353,129,107,104,333,300	0,61661,61822,66762,395413,404004,432541,439627,450873,459249,496380,503388,512859,514006,528027,529259,529321,530940,531813,532272,539650,542311,543874,548291,551518,552116,553048,553421,554948,556978,558340,580734,580812,587895,587904,597500,598011,598077,598185,600272,601584,601631,611262,612018,613123,615370,620978,623531,624170,624251,625881,628987,632173,632603,634884,637337
chr12	2053562	2691199	CACNA1C_novel-55	0	+	2053562	2691199	255,0,0	55	49,161,161,106,140,140,159,197,104,173,91,27,161,226,208,62,59,115,121,70,133,130,60,107,88,108,53,147,202,159,111,78,6,33,108,21,66,47,45,166,128,97,103,102,128,81,54,353,322,213,129,107,104,333,300	0,61661,61822,66762,395413,404004,432541,439627,450873,459249,496380,503388,512859,514006,528027,529259,529321,530940,531813,532272,539650,542311,543874,548291,551518,552116,553048,553421,554948,556978,558340,580734,580812,594912,598077,598185,600272,601584,601631,611262,612018,613123,615370,620978,623531,624170,624251,625881,626312,626800,628987,632173,632603,634884,637337
chr12	2053562	2691199	CACNA1C_novel-62	0	+	2053562	2691199	0,0,0	55	49,161,161,106,140,140,159,197,104,173,91,27,161,226,208,62,59,115,121,70,133,130,60,107,88,108,53,147,202,159,111,78,6,33,108,21,66,47,45,166,128,97,103,102,128,81,54,353,213,105,129,107,104,333,300	0,61661,61822,66762,395413,404004,432541,439627,450873,459249,496380,503388,512859,514006,528027,529259,529321,530940,531813,532272,539650,542311,543874,548291,551518,552116,553048,553421,554948,556978,558340,580734,580812,594912,598077,598185,600272,601584,601631,611262,612018,613123,615370,620978,623531,624170,624251,625881,626800,628387,628987,632173,632603,634884,637337
chr12	2053562	2691199	CACNA1C_novel-63	0	+	2053562	2691199	0,0,0	55	49,161,161,106,140,140,159,197,104,173,91,27,161,226,208,62,59,115,121,70,133,130,60,107,88,108,53,147,202,159,111,78,6,33,108,21,66,47,45,166,128,97,103,57,102,128,81,54,353,213,129,107,104,333,300	0,61661,61822,66762,395413,404004,432541,439627,450873,459249,496380,503388,512859,514006,528027,529259,529321,530940,531813,532272,539650,542311,543874,548291,551518,552116,553048,553421,554948,556978,558340,580734,580812,594912,598077,598185,600272,601584,601631,611262,612018,613123,615370,620921,620978,623531,624170,624251,625881,626800,628987,632173,632603,634884,637337
chr12	2053562	2691199	CACNA1C_novel-71	0	+	2053562	2691199	255,0,0	55	49,161,161,106,140,140,159,197,104,173,91,27,161,226,208,62,59,115,121,70,133,130,60,107,88,108,53,147,202,159,111,78,6,33,108,21,66,47,45,166,128,97,103,102,128,81,54,353,105,129,54,107,104,333,300	0,61661,61822,66762,395413,404004,432541,439627,450873,459249,496380,503388,512859,514006,528027,529259,529321,530940,531813,532272,539650,542311,543874,548291,551518,552116,553048,553421,554948,556978,558340,580734,580812,594912,598077,598185,600272,601584,601631,611262,612018,613123,615370,620978,623531,624170,624251,625881,628387,628987,629670,632173,632603,634884,637337
chr12	2053562	2691199	CACNA1C_novel-76	0	+	2053562	2691199	0,0,0	55	49,161,161,106,140,140,159,197,104,173,91,27,161,226,208,62,59,115,121,70,133,130,60,107,88,108,53,147,202,159,111,78,6,33,108,21,66,47,45,166,128,97,103,57,102,128,81,54,353,105,129,107,104,333,300	0,61661,61822,66762,395413,404004,432541,439627,450873,459249,496380,503388,512859,514006,528027,529259,529321,530940,531813,532272,539650,542311,543874,548291,551518,552116,553048,553421,554948,556978,558340,580734,580812,594912,598077,598185,600272,601584,601631,611262,612018,613123,615370,620921,620978,623531,624170,624251,625881,628387,628987,632173,632603,634884,637337
chr12	2053562	2691199	CACNA1C_novel-79	0	+	2053562	2691199	255,0,0	55	49,137,161,161,106,140,140,159,197,104,173,91,27,161,226,208,62,59,115,121,70,133,130,60,107,88,108,53,147,202,159,111,78,6,33,108,21,66,47,45,166,128,97,103,102,128,81,54,353,213,129,107,104,333,300	0,56611,61661,61822,66762,395413,404004,432541,439627,450873,459249,496380,503388,512859,514006,528027,529259,529321,530940,531813,532272,539650,542311,543874,548291,551518,552116,553048,553421,554948,556978,558340,580734,580812,594912,598077,598185,600272,601584,601631,611262,612018,613123,615370,620978,623531,624170,624251,625881,626800,628987,632173,632603,634884,637337
chr12	2053562	2691199	CACNA1C_novel-90	0	+	2053562	2691199	255,165,0	55	49,161,161,106,140,140,159,197,104,173,91,113,27,161,226,208,62,59,115,121,70,133,130,60,107,88,108,53,147,202,159,111,78,6,33,108,21,66,47,45,166,128,97,103,102,128,81,54,353,213,129,107,104,333,300	0,61661,61822,66762,395413,404004,432541,439627,450873,459249,496380,496981,503388,512859,514006,528027,529259,529321,530940,531813,532272,539650,542311,543874,548291,551518,552116,553048,553421,554948,556978,558340,580734,580812,594912,598077,598185,600272,601584,601631,611262,612018,613123,615370,620978,623531,624170,624251,625881,626800,628987,632173,632603,634884,637337
chr12	2053562	2691199	CACNA1C_novel-95	0	+	2053562	2691199	255,0,0	55	49,137,161,161,106,140,140,159,197,104,173,91,27,161,226,208,62,59,115,121,70,133,130,60,107,88,108,53,147,202,159,111,78,6,33,108,21,66,47,45,166,128,97,103,57,102,128,81,54,353,129,107,104,333,300	0,56611,61661,61822,66762,395413,404004,432541,439627,450873,459249,496380,503388,512859,514006,528027,529259,529321,530940,531813,532272,539650,542311,543874,548291,551518,552116,553048,553421,554948,556978,558340,580734,580812,594912,598077,598185,600272,601584,601631,611262,612018,613123,615370,620921,620978,623531,624170,624251,625881,628987,632173,632603,634884,637337
chr12	2053562	2691199	CACNA1C_novel-102	0	+	2053562	2691199	0,0,0	55	49,161,161,106,140,140,159,197,104,173,91,27,161,226,208,62,59,115,121,70,133,130,60,107,88,108,53,147,202,159,111,84,78,6,33,108,21,66,47,45,166,128,97,103,102,128,81,54,353,213,129,107,104,333,300	0,61661,61822,66762,395413,404004,432541,439627,450873,459249,496380,503388,512859,514006,528027,529259,529321,530940,531813,532272,539650,542311,543874,548291,551518,552116,553048,553421,554948,556978,558340,580066,580734,580812,594912,598077,598185,600272,601584,601631,611262,612018,613123,615370,620978,623531,624170,624251,625881,626800,628987,632173,632603,634884,637337
chr12	2053562	2691199	CACNA1C_novel-104	0	+	2053562	2691199	255,165,0	55	49,161,161,106,140,140,159,197,104,173,91,113,27,161,226,208,62,59,115,121,70,133,130,60,107,88,108,53,147,202,159,111,78,6,33,108,21,66,47,45,166,128,97,103,57,102,128,81,54,353,129,107,104,333,300	0,61661,61822,66762,395413,404004,432541,439627,450873,459249,496380,496981,503388,512859,514006,528027,529259,529321,530940,531813,532272,539650,542311,543874,548291,551518,552116,553048,553421,554948,556978,558340,580734,580812,594912,598077,598185,600272,601584,601631,611262,612018,613123,615370,620921,620978,623531,624170,624251,625881,628987,632173,632603,634884,637337
chr12	2053562	2691199	CACNA1C_novel-116	0	+	2053562	2691199	0,0,0	55	49,161,161,106,140,140,159,197,104,173,91,27,161,226,208,62,59,115,121,70,133,130,60,107,88,108,53,147,202,159,111,84,78,6,33,108,21,66,47,45,166,128,97,103,57,102,128,81,54,353,129,107,104,333,300	0,61661,61822,66762,395413,404004,432541,439627,450873,459249,496380,503388,512859,514006,528027,529259,529321,530940,531813,532272,539650,542311,543874,548291,551518,552116,553048,553421,554948,556978,558340,580066,580734,580812,594912,598077,598185,600272,601584,601631,611262,612018,613123,615370,620921,620978,623531,624170,624251,625881,628987,632173,632603,634884,637337
chr12	2053562	2691199	CACNA1C_novel-129	0	+	2053562	2691199	0,0,0	55	49,161,161,106,140,140,159,197,104,173,75,91,27,161,226,208,62,59,115,121,70,133,130,60,107,88,108,53,147,202,159,111,78,6,33,108,21,66,47,45,166,128,97,103,57,102,128,81,54,353,129,107,104,333,300	0,61661,61822,66762,395413,404004,432541,439627,451279,459249,493887,496380,503388,512859,514006,528027,529259,529321,530940,531813,532272,539650,542311,543667,548291,551518,552116,553048,553421,554948,556978,558340,580734,580812,594912,598077,598185,600272,601584,601631,611262,612018,613123,615370,620921,620978,623531,624170,624251,625881,628987,632173,632603,634884,637337
chr12	2053562	2691199	CACNA1C_novel-134	0	+	2053562	2691199	0,0,0	55	49,161,161,106,140,140,159,197,104,173,91,27,161,226,208,62,59,115,121,70,133,130,60,107,88,108,53,147,202,159,111,84,78,6,33,108,21,66,47,45,166,128,97,103,102,128,81,54,353,105,129,107,104,333,300	0,61661,61822,66762,395413,404004,432541,439627,451279,459249,496380,503388,512859,514006,528027,529259,529321,530940,531813,532272,539650,542311,543667,548291,551518,552116,553048,553421,554948,556978,558340,580066,580734,580812,594912,598077,598185,600272,601584,601631,611262,612018,613123,615370,620978,623531,624170,624251,625881,628387,628987,632173,632603,634884,637337
chr12	2053562	2691199	CACNA1C_novel-152	0	+	2053562	2691199	0,0,0	55	49,161,161,106,140,140,159,197,104,173,75,91,27,161,226,208,62,59,115,121,70,133,130,60,107,88,108,53,147,202,159,111,84,78,6,33,108,21,66,47,45,166,128,97,103,102,128,81,54,353,129,107,104,333,300	0,61661,61822,66762,395413,404004,432541,439627,450873,459249,493887,496380,503388,512859,514006,528027,529259,529321,530940,531813,532272,539650,542311,543874,548291,551518,552116,553048,553421,554948,556978,558340,580066,580734,580812,594912,598077,598185,600272,601584,601631,611262,612018,613123,615370,620978,623531,624170,624251,625881,628987,632173,632603,634884,637337
chr12	2053562	2691199	CACNA1C_novel-154	0	+	2053562	2691199	0,0,0	55	49,161,161,106,140,140,159,197,104,173,75,91,27,161,226,208,62,59,115,121,70,133,130,60,107,88,108,53,147,202,159,111,84,78,6,33,108,21,66,47,45,166,128,97,103,102,128,81,54,353,129,107,104,333,300	0,61661,61822,66762,395413,404004,432541,439627,451279,459249,493887,496380,503388,512859,514006,528027,529259,529321,530940,531813,532272,539650,542311,543667,548291,551518,552116,553048,553421,554948,556978,558340,580066,580734,580812,594912,598077,598185,600272,601584,601631,611262,612018,613123,615370,620978,623531,624170,624251,625881,628987,632173,632603,634884,637337
chr12	2053562	2691199	CACNA1C_novel-181	0	+	2053562	2691199	255,165,0	55	49,161,161,106,140,140,159,197,104,173,91,27,161,226,208,62,59,115,121,70,133,130,60,107,88,108,53,147,113,71,202,159,111,78,6,33,108,21,66,47,45,166,128,97,103,102,128,81,54,353,129,107,104,333,300	0,61661,61822,66762,395413,404004,432541,439627,450873,459249,496380,503388,512859,514006,528027,529259,529321,530940,531813,532272,539650,542311,543874,548291,551518,552116,553048,553421,554317,554430,554948,556978,558340,580734,580812,594912,598077,598185,600272,601584,601631,611262,612018,613123,615370,620978,623531,624170,624251,625881,628987,632173,632603,634884,637337
chr12	2053562	2691199	CACNA1C_novel-184	0	+	2053562	2691199	255,165,0	55	49,161,161,106,140,140,159,197,104,173,91,113,27,161,226,208,62,59,115,121,70,133,130,60,107,88,108,53,147,202,159,111,78,6,511,66,108,21,66,47,45,166,128,97,103,102,128,81,54,353,129,107,104,333,300	0,61661,61822,66762,395413,404004,432541,439627,450873,459249,496380,496981,503388,512859,514006,528027,529259,529321,530940,531813,532272,539650,542311,543874,548291,551518,552116,553048,553421,554948,556978,558340,580734,580812,597500,598011,598077,598185,600272,601584,601631,611262,612018,613123,615370,620978,623531,624170,624251,625881,628987,632173,632603,634884,637337
chr12	2053562	2691199	CACNA1C_novel-199	0	+	2053562	2691199	0,0,0	54	49,161,161,106,140,140,159,197,104,173,91,27,161,226,208,62,59,115,121,70,133,130,60,107,88,108,53,147,202,159,111,84,33,108,21,66,47,45,166,128,97,103,57,102,128,81,54,353,105,129,107,104,333,300	0,61661,61822,66762,395413,404004,432541,439627,450873,459249,496380,503388,512859,514006,528027,529259,529321,530940,531813,532272,539650,542311,543874,548291,551518,552116,553048,553421,554948,556978,558340,580066,594912,598077,598185,600272,601584,601631,611262,612018,613123,615370,620921,620978,623531,624170,624251,625881,628387,628987,632173,632603,634884,637337
chr12	2053562	2691199	CACNA1C_novel-232	0	+	2053562	2691199	0,0,0	54	49,161,161,106,140,140,159,197,104,173,91,27,161,226,208,62,59,115,121,70,133,130,60,107,88,108,53,147,202,159,111,78,33,108,21,66,47,45,166,128,97,103,102,128,81,54,353,213,105,129,107,104,333,300	0,61661,61822,66762,395413,404004,432541,439627,450873,459249,496380,503388,512859,514006,528027,529259,529321,530940,531813,532272,539650,542311,543874,548291,551518,552116,553048,553421,554948,556978,558340,580734,594912,598077,598185,600272,601584,601631,611262,612018,613123,615370,620978,623531,624170,624251,625881,626800,628387,628987,632173,632603,634884,637337
chr12	2053562	2691199	CACNA1C_novel-244	0	+	2053562	2691199	0,0,0	54	49,161,161,106,140,140,159,197,104,173,91,27,161,226,208,62,59,115,121,70,133,130,60,107,88,108,53,147,202,159,111,84,33,108,21,66,47,45,166,128,97,103,102,128,81,54,353,213,105,129,107,104,333,300	0,61661,61822,66762,395413,404004,432541,439627,450873,459249,496380,503388,512859,514006,528027,529259,529321,530940,531813,532272,539650,542311,543874,548291,551518,552116,553048,553421,554948,556978,558340,580066,594912,598077,598185,600272,601584,601631,611262,612018,613123,615370,620978,623531,624170,624251,625881,626800,628387,628987,632173,632603,634884,637337
chr12	2053562	2691199	CACNA1C_novel-251	0	+	2053562	2691199	0,0,0	54	49,161,161,106,140,140,159,197,104,173,91,27,161,226,208,62,59,115,121,70,133,130,60,107,88,108,53,147,202,159,111,84,33,108,21,66,47,45,166,128,97,103,57,102,128,81,54,353,213,129,107,104,333,300	0,61661,61822,66762,395413,404004,432541,439627,450873,459249,496380,503388,512859,514006,528027,529259,529321,530940,531813,532272,539650,542311,543874,548291,551518,552116,553048,553421,554948,556978,558340,580066,594912,598077,598185,600272,601584,601631,611262,612018,613123,615370,620921,620978,623531,624170,624251,625881,626800,628987,632173,632603,634884,637337
chr12	2053562	2691199	CACNA1C_novel-254	0	+	2053562	2691199	0,0,0	54	49,161,161,106,140,140,159,197,104,173,91,27,161,226,208,62,59,115,121,70,133,130,60,107,88,108,53,147,202,159,111,78,33,108,21,66,47,45,166,128,97,103,57,102,128,81,54,353,213,129,107,104,333,300	0,61661,61822,66762,395413,404004,432541,439627,450873,459249,496380,503388,512859,514006,528027,529259,529321,530940,531813,532272,539650,542311,543874,548291,551518,552116,553048,553421,554948,556978,558340,580734,594912,598077,598185,600272,601584,601631,611262,612018,613123,615370,620921,620978,623531,624170,624251,625881,626800,628987,632173,632603,634884,637337
chr12	2053562	2691199	CACNA1C_novel-289	0	+	2053562	2691199	255,165,0	54	49,161,161,106,140,140,159,197,104,173,91,113,27,161,226,208,62,59,115,121,70,133,130,60,107,88,108,53,147,202,159,111,84,33,108,21,66,47,45,166,128,97,103,57,102,128,81,54,353,129,107,104,333,300	0,61661,61822,66762,395413,404004,432541,439627,450873,459249,496380,496981,503388,512859,514006,528027,529259,529321,530940,531813,532272,539650,542311,543874,548291,551518,552116,553048,553421,554948,556978,558340,580066,594912,598077,598185,600272,601584,601631,611262,612018,613123,615370,620921,620978,623531,624170,624251,625881,628987,632173,632603,634884,637337
chr12	2053562	2691199	CACNA1C_novel-291	0	+	2053562	2691199	0,0,0	54	49,161,161,106,140,140,159,197,104,173,91,27,161,226,208,62,59,115,121,70,133,130,60,107,88,108,53,147,202,159,111,78,6,33,108,21,66,47,45,166,128,97,103,102,128,81,54,353,213,129,107,104,333,300	0,61661,61822,66762,395413,404004,432541,439627,450873,459249,496380,503388,512859,514006,528027,529259,529321,530940,531813,532272,539650,542311,543874,548291,551518,552116,553048,553421,554948,556978,558340,580734,580812,594912,598077,598185,600272,601584,601631,611262,612018,613123,615370,620978,623531,624170,624251,625881,626800,628987,632173,632603,634884,637337
chr12	2053562	2691199	CACNA1C_novel-310	0	+	2053562	2691199	0,0,0	54	49,161,161,106,140,140,159,197,104,173,91,27,161,226,208,62,59,115,121,70,133,130,60,107,88,108,53,147,202,159,111,78,6,33,108,21,66,47,45,166,128,97,103,102,128,81,54,353,213,129,107,104,333,300	0,61661,61822,66762,395413,404004,432541,439627,451279,459249,496380,503388,512859,514006,528027,529259,529321,530940,531813,532272,539650,542311,543874,548291,551518,552116,553048,553421,554948,556978,558340,580734,580812,594912,598077,598185,600272,601584,601631,611262,612018,613123,615370,620978,623531,624170,624251,625881,626800,628987,632173,632603,634884,637337
chr12	2053562	2691199	CACNA1C_novel-351	0	+	2053562	2691199	0,0,0	54	49,161,161,106,140,140,159,197,104,173,91,27,161,226,208,62,59,115,121,70,133,130,60,107,88,108,53,147,202,159,111,78,6,33,108,21,66,47,45,166,128,97,103,102,128,81,54,353,105,129,107,104,333,300	0,61661,61822,66762,395413,404004,432541,439627,451279,459249,496380,503388,512859,514006,528027,529259,529321,530940,531813,532272,539650,542311,543667,548291,551518,552116,553048,553421,554948,556978,558340,580734,580812,594912,598077,598185,600272,601584,601631,611262,612018,613123,615370,620978,623531,624170,624251,625881,628387,628987,632173,632603,634884,637337
chr12	2053562	2691199	ENST00000399637	0	+	2053562	2691199	0,0,0	54	49,161,161,106,140,140,159,197,104,173,91,27,161,226,208,62,59,115,121,70,133,130,60,107,88,108,53,147,202,159,111,78,6,33,108,21,66,47,45,166,128,97,103,57,102,128,81,54,353,129,107,104,333,300	0,61661,61822,66762,395413,404004,432541,439627,451279,459249,496380,503388,512859,514006,528027,529259,529321,530940,531813,532272,539650,542311,543874,548291,551518,552116,553048,553421,554948,556978,558340,580734,580812,594912,598077,598185,600272,601584,601631,611262,612018,613123,615370,620921,620978,623531,624170,624251,625881,628987,632173,632603,634884,637337
chr12	2053562	2691199	CACNA1C_novel-371	0	+	2053562	2691199	0,0,0	54	49,161,161,106,140,140,159,197,104,173,75,91,27,161,226,208,62,59,115,121,70,133,130,60,107,88,108,53,147,202,159,111,84,33,108,21,66,47,45,166,128,97,103,102,128,81,54,353,105,129,107,104,333,300	0,61661,61822,66762,395413,404004,432541,439627,451279,459249,493887,496380,503388,512859,514006,528027,529259,529321,530940,531813,532272,539650,542311,543667,548291,551518,552116,553048,553421,554948,556978,558340,580066,594912,598077,598185,600272,601584,601631,611262,612018,613123,615370,620978,623531,624170,624251,625881,628387,628987,632173,632603,634884,637337
chr12	2053562	2691199	CACNA1C_novel-383	0	+	2053562	2691199	255,165,0	54	49,161,161,106,140,140,159,197,104,173,91,113,27,161,226,208,62,59,115,121,70,133,130,60,107,88,108,53,147,202,159,111,78,33,108,21,66,47,45,166,128,97,103,102,128,81,54,353,213,129,107,104,333,300	0,61661,61822,66762,395413,404004,432541,439627,450873,459249,496380,496981,503388,512859,514006,528027,529259,529321,530940,531813,532272,539650,542311,543874,548291,551518,552116,553048,553421,554948,556978,558340,580734,594912,598077,598185,600272,601584,601631,611262,612018,613123,615370,620978,623531,624170,624251,625881,626800,628987,632173,632603,634884,637337
chr12	2053562	2691199	CACNA1C_novel-385	0	+	2053562	2691199	0,0,0	54	49,161,161,106,140,140,159,197,104,173,91,27,161,226,208,62,59,115,121,70,133,130,60,107,88,108,53,147,202,159,111,78,6,33,108,21,66,47,45,166,128,97,103,102,128,81,54,353,105,129,107,104,333,300	0,61661,61822,66762,395413,404004,432541,439627,450873,459249,496380,503388,512859,514006,528027,529259,529321,530940,531813,532272,539650,542311,543874,548291,551518,552116,553048,553421,554948,556978,558340,580734,580812,594912,598077,598185,600272,601584,601631,611262,612018,613123,615370,620978,623531,624170,624251,625881,628387,628987,632173,632603,634884,637337
chr12	2053562	2691199	CACNA1C_novel-389	0	+	2053562	2691199	0,0,0	54	49,161,161,106,140,140,159,197,104,173,91,27,161,226,208,62,59,115,121,70,133,130,60,107,88,108,53,147,202,159,111,78,6,33,108,21,66,47,45,166,128,97,103,57,102,128,81,54,353,129,107,104,333,300	0,61661,61822,66762,395413,404004,432541,439627,450873,459249,496380,503388,512859,514006,528027,529259,529321,530940,531813,532272,539650,542311,543874,548291,551518,552116,553048,553421,554948,556978,558340,580734,580812,594912,598077,598185,600272,601584,601631,611262,612018,613123,615370,620921,620978,623531,624170,624251,625881,628987,632173,632603,634884,637337
chr12	2053562	2691199	ENST00000327702	0	+	2053562	2691199	0,0,0	54	49,161,161,106,140,140,159,197,104,173,91,27,161,226,208,62,59,115,121,70,133,130,60,107,88,108,53,147,202,159,111,78,6,33,108,21,66,47,45,166,128,97,103,102,128,81,54,353,105,129,107,104,333,300	0,61661,61822,66762,395413,404004,432541,439627,451279,459249,496380,503388,512859,514006,528027,529259,529321,530940,531813,532272,539650,542311,543874,548291,551518,552116,553048,553421,554948,556978,558340,580734,580812,594912,598077,598185,600272,601584,601631,611262,612018,613123,615370,620978,623531,624170,624251,625881,628387,628987,632173,632603,634884,637337
chr12	2053562	2691199	CACNA1C_novel-403	0	+	2053562	2691199	255,0,0	54	49,161,161,106,140,140,159,197,104,173,91,27,161,226,208,62,59,115,121,70,133,130,60,107,88,108,53,147,202,159,111,78,6,33,108,21,66,47,45,166,128,97,103,102,128,81,54,353,129,107,104,142,333,300	0,61661,61822,66762,395413,404004,432541,439627,450873,459249,496380,503388,512859,514006,528027,529259,529321,530940,531813,532272,539650,542311,543874,548291,551518,552116,553048,553421,554948,556978,558340,580734,580812,594912,598077,598185,600272,601584,601631,611262,612018,613123,615370,620978,623531,624170,624251,625881,628987,632173,632603,633605,634884,637337
chr12	2053562	2691199	CACNA1C_novel-410	0	+	2053562	2691199	255,0,0	54	49,161,161,106,140,140,159,197,104,173,91,27,161,226,208,62,59,115,121,70,133,130,60,107,88,108,53,147,202,159,111,78,6,33,108,21,66,47,45,166,128,97,103,102,128,81,54,353,129,54,107,104,333,300	0,61661,61822,66762,395413,404004,432541,439627,450873,459249,496380,503388,512859,514006,528027,529259,529321,530940,531813,532272,539650,542311,543874,548291,551518,552116,553048,553421,554948,556978,558340,580734,580812,594912,598077,598185,600272,601584,601631,611262,612018,613123,615370,620978,623531,624170,624251,625881,628987,629670,632173,632603,634884,637337
chr12	2053562	2691199	ENST00000399621	0	+	2053562	2691199	0,0,0	54	49,161,161,106,140,140,159,197,104,173,91,27,161,226,208,62,59,115,121,70,133,130,60,107,88,108,53,147,202,159,111,78,6,33,108,21,66,47,45,166,128,97,103,57,102,128,81,54,353,129,107,104,333,300	0,61661,61822,66762,395413,404004,432541,439627,451279,459249,496380,503388,512859,514006,528027,529259,529321,530940,531813,532272,539650,542311,543667,548291,551518,552116,553048,553421,554948,556978,558340,580734,580812,594912,598077,598185,600272,601584,601631,611262,612018,613123,615370,620921,620978,623531,624170,624251,625881,628987,632173,632603,634884,637337
chr12	2053562	2691199	CACNA1C_novel-437	0	+	2053562	2691199	255,0,0	54	49,161,161,106,183,140,140,159,197,104,173,91,27,161,226,208,62,59,115,121,70,133,130,60,107,88,108,53,147,202,159,111,78,6,33,108,21,66,47,45,166,128,97,103,102,128,81,54,353,129,107,104,333,300	0,61661,61822,66762,367854,395413,404004,432541,439627,450873,459249,496380,503388,512859,514006,528027,529259,529321,530940,531813,532272,539650,542311,543874,548291,551518,552116,553048,553421,554948,556978,558340,580734,580812,594912,598077,598185,600272,601584,601631,611262,612018,613123,615370,620978,623531,624170,624251,625881,628987,632173,632603,634884,637337
chr12	2053562	2691199	CACNA1C_novel-461	0	+	2053562	2691199	0,0,0	54	49,161,161,106,140,140,159,197,104,173,75,91,27,161,226,208,62,59,115,121,70,133,130,60,107,88,108,53,147,202,159,111,84,78,6,108,21,66,47,45,166,128,97,103,102,128,81,54,353,129,107,104,333,300	0,61661,61822,66762,395413,404004,432541,439627,451279,459249,493887,496380,503388,512859,514006,528027,529259,529321,530940,531813,532272,539650,542311,543667,548291,551518,552116,553048,553421,554948,556978,558340,580066,580734,580812,598077,598185,600272,601584,601631,611262,612018,613123,615370,620978,623531,624170,624251,625881,628987,632173,632603,634884,637337
chr12	2053562	2691199	CACNA1C_novel-462	0	+	2053562	2691199	0,0,0	54	49,161,161,106,140,140,159,197,104,173,91,27,161,226,208,62,59,115,121,70,133,130,60,107,88,108,53,147,202,159,111,84,78,6,33,108,21,66,47,45,166,128,97,103,102,128,81,54,353,129,107,104,333,300	0,61661,61822,66762,395413,404004,432541,439627,450873,459249,496380,503388,512859,514006,528027,529259,529321,530940,531813,532272,539650,542311,543874,548291,551518,552116,553048,553421,554948,556978,558340,580066,580734,580812,594912,598077,598185,600272,601584,601631,611262,612018,613123,615370,620978,623531,624170,624251,625881,628987,632173,632603,634884,637337
chr12	2053562	2691199	CACNA1C_novel-466	0	+	2053562	2691199	255,165,0	54	49,161,161,106,140,140,159,197,104,173,91,113,27,161,226,208,62,59,115,121,70,133,130,60,107,88,108,53,147,202,159,111,78,6,33,108,21,66,47,45,166,128,97,103,102,128,81,54,353,129,107,104,333,300	0,61661,61822,66762,395413,404004,432541,439627,450873,459249,496380,496981,503388,512859,514006,528027,529259,529321,530940,531813,532272,539650,542311,543874,548291,551518,552116,553048,553421,554948,556978,558340,580734,580812,594912,598077,598185,600272,601584,601631,611262,612018,613123,615370,620978,623531,624170,624251,625881,628987,632173,632603,634884,637337
chr12	2053562	2691199	CACNA1C_novel-470	0	+	2053562	2691199	255,0,0	54	49,137,161,161,106,140,140,159,197,104,173,91,27,161,226,208,62,59,115,121,70,133,130,60,107,88,108,53,147,202,159,111,78,6,33,108,21,66,47,45,166,128,97,103,102,128,81,54,353,129,107,104,333,300	0,56611,61661,61822,66762,395413,404004,432541,439627,450873,459249,496380,503388,512859,514006,528027,529259,529321,530940,531813,532272,539650,542311,543874,548291,551518,552116,553048,553421,554948,556978,558340,580734,580812,594912,598077,598185,600272,601584,601631,611262,612018,613123,615370,620978,623531,624170,624251,625881,628987,632173,632603,634884,637337
chr12	2053562	2691199	CACNA1C_novel-474	0	+	2053562	2691199	255,0,0	54	49,161,161,106,140,140,159,197,104,173,91,27,161,226,208,62,59,115,121,70,133,130,60,107,88,108,53,147,202,159,111,78,6,33,108,21,115,66,47,45,166,128,97,103,102,128,81,54,353,129,107,104,333,300	0,61661,61822,66762,395413,404004,432541,439627,450873,459249,496380,503388,512859,514006,528027,529259,529321,530940,531813,532272,539650,542311,543874,548291,551518,552116,553048,553421,554948,556978,558340,580734,580812,594912,598077,598185,599910,600272,601584,601631,611262,612018,613123,615370,620978,623531,624170,624251,625881,628987,632173,632603,634884,637337
chr12	2053562	2691199	CACNA1C_novel-496	0	+	2053562	2691199	255,0,0	54	49,161,161,106,140,140,159,197,104,173,91,27,161,226,208,62,59,115,121,70,133,130,60,107,88,108,53,147,202,159,111,78,6,33,108,21,66,160,47,45,166,128,97,103,102,128,81,54,353,129,107,104,333,300	0,61661,61822,66762,395413,404004,432541,439627,450873,459249,496380,503388,512859,514006,528027,529259,529321,530940,531813,532272,539650,542311,543874,548291,551518,552116,553048,553421,554948,556978,558340,580734,580812,594912,598077,598185,600272,600524,601584,601631,611262,612018,613123,615370,620978,623531,624170,624251,625881,628987,632173,632603,634884,637337
chr12	2053562	2691199	CACNA1C_novel-497	0	+	2053562	2691199	0,0,0	54	49,161,161,106,140,140,159,197,104,173,75,91,27,161,226,208,62,59,115,121,70,133,130,60,107,88,108,53,147,202,159,111,78,6,33,108,21,66,47,45,166,128,97,103,102,128,81,54,353,129,107,104,333,300	0,61661,61822,66762,395413,404004,432541,439627,450873,459249,493887,496380,503388,512859,514006,528027,529259,529321,530940,531813,532272,539650,542311,543874,548291,551518,552116,553048,553421,554948,556978,558340,580734,580812,594912,598077,598185,600272,601584,601631,611262,612018,613123,615370,620978,623531,624170,624251,625881,628987,632173,632603,634884,637337
chr12	2053562	2691199	CACNA1C_novel-519	0	+	2053562	2691199	0,0,255	54	49,161,161,106,140,140,159,197,104,173,75,91,27,161,226,208,59,115,121,70,133,130,60,107,88,108,53,147,202,159,111,84,78,6,33,108,21,66,47,45,166,128,97,103,102,128,81,54,353,129,107,104,333,300	0,61661,61822,66762,395413,404004,432541,439627,451279,459249,493887,496380,503388,512859,514006,528027,529321,530940,531813,532272,539650,542311,543667,548291,551518,552116,553048,553421,554948,556978,558340,580066,580734,580812,594912,598077,598185,600272,601584,601631,611262,612018,613123,615370,620978,623531,624170,624251,625881,628987,632173,632603,634884,637337
chr12	2053562	2691199	CACNA1C_novel-523	0	+	2053562	2691199	255,0,0	54	49,161,161,106,140,140,159,197,104,173,91,27,161,226,208,62,59,115,121,70,133,130,60,107,88,108,53,147,202,159,111,78,6,65,33,108,21,66,47,45,166,128,97,103,102,128,81,54,353,129,107,104,333,300	0,61661,61822,66762,395413,404004,432541,439627,450873,459249,496380,503388,512859,514006,528027,529259,529321,530940,531813,532272,539650,542311,543874,548291,551518,552116,553048,553421,554948,556978,558340,580734,580812,594841,594912,598077,598185,600272,601584,601631,611262,612018,613123,615370,620978,623531,624170,624251,625881,628987,632173,632603,634884,637337
chr12	2053562	2691199	CACNA1C_novel-528	0	+	2053562	2691199	255,0,0	54	49,161,161,106,140,140,159,1108,197,104,173,91,27,161,226,208,62,59,115,121,70,133,130,60,107,88,108,53,147,202,159,111,78,6,33,108,21,66,47,45,166,128,97,103,102,128,81,54,353,129,107,104,333,300	0,61661,61822,66762,395413,404004,432541,438442,439627,450873,459249,496380,503388,512859,514006,528027,529259,529321,530940,531813,532272,539650,542311,543874,548291,551518,552116,553048,553421,554948,556978,558340,580734,580812,594912,598077,598185,600272,601584,601631,611262,612018,613123,615370,620978,623531,624170,624251,625881,628987,632173,632603,634884,637337
chr12	2053562	2691199	CACNA1C_novel-532	0	+	2053562	2691199	255,165,0	54	49,161,161,106,140,140,159,197,104,173,75,91,113,27,161,226,208,62,59,115,121,70,133,130,60,107,88,108,53,147,202,159,111,84,33,108,21,66,47,45,166,128,97,103,102,128,81,54,353,129,107,104,333,300	0,61661,61822,66762,395413,404004,432541,439627,451279,459249,493887,496380,496981,503388,512859,514006,528027,529259,529321,530940,531813,532272,539650,542311,543667,548291,551518,552116,553048,553421,554948,556978,558340,580066,594912,598077,598185,600272,601584,601631,611262,612018,613123,615370,620978,623531,624170,624251,625881,628987,632173,632603,634884,637337
chr12	2053562	2691199	CACNA1C_novel-538	0	+	2053562	2691199	255,0,0	54	49,137,161,161,106,140,140,159,197,104,173,91,27,161,226,208,62,59,115,121,70,133,130,60,107,88,108,53,147,202,159,111,78,6,33,108,21,66,47,45,166,128,97,103,102,128,81,54,353,129,107,104,333,300	0,56611,61661,61822,66762,395413,404004,432541,439627,451279,459249,496380,503388,512859,514006,528027,529259,529321,530940,531813,532272,539650,542311,543874,548291,551518,552116,553048,553421,554948,556978,558340,580734,580812,594912,598077,598185,600272,601584,601631,611262,612018,613123,615370,620978,623531,624170,624251,625881,628987,632173,632603,634884,637337
chr12	2053562	2691199	ENST00000399638	0	+	2053562	2691199	0,0,0	54	49,161,161,106,140,140,159,197,104,173,91,27,161,226,208,62,59,115,121,70,133,130,60,107,88,108,53,147,202,159,111,84,78,6,33,108,21,66,47,45,166,128,97,103,102,128,81,54,353,129,107,104,333,300	0,61661,61822,66762,395413,404004,432541,439627,451279,459249,496380,503388,512859,514006,528027,529259,529321,530940,531813,532272,539650,542311,543667,548291,551518,552116,553048,553421,554948,556978,558340,580066,580734,580812,594912,598077,598185,600272,601584,601631,611262,612018,613123,615370,620978,623531,624170,624251,625881,628987,632173,632603,634884,637337
chr12	2053562	2691199	CACNA1C_novel-547	0	+	2053562	2691199	0,0,0	54	49,161,161,106,140,140,159,197,104,173,75,91,27,161,226,208,62,59,115,121,70,133,130,60,107,88,108,53,147,202,159,111,78,6,33,108,21,66,47,45,166,128,97,103,102,128,81,54,353,129,107,104,333,300	0,61661,61822,66762,395413,404004,432541,439627,451279,459249,493887,496380,503388,512859,514006,528027,529259,529321,530940,531813,532272,539650,542311,543874,548291,551518,552116,553048,553421,554948,556978,558340,580734,580812,594912,598077,598185,600272,601584,601631,611262,612018,613123,615370,620978,623531,624170,624251,625881,628987,632173,632603,634884,637337
chr12	2053562	2691199	CACNA1C_novel-554	0	+	2053562	2691199	255,165,0	54	49,161,161,106,140,140,159,197,104,173,91,113,27,161,226,208,62,59,115,121,70,133,130,60,107,88,108,53,147,202,159,111,78,6,33,108,21,66,47,45,166,128,97,103,102,128,81,54,353,129,107,104,333,300	0,61661,61822,66762,395413,404004,432541,439627,451279,459249,496380,496981,503388,512859,514006,528027,529259,529321,530940,531813,532272,539650,542311,543874,548291,551518,552116,553048,553421,554948,556978,558340,580734,580812,594912,598077,598185,600272,601584,601631,611262,612018,613123,615370,620978,623531,624170,624251,625881,628987,632173,632603,634884,637337
chr12	2053562	2691199	ENST00000335762	0	+	2053562	2691199	0,0,0	54	49,161,161,106,140,140,159,197,104,173,75,91,27,161,226,208,62,59,115,121,70,133,130,60,107,88,108,53,147,202,159,111,78,6,33,108,21,66,47,45,166,128,97,103,102,128,81,54,353,129,107,104,333,300	0,61661,61822,66762,395413,404004,432541,439627,451279,459249,493887,496380,503388,512859,514006,528027,529259,529321,530940,531813,532272,539650,542311,543667,548291,551518,552116,553048,553421,554948,556978,558340,580734,580812,594912,598077,598185,600272,601584,601631,611262,612018,613123,615370,620978,623531,624170,624251,625881,628987,632173,632603,634884,637337
chr12	2053562	2691199	CACNA1C_novel-602	0	+	2053562	2691199	255,0,0	54	49,284,161,161,106,140,140,159,197,104,173,91,27,161,226,208,62,59,115,121,70,133,130,60,107,88,108,53,147,202,159,111,78,6,33,108,21,66,47,45,166,128,97,103,102,128,81,54,353,129,107,104,333,300	0,42369,61661,61822,66762,395413,404004,432541,439627,450873,459249,496380,503388,512859,514006,528027,529259,529321,530940,531813,532272,539650,542311,543874,548291,551518,552116,553048,553421,554948,556978,558340,580734,580812,594912,598077,598185,600272,601584,601631,611262,612018,613123,615370,620978,623531,624170,624251,625881,628987,632173,632603,634884,637337
chr12	2053562	2691199	CACNA1C_novel-624	0	+	2053562	2691199	255,0,0	54	49,99,161,161,106,140,140,159,197,104,173,91,27,161,226,208,62,59,115,121,70,133,130,60,107,88,108,53,147,202,159,111,78,6,33,108,21,66,47,45,166,128,97,103,102,128,81,54,353,129,107,104,333,300	0,45723,61661,61822,66762,395413,404004,432541,439627,450873,459249,496380,503388,512859,514006,528027,529259,529321,530940,531813,532272,539650,542311,543874,548291,551518,552116,553048,553421,554948,556978,558340,580734,580812,594912,598077,598185,600272,601584,601631,611262,612018,613123,615370,620978,623531,624170,624251,625881,628987,632173,632603,634884,637337
chr12	2053562	2691199	CACNA1C_novel-666	0	+	2053562	2691199	0,0,0	53	49,161,161,106,140,140,159,197,104,173,91,27,161,226,208,62,59,115,121,70,133,130,60,107,88,108,53,147,202,159,111,78,33,108,21,66,47,45,166,128,97,103,57,102,128,81,54,353,129,107,104,333,300	0,61661,61822,66762,395413,404004,432541,439627,450873,459249,496380,503388,512859,514006,528027,529259,529321,530940,531813,532272,539650,542311,543874,548291,551518,552116,553048,553421,554948,556978,558340,580734,594912,598077,598185,600272,601584,601631,611262,612018,613123,615370,620921,620978,623531,624170,624251,625881,628987,632173,632603,634884,637337
chr12	2053562	2691199	CACNA1C_novel-686	0	+	2053562	2691199	0,0,0	53	49,161,161,106,140,140,159,197,104,173,91,27,161,226,208,62,59,115,121,70,133,130,60,107,88,108,53,147,202,159,111,78,6,108,21,66,47,45,166,128,97,103,102,128,81,54,353,213,129,107,104,333,300	0,61661,61822,66762,395413,404004,432541,439627,450873,459249,496380,503388,512859,514006,528027,529259,529321,530940,531813,532272,539650,542311,543874,548291,551518,552116,553048,553421,554948,556978,558340,580734,580812,598077,598185,600272,601584,601631,611262,612018,613123,615370,620978,623531,624170,624251,625881,626800,628987,632173,632603,634884,637337
chr12	2053562	2691199	CACNA1C_novel-696	0	+	2053562	2691199	0,0,0	53	49,161,161,106,140,140,159,197,104,173,91,27,161,226,208,62,59,115,121,70,133,130,60,107,88,108,53,147,202,159,111,78,33,108,21,66,47,45,166,128,97,103,102,128,81,54,353,213,129,107,104,333,300	0,61661,61822,66762,395413,404004,432541,439627,450873,459249,496380,503388,512859,514006,528027,529259,529321,530940,531813,532272,539650,542311,543874,548291,551518,552116,553048,553421,554948,556978,558340,580734,594912,598077,598185,600272,601584,601631,611262,612018,613123,615370,620978,623531,624170,624251,625881,626800,628987,632173,632603,634884,637337
chr12	2053562	2691199	CACNA1C_novel-697	0	+	2053562	2691199	0,0,255	53	49,161,161,106,140,140,159,197,173,91,27,161,226,208,62,59,115,121,70,133,130,60,107,88,108,53,147,202,159,111,78,6,33,108,21,66,47,45,166,128,97,103,102,128,81,54,353,213,129,107,104,333,300	0,61661,61822,66762,395413,404004,432541,439627,459249,496380,503388,512859,514006,528027,529259,529321,530940,531813,532272,539650,542311,543874,548291,551518,552116,553048,553421,554948,556978,558340,580734,580812,594912,598077,598185,600272,601584,601631,611262,612018,613123,615370,620978,623531,624170,624251,625881,626800,628987,632173,632603,634884,637337
chr12	2053562	2691199	CACNA1C_novel-708	0	+	2053562	2691199	0,0,0	53	49,161,161,106,140,140,159,197,104,173,91,27,161,226,208,62,59,115,121,70,133,130,60,107,88,108,53,147,202,159,111,78,6,108,21,66,47,45,166,128,97,103,57,102,128,81,54,353,129,107,104,333,300	0,61661,61822,66762,395413,404004,432541,439627,450873,459249,496380,503388,512859,514006,528027,529259,529321,530940,531813,532272,539650,542311,543874,548291,551518,552116,553048,553421,554948,556978,558340,580734,580812,598077,598185,600272,601584,601631,611262,612018,613123,615370,620921,620978,623531,624170,624251,625881,628987,632173,632603,634884,637337
chr12	2053562	2691199	CACNA1C_novel-709	0	+	2053562	2691199	0,0,0	53	49,161,161,106,140,140,159,197,104,173,91,161,226,208,62,59,115,121,70,133,130,60,107,88,108,53,147,202,159,111,78,6,33,108,21,66,47,45,166,128,97,103,57,102,128,81,54,353,129,107,104,333,300	0,61661,61822,66762,395413,404004,432541,439627,450873,459249,496380,512859,514006,528027,529259,529321,530940,531813,532272,539650,542311,543874,548291,551518,552116,553048,553421,554948,556978,558340,580734,580812,594912,598077,598185,600272,601584,601631,611262,612018,613123,615370,620921,620978,623531,624170,624251,625881,628987,632173,632603,634884,637337
chr12	2053562	2691199	CACNA1C_novel-712	0	+	2053562	2691199	0,0,0	53	49,161,161,106,140,140,159,197,104,173,91,27,161,226,208,62,59,115,121,70,133,130,60,107,88,108,53,147,202,159,111,78,6,33,108,66,47,45,166,128,97,103,57,102,128,81,54,353,129,107,104,333,300	0,61661,61822,66762,395413,404004,432541,439627,450873,459249,496380,503388,512859,514006,528027,529259,529321,530940,531813,532272,539650,542311,543874,548291,551518,552116,553048,553421,554948,556978,558340,580734,580812,594912,598077,600272,601584,601631,611262,612018,613123,615370,620921,620978,623531,624170,624251,625881,628987,632173,632603,634884,637337
chr12	2053562	2691199	CACNA1C_novel-721	0	+	2053562	2691199	0,0,255	53	49,161,161,106,140,140,159,197,173,91,27,161,226,208,62,59,115,121,70,133,130,60,107,88,108,53,147,202,159,111,78,6,33,108,21,66,47,45,166,128,97,103,102,128,81,54,353,105,129,107,104,333,300	0,61661,61822,66762,395413,404004,432541,439627,459249,496380,503388,512859,514006,528027,529259,529321,530940,531813,532272,539650,542311,543874,548291,551518,552116,553048,553421,554948,556978,558340,580734,580812,594912,598077,598185,600272,601584,601631,611262,612018,613123,615370,620978,623531,624170,624251,625881,628387,628987,632173,632603,634884,637337
chr12	2053562	2691199	CACNA1C_novel-734	0	+	2053562	2691199	0,0,0	53	49,161,161,106,140,140,159,197,104,173,91,27,161,226,208,62,59,115,121,70,133,130,60,107,88,108,53,147,202,159,111,84,33,108,21,66,47,45,166,128,97,103,102,128,81,54,353,213,129,107,104,333,300	0,61661,61822,66762,395413,404004,432541,439627,450873,459249,496380,503388,512859,514006,528027,529259,529321,530940,531813,532272,539650,542311,543874,548291,551518,552116,553048,553421,554948,556978,558340,580066,594912,598077,598185,600272,601584,601631,611262,612018,613123,615370,620978,623531,624170,624251,625881,626800,628987,632173,632603,634884,637337
chr12	2053562	2691199	CACNA1C_novel-758	0	+	2053562	2691199	0,0,0	53	49,161,161,106,140,140,159,197,104,173,91,27,161,226,208,62,59,115,121,70,133,130,60,107,88,108,53,147,202,159,111,78,6,33,108,66,47,45,166,128,97,103,102,128,81,54,353,105,129,107,104,333,300	0,61661,61822,66762,395413,404004,432541,439627,450873,459249,496380,503388,512859,514006,528027,529259,529321,530940,531813,532272,539650,542311,543874,548291,551518,552116,553048,553421,554948,556978,558340,580734,580812,594912,598077,600272,601584,601631,611262,612018,613123,615370,620978,623531,624170,624251,625881,628387,628987,632173,632603,634884,637337
chr12	2053562	2691199	CACNA1C_novel-764	0	+	2053562	2691199	0,0,255	53	49,161,161,106,140,140,159,197,173,91,27,161,226,208,62,59,115,121,70,133,130,60,107,88,108,53,147,202,159,111,78,6,33,108,21,66,47,45,166,128,97,103,57,102,128,81,54,353,129,107,104,333,300	0,61661,61822,66762,395413,404004,432541,439627,459249,496380,503388,512859,514006,528027,529259,529321,530940,531813,532272,539650,542311,543874,548291,551518,552116,553048,553421,554948,556978,558340,580734,580812,594912,598077,598185,600272,601584,601631,611262,612018,613123,615370,620921,620978,623531,624170,624251,625881,628987,632173,632603,634884,637337
chr12	2053562	2691199	CACNA1C_novel-776	0	+	2053562	2691199	0,0,0	53	49,161,161,106,140,140,159,197,104,173,91,27,161,226,208,62,59,115,121,70,133,130,60,107,88,108,53,147,202,159,111,84,33,108,21,66,47,45,166,128,97,103,57,102,128,81,54,353,129,107,104,333,300	0,61661,61822,66762,395413,404004,432541,439627,450873,459249,496380,503388,512859,514006,528027,529259,529321,530940,531813,532272,539650,542311,543874,548291,551518,552116,553048,553421,554948,556978,558340,580066,594912,598077,598185,600272,601584,601631,611262,612018,613123,615370,620921,620978,623531,624170,624251,625881,628987,632173,632603,634884,637337
chr12	2053562	2691199	CACNA1C_novel-780	0	+	2053562	2691199	0,0,0	53	49,161,161,106,140,140,159,197,104,173,91,27,161,226,208,62,59,115,121,70,133,130,60,107,88,108,53,147,202,159,111,78,33,108,21,66,47,45,166,128,97,103,102,128,81,54,353,105,129,107,104,333,300	0,61661,61822,66762,395413,404004,432541,439627,450873,459249,496380,503388,512859,514006,528027,529259,529321,530940,531813,532272,539650,542311,543874,548291,551518,552116,553048,553421,554948,556978,558340,580734,594912,598077,598185,600272,601584,601631,611262,612018,613123,615370,620978,623531,624170,624251,625881,628387,628987,632173,632603,634884,637337
chr12	2053562	2691199	CACNA1C_novel-784	0	+	2053562	2691199	0,0,0	53	49,161,161,106,140,140,159,197,104,173,91,27,161,226,208,62,59,115,121,70,133,130,107,88,108,53,147,202,159,111,78,6,33,108,21,66,47,45,166,128,97,103,102,128,81,54,353,213,129,107,104,333,300	0,61661,61822,66762,395413,404004,432541,439627,450873,459249,496380,503388,512859,514006,528027,529259,529321,530940,531813,532272,539650,542311,548291,551518,552116,553048,553421,554948,556978,558340,580734,580812,594912,598077,598185,600272,601584,601631,611262,612018,613123,615370,620978,623531,624170,624251,625881,626800,628987,632173,632603,634884,637337
chr12	2053562	2691199	CACNA1C_novel-798	0	+	2053562	2691199	0,0,255	53	49,161,161,140,140,159,197,104,173,91,27,161,226,208,62,59,115,121,70,133,130,60,107,88,108,53,147,202,159,111,78,6,33,108,21,66,47,45,166,128,97,103,57,102,128,81,54,353,129,107,104,333,300	0,61661,61822,395413,404004,432541,439627,450873,459249,496380,503388,512859,514006,528027,529259,529321,530940,531813,532272,539650,542311,543874,548291,551518,552116,553048,553421,554948,556978,558340,580734,580812,594912,598077,598185,600272,601584,601631,611262,612018,613123,615370,620921,620978,623531,624170,624251,625881,628987,632173,632603,634884,637337
chr12	2053562	2691199	CACNA1C_novel-808	0	+	2053562	2691199	0,0,0	53	49,161,161,106,140,140,159,197,104,173,91,161,226,208,62,59,115,121,70,133,130,60,107,88,108,53,147,202,159,111,78,6,33,108,21,66,47,45,166,128,97,103,102,128,81,54,353,213,129,107,104,333,300	0,61661,61822,66762,395413,404004,432541,439627,450873,459249,496380,512859,514006,528027,529259,529321,530940,531813,532272,539650,542311,543874,548291,551518,552116,553048,553421,554948,556978,558340,580734,580812,594912,598077,598185,600272,601584,601631,611262,612018,613123,615370,620978,623531,624170,624251,625881,626800,628987,632173,632603,634884,637337
chr12	2053562	2691199	CACNA1C_novel-822	0	+	2053562	2691199	0,0,0	53	49,161,161,106,140,140,159,197,104,173,91,27,161,226,208,62,59,115,121,70,133,130,107,88,108,53,147,202,159,111,78,6,33,108,21,66,47,45,166,128,97,103,57,102,128,81,54,353,129,107,104,333,300	0,61661,61822,66762,395413,404004,432541,439627,450873,459249,496380,503388,512859,514006,528027,529259,529321,530940,531813,532272,539650,542311,548291,551518,552116,553048,553421,554948,556978,558340,580734,580812,594912,598077,598185,600272,601584,601631,611262,612018,613123,615370,620921,620978,623531,624170,624251,625881,628987,632173,632603,634884,637337
chr12	2053562	2691199	CACNA1C_novel-823	0	+	2053562	2691199	0,0,255	53	49,161,161,106,140,140,159,197,104,173,91,27,161,226,208,59,115,121,70,133,130,60,107,88,108,53,147,202,159,111,78,6,33,108,21,66,47,45,166,128,97,103,102,128,81,54,353,105,129,107,104,333,300	0,61661,61822,66762,395413,404004,432541,439627,450873,459249,496380,503388,512859,514006,528027,529321,530940,531813,532272,539650,542311,543874,548291,551518,552116,553048,553421,554948,556978,558340,580734,580812,594912,598077,598185,600272,601584,601631,611262,612018,613123,615370,620978,623531,624170,624251,625881,628387,628987,632173,632603,634884,637337
chr12	2053562	2691199	CACNA1C_novel-824	0	+	2053562	2691199	0,0,0	53	49,161,161,106,140,140,159,197,104,173,91,27,161,226,208,62,59,115,121,70,133,130,60,107,88,108,53,147,202,159,111,84,33,108,21,66,47,45,166,128,97,103,102,128,81,54,353,105,129,107,104,333,300	0,61661,61822,66762,395413,404004,432541,439627,450873,459249,496380,503388,512859,514006,528027,529259,529321,530940,531813,532272,539650,542311,543874,548291,551518,552116,553048,553421,554948,556978,558340,580066,594912,598077,598185,600272,601584,601631,611262,612018,613123,615370,620978,623531,624170,624251,625881,628387,628987,632173,632603,634884,637337
chr12	2053562	2691199	CACNA1C_novel-829	0	+	2053562	2691199	0,0,255	53	49,161,161,106,140,140,159,197,104,173,91,27,161,226,208,59,115,121,70,133,130,60,107,88,108,53,147,202,159,111,78,6,33,108,21,66,47,45,166,128,97,103,102,128,81,54,353,213,129,107,104,333,300	0,61661,61822,66762,395413,404004,432541,439627,450873,459249,496380,503388,512859,514006,528027,529321,530940,531813,532272,539650,542311,543874,548291,551518,552116,553048,553421,554948,556978,558340,580734,580812,594912,598077,598185,600272,601584,601631,611262,612018,613123,615370,620978,623531,624170,624251,625881,626800,628987,632173,632603,634884,637337
chr12	2053562	2691199	CACNA1C_novel-864	0	+	2053562	2691199	0,0,0	53	49,161,161,106,140,140,159,197,104,173,91,161,226,208,62,59,115,121,70,133,130,60,107,88,108,53,147,202,159,111,78,6,33,108,21,66,47,45,166,128,97,103,102,128,81,54,353,105,129,107,104,333,300	0,61661,61822,66762,395413,404004,432541,439627,450873,459249,496380,512859,514006,528027,529259,529321,530940,531813,532272,539650,542311,543874,548291,551518,552116,553048,553421,554948,556978,558340,580734,580812,594912,598077,598185,600272,601584,601631,611262,612018,613123,615370,620978,623531,624170,624251,625881,628387,628987,632173,632603,634884,637337
chr12	2053562	2691199	CACNA1C_novel-872	0	+	2053562	2691199	0,0,0	53	49,161,161,106,140,140,159,197,104,173,91,27,161,226,208,62,59,115,121,70,133,130,60,107,88,108,53,147,202,159,111,78,6,33,108,66,47,45,166,128,97,103,102,128,81,54,353,213,129,107,104,333,300	0,61661,61822,66762,395413,404004,432541,439627,450873,459249,496380,503388,512859,514006,528027,529259,529321,530940,531813,532272,539650,542311,543874,548291,551518,552116,553048,553421,554948,556978,558340,580734,580812,594912,598077,600272,601584,601631,611262,612018,613123,615370,620978,623531,624170,624251,625881,626800,628987,632173,632603,634884,637337
chr12	2053562	2691199	CACNA1C_novel-877	0	+	2053562	2691199	0,0,255	53	49,161,161,106,140,140,159,197,104,173,91,27,161,226,208,59,115,121,70,133,130,60,107,88,108,53,147,202,159,111,78,6,33,108,21,66,47,45,166,128,97,103,57,102,128,81,54,353,129,107,104,333,300	0,61661,61822,66762,395413,404004,432541,439627,450873,459249,496380,503388,512859,514006,528027,529321,530940,531813,532272,539650,542311,543874,548291,551518,552116,553048,553421,554948,556978,558340,580734,580812,594912,598077,598185,600272,601584,601631,611262,612018,613123,615370,620921,620978,623531,624170,624251,625881,628987,632173,632603,634884,637337
chr12	2053562	2691199	CACNA1C_novel-891	0	+	2053562	2691199	0,0,0	53	49,161,161,106,140,140,159,197,104,173,91,27,161,226,208,62,59,115,121,70,133,130,60,107,88,108,53,147,202,159,111,78,6,108,21,66,47,45,166,128,97,103,102,128,81,54,353,105,129,107,104,333,300	0,61661,61822,66762,395413,404004,432541,439627,450873,459249,496380,503388,512859,514006,528027,529259,529321,530940,531813,532272,539650,542311,543874,548291,551518,552116,553048,553421,554948,556978,558340,580734,580812,598077,598185,600272,601584,601631,611262,612018,613123,615370,620978,623531,624170,624251,625881,628387,628987,632173,632603,634884,637337
chr12	2053562	2691199	CACNA1C_novel-892	0	+	2053562	2691199	0,0,0	53	49,161,161,106,140,140,159,197,104,173,91,27,161,226,208,62,59,115,121,70,133,130,60,107,88,108,53,147,202,159,111,84,33,108,21,66,47,45,166,128,97,103,102,128,81,54,353,105,129,107,104,333,300	0,61661,61822,66762,395413,404004,432541,439627,451279,459249,496380,503388,512859,514006,528027,529259,529321,530940,531813,532272,539650,542311,543667,548291,551518,552116,553048,553421,554948,556978,558340,580066,594912,598077,598185,600272,601584,601631,611262,612018,613123,615370,620978,623531,624170,624251,625881,628387,628987,632173,632603,634884,637337
chr12	2053562	2691199	CACNA1C_novel-945	0	+	2053562	2691199	0,0,0	53	49,161,161,106,140,140,159,197,104,173,75,91,27,161,226,208,62,59,115,121,70,133,130,60,107,88,108,53,147,202,159,111,84,33,108,21,66,47,45,166,128,97,103,102,128,81,54,353,129,107,104,333,300	0,61661,61822,66762,395413,404004,432541,439627,451279,459249,493887,496380,503388,512859,514006,528027,529259,529321,530940,531813,532272,539650,542311,543667,548291,551518,552116,553048,553421,554948,556978,558340,580066,594912,598077,598185,600272,601584,601631,611262,612018,613123,615370,620978,623531,624170,624251,625881,628987,632173,632603,634884,637337
chr12	2053562	2691199	CACNA1C_novel-948	0	+	2053562	2691199	255,165,0	53	49,161,161,106,140,140,159,197,104,173,91,27,161,226,208,62,59,115,121,70,133,130,60,107,88,108,53,147,202,159,111,78,6,9,108,21,66,47,45,166,128,97,103,102,128,81,54,353,129,107,104,333,300	0,61661,61822,66762,395413,404004,432541,439627,450873,459249,496380,503388,512859,514006,528027,529259,529321,530940,531813,532272,539650,542311,543874,548291,551518,552116,553048,553421,554948,556978,558340,580734,580812,587895,598077,598185,600272,601584,601631,611262,612018,613123,615370,620978,623531,624170,624251,625881,628987,632173,632603,634884,637337
chr12	2053562	2691199	CACNA1C_novel-964	0	+	2053562	2691199	0,0,0	53	49,161,161,106,140,140,159,197,104,173,75,91,27,161,226,208,62,59,115,121,70,133,130,60,107,88,108,53,147,202,159,111,78,6,108,21,66,47,45,166,128,97,103,102,128,81,54,353,129,107,104,333,300	0,61661,61822,66762,395413,404004,432541,439627,451279,459249,493887,496380,503388,512859,514006,528027,529259,529321,530940,531813,532272,539650,542311,543667,548291,551518,552116,553048,553421,554948,556978,558340,580734,580812,598077,598185,600272,601584,601631,611262,612018,613123,615370,620978,623531,624170,624251,625881,628987,632173,632603,634884,637337
chr12	2053562	2691199	CACNA1C_novel-967	0	+	2053562	2691199	0,0,0	53	49,161,161,106,140,140,159,197,104,173,91,27,161,226,208,62,59,115,121,70,133,130,60,107,88,108,53,147,202,159,111,84,6,33,108,21,66,47,45,166,128,97,103,102,128,81,54,353,129,107,104,333,300	0,61661,61822,66762,395413,404004,432541,439627,450873,459249,496380,503388,512859,514006,528027,529259,529321,530940,531813,532272,539650,542311,543874,548291,551518,552116,553048,553421,554948,556978,558340,580066,580812,594912,598077,598185,600272,601584,601631,611262,612018,613123,615370,620978,623531,624170,624251,625881,628987,632173,632603,634884,637337
chr12	2053562	2691199	CACNA1C_novel-971	0	+	2053562	2691199	0,0,0	53	49,161,161,106,140,140,159,197,104,173,91,27,161,226,208,62,59,115,121,70,133,130,60,107,88,108,53,147,202,159,111,84,78,6,108,21,66,47,45,166,128,97,103,102,128,81,54,353,129,107,104,333,300	0,61661,61822,66762,395413,404004,432541,439627,451279,459249,496380,503388,512859,514006,528027,529259,529321,530940,531813,532272,539650,542311,543667,548291,551518,552116,553048,553421,554948,556978,558340,580066,580734,580812,598077,598185,600272,601584,601631,611262,612018,613123,615370,620978,623531,624170,624251,625881,628987,632173,632603,634884,637337
chr12	2053562	2691199	ENST00000399641	0	+	2053562	2691199	0,0,0	53	49,161,161,106,140,140,159,197,104,173,91,27,161,226,208,62,59,115,121,70,133,130,60,107,88,108,53,147,202,159,111,78,6,33,108,21,66,47,45,166,128,97,103,102,128,81,54,353,129,107,104,333,300	0,61661,61822,66762,395413,404004,432541,439627,450873,459249,496380,503388,512859,514006,528027,529259,529321,530940,531813,532272,539650,542311,543874,548291,551518,552116,553048,553421,554948,556978,558340,580734,580812,594912,598077,598185,600272,601584,601631,611262,612018,613123,615370,620978,623531,624170,624251,625881,628987,632173,632603,634884,637337
chr12	2053562	2691199	CACNA1C_novel-990	0	+	2053562	2691199	0,0,255	53	49,161,161,106,140,140,159,197,104,173,91,27,161,226,208,59,115,121,70,133,130,60,107,88,108,53,147,202,159,111,84,78,6,33,108,21,66,47,45,166,128,97,103,102,128,81,54,353,129,107,104,333,300	0,61661,61822,66762,395413,404004,432541,439627,450873,459249,496380,503388,512859,514006,528027,529321,530940,531813,532272,539650,542311,543874,548291,551518,552116,553048,553421,554948,556978,558340,580066,580734,580812,594912,598077,598185,600272,601584,601631,611262,612018,613123,615370,620978,623531,624170,624251,625881,628987,632173,632603,634884,637337
chr12	2053562	2691199	CACNA1C_novel-1007	0	+	2053562	2691199	255,0,0	53	49,137,161,161,106,140,140,159,197,104,173,91,27,161,226,208,62,59,115,121,70,133,130,60,107,88,108,53,147,202,159,111,78,6,108,21,66,47,45,166,128,97,103,102,128,81,54,353,129,107,104,333,300	0,56611,61661,61822,66762,395413,404004,432541,439627,450873,459249,496380,503388,512859,514006,528027,529259,529321,530940,531813,532272,539650,542311,543874,548291,551518,552116,553048,553421,554948,556978,558340,580734,580812,598077,598185,600272,601584,601631,611262,612018,613123,615370,620978,623531,624170,624251,625881,628987,632173,632603,634884,637337
chr12	2053562	2691199	CACNA1C_novel-1029	0	+	2053562	2691199	255,0,0	53	49,137,161,161,106,140,140,159,197,104,173,91,27,161,226,208,62,59,115,121,70,133,130,107,88,108,53,147,202,159,111,78,6,33,108,21,66,47,45,166,128,97,103,102,128,81,54,353,129,107,104,333,300	0,56611,61661,61822,66762,395413,404004,432541,439627,450873,459249,496380,503388,512859,514006,528027,529259,529321,530940,531813,532272,539650,542311,548291,551518,552116,553048,553421,554948,556978,558340,580734,580812,594912,598077,598185,600272,601584,601631,611262,612018,613123,615370,620978,623531,624170,624251,625881,628987,632173,632603,634884,637337
chr12	2053562	2691199	ENST00000399601	0	+	2053562	2691199	0,0,0	53	49,161,161,106,140,140,159,197,104,173,91,27,161,226,208,62,59,115,121,70,133,130,60,107,88,108,53,147,202,159,111,78,6,33,108,21,66,47,45,166,128,97,103,102,128,81,54,353,129,107,104,333,300	0,61661,61822,66762,395413,404004,432541,439627,451279,459249,496380,503388,512859,514006,528027,529259,529321,530940,531813,532272,539650,542311,543874,548291,551518,552116,553048,553421,554948,556978,558340,580734,580812,594912,598077,598185,600272,601584,601631,611262,612018,613123,615370,620978,623531,624170,624251,625881,628987,632173,632603,634884,637337
chr12	2053562	2691199	CACNA1C_novel-1034	0	+	2053562	2691199	255,165,0	53	49,161,161,106,140,140,159,197,104,173,91,113,27,161,226,208,62,59,115,121,70,133,130,60,107,88,108,53,147,202,159,111,78,33,108,21,66,47,45,166,128,97,103,102,128,81,54,353,129,107,104,333,300	0,61661,61822,66762,395413,404004,432541,439627,450873,459249,496380,496981,503388,512859,514006,528027,529259,529321,530940,531813,532272,539650,542311,543874,548291,551518,552116,553048,553421,554948,556978,558340,580734,594912,598077,598185,600272,601584,601631,611262,612018,613123,615370,620978,623531,624170,624251,625881,628987,632173,632603,634884,637337
chr12	2053562	2691199	CACNA1C_novel-1045	0	+	2053562	2691199	0,0,0	53	49,161,161,106,140,140,159,197,104,173,91,27,161,226,208,62,59,115,121,70,133,130,60,107,88,108,53,147,202,159,111,84,78,6,33,108,66,47,45,166,128,97,103,102,128,81,54,353,129,107,104,333,300	0,61661,61822,66762,395413,404004,432541,439627,450873,459249,496380,503388,512859,514006,528027,529259,529321,530940,531813,532272,539650,542311,543874,548291,551518,552116,553048,553421,554948,556978,558340,580066,580734,580812,594912,598077,600272,601584,601631,611262,612018,613123,615370,620978,623531,624170,624251,625881,628987,632173,632603,634884,637337
chr12	2053562	2691199	CACNA1C_novel-1046	0	+	2053562	2691199	0,0,255	53	49,161,161,106,140,140,159,197,104,173,91,27,161,226,208,62,59,115,121,70,133,130,60,107,88,108,53,147,202,159,111,78,6,33,108,21,66,47,45,166,128,97,103,102,128,81,54,353,213,129,107,333,300	0,61661,61822,66762,395413,404004,432541,439627,450873,459249,496380,503388,512859,514006,528027,529259,529321,530940,531813,532272,539650,542311,543874,548291,551518,552116,553048,553421,554948,556978,558340,580734,580812,594912,598077,598185,600272,601584,601631,611262,612018,613123,615370,620978,623531,624170,624251,625881,626800,628987,632173,634884,637337
chr12	2053562	2691199	CACNA1C_novel-1049	0	+	2053562	2691199	255,165,0	53	49,161,161,106,140,140,159,197,104,173,91,113,161,226,208,62,59,115,121,70,133,130,60,107,88,108,53,147,202,159,111,78,6,33,108,21,66,47,45,166,128,97,103,102,128,81,54,353,129,107,104,333,300	0,61661,61822,66762,395413,404004,432541,439627,450873,459249,496380,496981,512859,514006,528027,529259,529321,530940,531813,532272,539650,542311,543874,548291,551518,552116,553048,553421,554948,556978,558340,580734,580812,594912,598077,598185,600272,601584,601631,611262,612018,613123,615370,620978,623531,624170,624251,625881,628987,632173,632603,634884,637337
chr12	2053562	2691199	CACNA1C_novel-1055	0	+	2053562	2691199	0,0,255	53	49,161,161,140,140,159,197,104,173,75,91,27,161,226,208,62,59,115,121,70,133,130,60,107,88,108,53,147,202,159,111,78,6,33,108,21,66,47,45,166,128,97,103,102,128,81,54,353,129,107,104,333,300	0,61661,61822,395413,404004,432541,439627,451279,459249,493887,496380,503388,512859,514006,528027,529259,529321,530940,531813,532272,539650,542311,543667,548291,551518,552116,553048,553421,554948,556978,558340,580734,580812,594912,598077,598185,600272,601584,601631,611262,612018,613123,615370,620978,623531,624170,624251,625881,628987,632173,632603,634884,637337
chr12	2053562	2691199	CACNA1C_novel-1059	0	+	2053562	2691199	255,165,0	53	49,161,161,106,140,140,159,197,104,173,91,113,27,161,226,208,59,115,121,70,133,130,60,107,88,108,53,147,202,159,111,78,6,33,108,21,66,47,45,166,128,97,103,102,128,81,54,353,129,107,104,333,300	0,61661,61822,66762,395413,404004,432541,439627,450873,459249,496380,496981,503388,512859,514006,528027,529321,530940,531813,532272,539650,542311,543874,548291,551518,552116,553048,553421,554948,556978,558340,580734,580812,594912,598077,598185,600272,601584,601631,611262,612018,613123,615370,620978,623531,624170,624251,625881,628987,632173,632603,634884,637337
chr12	2053562	2691199	CACNA1C_novel-1068	0	+	2053562	2691199	0,0,0	53	49,161,161,106,140,140,159,197,104,173,91,27,161,226,208,62,59,115,121,70,133,130,60,107,88,108,53,147,202,159,111,84,78,6,108,21,66,47,45,166,128,97,103,102,128,81,54,353,129,107,104,333,300	0,61661,61822,66762,395413,404004,432541,439627,450873,459249,496380,503388,512859,514006,528027,529259,529321,530940,531813,532272,539650,542311,543874,548291,551518,552116,553048,553421,554948,556978,558340,580066,580734,580812,598077,598185,600272,601584,601631,611262,612018,613123,615370,620978,623531,624170,624251,625881,628987,632173,632603,634884,637337
chr12	2053562	2691199	CACNA1C_novel-1078	0	+	2053562	2691199	255,0,0	53	49,137,161,161,106,140,140,159,197,104,173,91,27,161,226,208,62,59,115,121,70,133,130,60,107,88,108,53,147,202,159,111,78,6,33,108,66,47,45,166,128,97,103,102,128,81,54,353,129,107,104,333,300	0,56611,61661,61822,66762,395413,404004,432541,439627,450873,459249,496380,503388,512859,514006,528027,529259,529321,530940,531813,532272,539650,542311,543874,548291,551518,552116,553048,553421,554948,556978,558340,580734,580812,594912,598077,600272,601584,601631,611262,612018,613123,615370,620978,623531,624170,624251,625881,628987,632173,632603,634884,637337
chr12	2053562	2691199	ENST00000399655	0	+	2053562	2691199	0,0,0	53	49,161,161,106,140,140,159,197,104,173,91,27,161,226,208,62,59,115,121,70,133,130,60,107,88,108,53,147,202,159,111,78,6,33,108,21,66,47,45,166,128,97,103,102,128,81,54,353,129,107,104,333,300	0,61661,61822,66762,395413,404004,432541,439627,451279,459249,496380,503388,512859,514006,528027,529259,529321,530940,531813,532272,539650,542311,543667,548291,551518,552116,553048,553421,554948,556978,558340,580734,580812,594912,598077,598185,600272,601584,601631,611262,612018,613123,615370,620978,623531,624170,624251,625881,628987,632173,632603,634884,637337
chr12	2053562	2691199	CACNA1C_novel-1085	0	+	2053562	2691199	255,0,0	53	49,137,161,161,106,140,140,159,197,104,173,91,27,161,226,208,62,59,115,121,70,133,130,60,107,88,108,53,147,202,159,111,78,33,108,21,66,47,45,166,128,97,103,102,128,81,54,353,129,107,104,333,300	0,56611,61661,61822,66762,395413,404004,432541,439627,450873,459249,496380,503388,512859,514006,528027,529259,529321,530940,531813,532272,539650,542311,543874,548291,551518,552116,553048,553421,554948,556978,558340,580734,594912,598077,598185,600272,601584,601631,611262,612018,613123,615370,620978,623531,624170,624251,625881,628987,632173,632603,634884,637337
chr12	2053562	2691199	CACNA1C_novel-1092	0	+	2053562	2691199	0,0,0	53	49,161,161,106,140,140,159,197,104,173,75,91,27,161,226,208,62,59,115,121,70,133,130,107,88,108,53,147,202,159,111,78,6,33,108,21,66,47,45,166,128,97,103,102,128,81,54,353,129,107,104,333,300	0,61661,61822,66762,395413,404004,432541,439627,450873,459249,493887,496380,503388,512859,514006,528027,529259,529321,530940,531813,532272,539650,542311,548291,551518,552116,553048,553421,554948,556978,558340,580734,580812,594912,598077,598185,600272,601584,601631,611262,612018,613123,615370,620978,623531,624170,624251,625881,628987,632173,632603,634884,637337
chr12	2053562	2691199	CACNA1C_novel-1114	0	+	2053562	2691199	0,0,0	53	49,161,161,106,140,140,159,197,104,173,75,91,27,161,226,208,62,59,115,121,70,133,130,60,107,88,108,53,147,202,159,111,84,33,108,21,66,47,45,166,128,97,103,102,128,81,54,353,129,107,104,333,300	0,61661,61822,66762,395413,404004,432541,439627,451279,459249,493887,496380,503388,512859,514006,528027,529259,529321,530940,531813,532272,539650,542311,543874,548291,551518,552116,553048,553421,554948,556978,558340,580066,594912,598077,598185,600272,601584,601631,611262,612018,613123,615370,620978,623531,624170,624251,625881,628987,632173,632603,634884,637337
chr12	2053562	2691199	CACNA1C_novel-1126	0	+	2053562	2691199	0,0,0	53	49,161,161,106,140,140,159,197,104,173,91,27,161,226,208,62,59,115,121,70,133,130,60,107,88,108,53,147,202,159,111,78,6,33,108,21,66,47,45,166,128,97,103,102,128,81,54,353,129,107,104,333,300	0,61661,61822,66762,395413,404004,432541,439627,450873,459249,496380,503388,512859,514006,528027,529259,529321,530940,531813,532272,539650,542311,543667,548291,551518,552116,553048,553421,554948,556978,558340,580734,580812,594912,598077,598185,600272,601584,601631,611262,612018,613123,615370,620978,623531,624170,624251,625881,628987,632173,632603,634884,637337
chr12	2053562	2691199	CACNA1C_novel-1130	0	+	2053562	2691199	255,0,0	53	49,161,161,106,140,140,159,197,104,173,91,27,161,226,208,62,59,115,121,70,133,130,60,107,88,108,53,147,202,159,111,84,65,33,108,21,66,47,45,166,128,97,103,102,128,81,54,353,129,107,104,333,300	0,61661,61822,66762,395413,404004,432541,439627,450873,459249,496380,503388,512859,514006,528027,529259,529321,530940,531813,532272,539650,542311,543874,548291,551518,552116,553048,553421,554948,556978,558340,580066,594841,594912,598077,598185,600272,601584,601631,611262,612018,613123,615370,620978,623531,624170,624251,625881,628987,632173,632603,634884,637337
chr12	2053562	2691199	CACNA1C_novel-1141	0	+	2053562	2691199	255,165,0	53	49,161,161,106,140,140,159,197,104,173,91,113,27,161,226,208,62,59,115,121,70,133,130,60,107,88,108,53,147,202,159,111,84,33,108,21,66,47,45,166,128,97,103,102,128,81,54,353,129,107,104,333,300	0,61661,61822,66762,395413,404004,432541,439627,450873,459249,496380,496981,503388,512859,514006,528027,529259,529321,530940,531813,532272,539650,542311,543874,548291,551518,552116,553048,553421,554948,556978,558340,580066,594912,598077,598185,600272,601584,601631,611262,612018,613123,615370,620978,623531,624170,624251,625881,628987,632173,632603,634884,637337
chr12	2053562	2691199	CACNA1C_novel-1158	0	+	2053562	2691199	255,0,0	53	49,137,161,161,106,140,140,159,197,104,173,91,161,226,208,62,59,115,121,70,133,130,60,107,88,108,53,147,202,159,111,78,6,33,108,21,66,47,45,166,128,97,103,102,128,81,54,353,129,107,104,333,300	0,56611,61661,61822,66762,395413,404004,432541,439627,450873,459249,496380,512859,514006,528027,529259,529321,530940,531813,532272,539650,542311,543874,548291,551518,552116,553048,553421,554948,556978,558340,580734,580812,594912,598077,598185,600272,601584,601631,611262,612018,613123,615370,620978,623531,624170,624251,625881,628987,632173,632603,634884,637337
chr12	2053562	2691199	CACNA1C_novel-1165	0	+	2053562	2691199	255,0,0	53	49,161,161,89,140,140,159,197,104,173,91,27,161,226,208,62,59,115,121,70,133,130,60,107,88,108,53,147,202,159,111,78,6,33,108,21,66,47,45,166,128,97,103,102,128,81,54,353,129,107,104,333,300	0,61661,61822,162787,395413,404004,432541,439627,450873,459249,496380,503388,512859,514006,528027,529259,529321,530940,531813,532272,539650,542311,543874,548291,551518,552116,553048,553421,554948,556978,558340,580734,580812,594912,598077,598185,600272,601584,601631,611262,612018,613123,615370,620978,623531,624170,624251,625881,628987,632173,632603,634884,637337
chr12	2053562	2691199	CACNA1C_novel-1182	0	+	2053562	2691199	255,0,0	53	49,161,161,106,140,140,159,197,104,173,91,27,161,226,208,62,59,115,121,70,133,130,60,107,88,108,53,147,202,159,111,78,65,33,108,21,66,47,45,166,128,97,103,102,128,81,54,353,129,107,104,333,300	0,61661,61822,66762,395413,404004,432541,439627,450873,459249,496380,503388,512859,514006,528027,529259,529321,530940,531813,532272,539650,542311,543874,548291,551518,552116,553048,553421,554948,556978,558340,580734,594841,594912,598077,598185,600272,601584,601631,611262,612018,613123,615370,620978,623531,624170,624251,625881,628987,632173,632603,634884,637337
chr12	2053562	2691199	CACNA1C_novel-1184	0	+	2053562	2691199	255,0,0	53	49,137,161,106,140,140,159,197,104,173,91,27,161,226,208,62,59,115,121,70,133,130,60,107,88,108,53,147,202,159,111,78,6,33,108,21,66,47,45,166,128,97,103,102,128,81,54,353,129,107,104,333,300	0,56611,61822,66762,395413,404004,432541,439627,450873,459249,496380,503388,512859,514006,528027,529259,529321,530940,531813,532272,539650,542311,543874,548291,551518,552116,553048,553421,554948,556978,558340,580734,580812,594912,598077,598185,600272,601584,601631,611262,612018,613123,615370,620978,623531,624170,624251,625881,628987,632173,632603,634884,637337
chr12	2053562	2691199	CACNA1C_novel-1191	0	+	2053562	2691199	0,0,0	53	49,161,161,106,140,140,159,197,104,173,75,91,27,161,226,208,62,59,115,121,70,133,130,60,107,88,108,53,147,202,159,111,78,33,108,21,66,47,45,166,128,97,103,102,128,81,54,353,129,107,104,333,300	0,61661,61822,66762,395413,404004,432541,439627,450873,459249,493887,496380,503388,512859,514006,528027,529259,529321,530940,531813,532272,539650,542311,543874,548291,551518,552116,553048,553421,554948,556978,558340,580734,594912,598077,598185,600272,601584,601631,611262,612018,613123,615370,620978,623531,624170,624251,625881,628987,632173,632603,634884,637337
chr12	2053562	2691199	CACNA1C_novel-1193	0	+	2053562	2691199	0,0,255	53	49,161,161,106,140,140,159,197,104,173,75,91,27,161,226,208,59,115,121,70,133,130,60,107,88,108,53,147,202,159,111,78,6,33,108,21,66,47,45,166,128,97,103,102,128,81,54,353,129,107,104,333,300	0,61661,61822,66762,395413,404004,432541,439627,451279,459249,493887,496380,503388,512859,514006,528027,529321,530940,531813,532272,539650,542311,543667,548291,551518,552116,553048,553421,554948,556978,558340,580734,580812,594912,598077,598185,600272,601584,601631,611262,612018,613123,615370,620978,623531,624170,624251,625881,628987,632173,632603,634884,637337
chr12	2053562	2691199	CACNA1C_novel-1196	0	+	2053562	2691199	0,0,0	53	49,161,161,106,140,140,159,197,104,173,75,91,27,161,226,208,62,59,115,121,70,133,130,60,107,88,108,53,147,202,159,111,78,6,33,108,66,47,45,166,128,97,103,102,128,81,54,353,129,107,104,333,300	0,61661,61822,66762,395413,404004,432541,439627,451279,459249,493887,496380,503388,512859,514006,528027,529259,529321,530940,531813,532272,539650,542311,543667,548291,551518,552116,553048,553421,554948,556978,558340,580734,580812,594912,598077,600272,601584,601631,611262,612018,613123,615370,620978,623531,624170,624251,625881,628987,632173,632603,634884,637337
chr12	2053562	2691199	CACNA1C_novel-1197	0	+	2053562	2691199	255,165,0	53	49,161,161,106,140,140,159,197,104,173,91,113,27,161,226,208,62,59,115,121,70,133,130,60,107,88,108,53,147,202,159,111,78,6,108,21,66,47,45,166,128,97,103,102,128,81,54,353,129,107,104,333,300	0,61661,61822,66762,395413,404004,432541,439627,450873,459249,496380,496981,503388,512859,514006,528027,529259,529321,530940,531813,532272,539650,542311,543874,548291,551518,552116,553048,553421,554948,556978,558340,580734,580812,598077,598185,600272,601584,601631,611262,612018,613123,615370,620978,623531,624170,624251,625881,628987,632173,632603,634884,637337
chr12	2053562	2691199	CACNA1C_novel-1199	0	+	2053562	2691199	255,165,0	53	49,161,161,106,140,140,159,197,104,173,91,113,27,161,226,208,62,59,115,121,70,133,130,60,107,88,108,53,147,202,159,111,78,6,33,108,66,47,45,166,128,97,103,102,128,81,54,353,129,107,104,333,300	0,61661,61822,66762,395413,404004,432541,439627,450873,459249,496380,496981,503388,512859,514006,528027,529259,529321,530940,531813,532272,539650,542311,543874,548291,551518,552116,553048,553421,554948,556978,558340,580734,580812,594912,598077,600272,601584,601631,611262,612018,613123,615370,620978,623531,624170,624251,625881,628987,632173,632603,634884,637337
chr12	2053562	2691199	CACNA1C_novel-1207	0	+	2053562	2691199	255,0,0	53	49,137,161,161,106,140,140,159,197,104,173,91,27,161,226,208,59,115,121,70,133,130,60,107,88,108,53,147,202,159,111,78,6,33,108,21,66,47,45,166,128,97,103,102,128,81,54,353,129,107,104,333,300	0,56611,61661,61822,66762,395413,404004,432541,439627,450873,459249,496380,503388,512859,514006,528027,529321,530940,531813,532272,539650,542311,543874,548291,551518,552116,553048,553421,554948,556978,558340,580734,580812,594912,598077,598185,600272,601584,601631,611262,612018,613123,615370,620978,623531,624170,624251,625881,628987,632173,632603,634884,637337
chr12	2053562	2691199	CACNA1C_novel-1214	0	+	2053562	2691199	0,0,0	53	49,161,161,106,140,140,159,197,104,173,91,27,161,226,208,62,59,115,121,70,133,130,60,107,88,108,53,147,202,159,111,78,6,33,108,21,66,47,45,166,128,97,103,102,128,81,54,353,213,107,104,333,300	0,61661,61822,66762,395413,404004,432541,439627,450873,459249,496380,503388,512859,514006,528027,529259,529321,530940,531813,532272,539650,542311,543874,548291,551518,552116,553048,553421,554948,556978,558340,580734,580812,594912,598077,598185,600272,601584,601631,611262,612018,613123,615370,620978,623531,624170,624251,625881,626800,632173,632603,634884,637337
chr12	2053562	2691199	CACNA1C_novel-1234	0	+	2053562	2691199	0,0,0	53	49,161,161,106,140,140,159,197,104,173,91,27,161,226,208,62,59,115,121,70,133,130,60,107,88,108,53,147,202,159,111,78,6,33,108,21,66,47,45,166,128,97,103,102,128,81,54,353,213,129,107,104,300	0,61661,61822,66762,395413,404004,432541,439627,450873,459249,496380,503388,512859,514006,528027,529259,529321,530940,531813,532272,539650,542311,543874,548291,551518,552116,553048,553421,554948,556978,558340,580734,580812,594912,598077,598185,600272,601584,601631,611262,612018,613123,615370,620978,623531,624170,624251,625881,626800,628987,632173,632603,637337
chr12	2053562	2691199	CACNA1C_novel-1244	0	+	2053562	2691199	0,0,0	53	49,161,161,106,140,140,159,197,104,173,75,91,27,161,226,208,62,59,115,121,70,133,130,60,107,88,108,53,147,202,159,111,84,33,108,21,66,47,45,166,128,97,103,102,128,81,54,353,129,107,104,333,300	0,61661,61822,66762,395413,404004,432541,439627,450873,459249,493887,496380,503388,512859,514006,528027,529259,529321,530940,531813,532272,539650,542311,543874,548291,551518,552116,553048,553421,554948,556978,558340,580066,594912,598077,598185,600272,601584,601631,611262,612018,613123,615370,620978,623531,624170,624251,625881,628987,632173,632603,634884,637337
chr12	2053562	2691199	CACNA1C_novel-1261	0	+	2053562	2691199	0,0,0	53	49,161,161,106,140,140,159,197,104,173,91,27,161,226,208,62,59,115,121,70,133,130,60,107,88,108,53,147,202,159,111,78,6,33,108,21,66,47,45,166,128,97,103,57,102,128,81,54,353,107,104,333,300	0,61661,61822,66762,395413,404004,432541,439627,450873,459249,496380,503388,512859,514006,528027,529259,529321,530940,531813,532272,539650,542311,543874,548291,551518,552116,553048,553421,554948,556978,558340,580734,580812,594912,598077,598185,600272,601584,601631,611262,612018,613123,615370,620921,620978,623531,624170,624251,625881,632173,632603,634884,637337
chr12	2053562	2691199	CACNA1C_novel-1269	0	+	2053562	2691199	0,0,0	53	49,161,161,106,140,140,159,197,104,173,75,91,27,161,226,208,62,59,115,121,70,133,130,60,107,88,108,53,147,202,159,111,78,33,108,21,66,47,45,166,128,97,103,102,128,81,54,353,129,107,104,333,300	0,61661,61822,66762,395413,404004,432541,439627,451279,459249,493887,496380,503388,512859,514006,528027,529259,529321,530940,531813,532272,539650,542311,543667,548291,551518,552116,553048,553421,554948,556978,558340,580734,594912,598077,598185,600272,601584,601631,611262,612018,613123,615370,620978,623531,624170,624251,625881,628987,632173,632603,634884,637337
chr12	2053562	2691199	CACNA1C_novel-1293	0	+	2053562	2691199	0,0,0	53	49,161,161,106,140,140,159,197,104,173,91,27,161,226,208,62,59,115,121,70,133,130,60,107,88,108,53,147,202,159,111,84,78,33,108,21,66,47,45,166,128,97,103,102,128,81,54,353,129,107,104,333,300	0,61661,61822,66762,395413,404004,432541,439627,450873,459249,496380,503388,512859,514006,528027,529259,529321,530940,531813,532272,539650,542311,543874,548291,551518,552116,553048,553421,554948,556978,558340,580066,580734,594912,598077,598185,600272,601584,601631,611262,612018,613123,615370,620978,623531,624170,624251,625881,628987,632173,632603,634884,637337
chr12	2053562	2691199	CACNA1C_novel-1306	0	+	2053562	2691199	255,0,0	53	49,137,161,161,106,140,140,159,197,104,173,91,27,161,226,208,62,59,115,121,70,133,130,60,107,88,108,53,147,202,159,111,84,33,108,21,66,47,45,166,128,97,103,102,128,81,54,353,129,107,104,333,300	0,56611,61661,61822,66762,395413,404004,432541,439627,450873,459249,496380,503388,512859,514006,528027,529259,529321,530940,531813,532272,539650,542311,543874,548291,551518,552116,553048,553421,554948,556978,558340,580066,594912,598077,598185,600272,601584,601631,611262,612018,613123,615370,620978,623531,624170,624251,625881,628987,632173,632603,634884,637337
chr12	2053562	2691199	CACNA1C_novel-1364	0	+	2053562	2691199	255,0,0	53	49,284,161,161,106,140,140,159,197,104,173,91,27,161,226,208,62,59,115,121,70,133,130,60,107,88,108,53,147,202,159,111,78,6,33,108,66,47,45,166,128,97,103,102,128,81,54,353,129,107,104,333,300	0,42369,61661,61822,66762,395413,404004,432541,439627,450873,459249,496380,503388,512859,514006,528027,529259,529321,530940,531813,532272,539650,542311,543874,548291,551518,552116,553048,553421,554948,556978,558340,580734,580812,594912,598077,600272,601584,601631,611262,612018,613123,615370,620978,623531,624170,624251,625881,628987,632173,632603,634884,637337
chr12	2053562	2691199	CACNA1C_novel-1404	0	+	2053562	2691199	0,0,255	52	49,161,161,106,140,140,159,197,173,91,27,161,226,208,62,59,115,121,70,133,130,60,107,88,108,53,147,202,159,111,84,33,108,21,66,47,45,166,128,97,103,57,102,128,81,54,353,129,107,104,333,300	0,61661,61822,66762,395413,404004,432541,439627,459249,496380,503388,512859,514006,528027,529259,529321,530940,531813,532272,539650,542311,543874,548291,551518,552116,553048,553421,554948,556978,558340,580066,594912,598077,598185,600272,601584,601631,611262,612018,613123,615370,620921,620978,623531,624170,624251,625881,628987,632173,632603,634884,637337
chr12	2053562	2691199	CACNA1C_novel-1532	0	+	2053562	2691199	0,0,0	52	49,161,161,106,140,140,159,197,104,173,91,27,161,226,208,62,59,115,121,70,133,130,60,107,88,108,53,147,202,159,111,78,108,21,66,47,45,166,128,97,103,57,102,128,81,54,353,129,107,104,333,300	0,61661,61822,66762,395413,404004,432541,439627,450873,459249,496380,503388,512859,514006,528027,529259,529321,530940,531813,532272,539650,542311,543874,548291,551518,552116,553048,553421,554948,556978,558340,580734,598077,598185,600272,601584,601631,611262,612018,613123,615370,620921,620978,623531,624170,624251,625881,628987,632173,632603,634884,637337
chr12	2053562	2691199	CACNA1C_novel-1579	0	+	2053562	2691199	0,0,0	52	49,161,161,106,140,140,159,197,104,173,91,27,161,226,208,62,59,115,121,70,133,130,60,107,88,108,53,147,202,159,111,78,33,108,66,47,45,166,128,97,103,57,102,128,81,54,353,129,107,104,333,300	0,61661,61822,66762,395413,404004,432541,439627,450873,459249,496380,503388,512859,514006,528027,529259,529321,530940,531813,532272,539650,542311,543874,548291,551518,552116,553048,553421,554948,556978,558340,580734,594912,598077,600272,601584,601631,611262,612018,613123,615370,620921,620978,623531,624170,624251,625881,628987,632173,632603,634884,637337
chr12	2053562	2691199	CACNA1C_novel-1593	0	+	2053562	2691199	0,0,0	52	49,161,161,106,140,140,159,197,104,173,91,27,161,226,208,62,59,115,121,70,133,130,60,107,88,108,53,147,202,159,111,33,108,21,66,47,45,166,128,97,103,57,102,128,81,54,353,129,107,104,333,300	0,61661,61822,66762,395413,404004,432541,439627,450873,459249,496380,503388,512859,514006,528027,529259,529321,530940,531813,532272,539650,542311,543874,548291,551518,552116,553048,553421,554948,556978,558340,594912,598077,598185,600272,601584,601631,611262,612018,613123,615370,620921,620978,623531,624170,624251,625881,628987,632173,632603,634884,637337
chr12	2053562	2691199	CACNA1C_novel-1649	0	+	2053562	2691199	0,0,255	52	49,161,161,106,140,140,159,197,104,173,91,27,161,226,208,59,115,121,70,133,130,60,107,88,108,53,147,202,159,111,78,33,108,21,66,47,45,166,128,97,103,57,102,128,81,54,353,129,107,104,333,300	0,61661,61822,66762,395413,404004,432541,439627,450873,459249,496380,503388,512859,514006,528027,529321,530940,531813,532272,539650,542311,543874,548291,551518,552116,553048,553421,554948,556978,558340,580734,594912,598077,598185,600272,601584,601631,611262,612018,613123,615370,620921,620978,623531,624170,624251,625881,628987,632173,632603,634884,637337
chr12	2053562	2691199	CACNA1C_novel-1671	0	+	2053562	2691199	0,0,255	52	49,161,161,106,140,140,159,197,104,173,91,27,161,226,208,59,115,121,70,133,130,60,107,88,108,53,147,202,159,111,84,33,108,21,66,47,45,166,128,97,103,57,102,128,81,54,353,129,107,104,333,300	0,61661,61822,66762,395413,404004,432541,439627,450873,459249,496380,503388,512859,514006,528027,529321,530940,531813,532272,539650,542311,543874,548291,551518,552116,553048,553421,554948,556978,558340,580066,594912,598077,598185,600272,601584,601631,611262,612018,613123,615370,620921,620978,623531,624170,624251,625881,628987,632173,632603,634884,637337
chr12	2053562	2691199	CACNA1C_novel-1684	0	+	2053562	2691199	0,0,0	52	49,161,161,106,140,140,159,197,104,173,91,27,161,226,208,62,59,115,121,70,133,130,60,107,88,108,53,147,202,159,111,84,33,108,66,47,45,166,128,97,103,102,128,81,54,353,213,129,107,104,333,300	0,61661,61822,66762,395413,404004,432541,439627,450873,459249,496380,503388,512859,514006,528027,529259,529321,530940,531813,532272,539650,542311,543874,548291,551518,552116,553048,553421,554948,556978,558340,580066,594912,598077,600272,601584,601631,611262,612018,613123,615370,620978,623531,624170,624251,625881,626800,628987,632173,632603,634884,637337
chr12	2053562	2691199	CACNA1C_novel-1694	0	+	2053562	2691199	0,0,0	52	49,161,161,106,140,140,159,197,104,173,91,27,161,226,208,62,59,115,121,70,133,130,60,107,88,108,53,147,202,159,111,78,108,21,66,47,45,166,128,97,103,102,128,81,54,353,213,129,107,104,333,300	0,61661,61822,66762,395413,404004,432541,439627,450873,459249,496380,503388,512859,514006,528027,529259,529321,530940,531813,532272,539650,542311,543874,548291,551518,552116,553048,553421,554948,556978,558340,580734,598077,598185,600272,601584,601631,611262,612018,613123,615370,620978,623531,624170,624251,625881,626800,628987,632173,632603,634884,637337
chr12	2053562	2691199	CACNA1C_novel-1770	0	+	2053562	2691199	0,0,255	52	49,161,161,106,140,140,159,197,104,173,91,27,161,226,208,59,115,121,70,133,130,60,107,88,108,53,147,202,159,111,84,33,108,21,66,47,45,166,128,97,103,102,128,81,54,353,105,129,107,104,333,300	0,61661,61822,66762,395413,404004,432541,439627,450873,459249,496380,503388,512859,514006,528027,529321,530940,531813,532272,539650,542311,543874,548291,551518,552116,553048,553421,554948,556978,558340,580066,594912,598077,598185,600272,601584,601631,611262,612018,613123,615370,620978,623531,624170,624251,625881,628387,628987,632173,632603,634884,637337
chr12	2053562	2691199	CACNA1C_novel-1771	0	+	2053562	2691199	0,0,0	52	49,161,161,106,140,140,159,197,104,173,91,27,161,226,208,62,59,115,121,70,133,130,60,107,88,108,53,147,202,159,111,84,33,108,66,47,45,166,128,97,103,57,102,128,81,54,353,129,107,104,333,300	0,61661,61822,66762,395413,404004,432541,439627,450873,459249,496380,503388,512859,514006,528027,529259,529321,530940,531813,532272,539650,542311,543874,548291,551518,552116,553048,553421,554948,556978,558340,580066,594912,598077,600272,601584,601631,611262,612018,613123,615370,620921,620978,623531,624170,624251,625881,628987,632173,632603,634884,637337
chr12	2053562	2691199	CACNA1C_novel-1774	0	+	2053562	2691199	0,0,0	52	49,161,161,106,140,140,159,197,104,173,91,27,161,226,208,62,59,115,121,70,133,130,60,107,88,108,53,147,202,159,111,78,33,108,66,47,45,166,128,97,103,102,128,81,54,353,213,129,107,104,333,300	0,61661,61822,66762,395413,404004,432541,439627,450873,459249,496380,503388,512859,514006,528027,529259,529321,530940,531813,532272,539650,542311,543874,548291,551518,552116,553048,553421,554948,556978,558340,580734,594912,598077,600272,601584,601631,611262,612018,613123,615370,620978,623531,624170,624251,625881,626800,628987,632173,632603,634884,637337
chr12	2053562	2691199	CACNA1C_novel-1810	0	+	2053562	2691199	0,0,0	52	49,161,161,106,140,140,159,197,104,173,91,27,161,226,208,62,59,115,121,70,133,130,60,107,88,108,53,147,202,159,111,33,108,21,66,47,45,166,128,97,103,102,128,81,54,353,213,129,107,104,333,300	0,61661,61822,66762,395413,404004,432541,439627,450873,459249,496380,503388,512859,514006,528027,529259,529321,530940,531813,532272,539650,542311,543874,548291,551518,552116,553048,553421,554948,556978,558340,594912,598077,598185,600272,601584,601631,611262,612018,613123,615370,620978,623531,624170,624251,625881,626800,628987,632173,632603,634884,637337
chr12	2053562	2691199	CACNA1C_novel-1816	0	+	2053562	2691199	0,0,255	52	49,161,161,106,140,140,159,197,104,173,91,27,161,226,208,59,115,121,70,133,130,60,107,88,108,53,147,202,159,111,78,6,33,108,21,66,47,45,166,128,97,103,102,128,81,54,353,129,107,104,333,300	0,61661,61822,66762,395413,404004,432541,439627,450873,459249,496380,503388,512859,514006,528027,529321,530940,531813,532272,539650,542311,543874,548291,551518,552116,553048,553421,554948,556978,558340,580734,580812,594912,598077,598185,600272,601584,601631,611262,612018,613123,615370,620978,623531,624170,624251,625881,628987,632173,632603,634884,637337
chr12	2053562	2691199	CACNA1C_novel-1854	0	+	2053562	2691199	0,0,255	52	49,161,161,106,140,140,159,197,104,173,91,27,161,208,62,59,115,121,70,133,130,60,107,88,108,53,147,202,159,111,78,6,33,108,21,66,47,45,166,128,97,103,102,128,81,54,353,129,107,104,333,300	0,61661,61822,66762,395413,404004,432541,439627,450873,459249,496380,503388,512859,528027,529259,529321,530940,531813,532272,539650,542311,543874,548291,551518,552116,553048,553421,554948,556978,558340,580734,580812,594912,598077,598185,600272,601584,601631,611262,612018,613123,615370,620978,623531,624170,624251,625881,628987,632173,632603,634884,637337
chr12	2053562	2691199	CACNA1C_novel-1897	0	+	2053562	2691199	255,165,0	52	49,161,161,106,140,140,159,197,104,173,91,113,27,161,226,208,59,115,121,70,133,130,60,107,88,108,53,147,202,159,111,84,33,108,21,66,47,45,166,128,97,103,102,128,81,54,353,129,107,104,333,300	0,61661,61822,66762,395413,404004,432541,439627,450873,459249,496380,496981,503388,512859,514006,528027,529321,530940,531813,532272,539650,542311,543874,548291,551518,552116,553048,553421,554948,556978,558340,580066,594912,598077,598185,600272,601584,601631,611262,612018,613123,615370,620978,623531,624170,624251,625881,628987,632173,632603,634884,637337
chr12	2053562	2691199	CACNA1C_novel-1909	0	+	2053562	2691199	0,0,255	52	49,161,161,106,140,140,159,197,104,173,91,27,161,226,208,62,59,115,70,133,130,60,107,88,108,53,147,202,159,111,78,6,33,108,21,66,47,45,166,128,97,103,102,128,81,54,353,129,107,104,333,300	0,61661,61822,66762,395413,404004,432541,439627,450873,459249,496380,503388,512859,514006,528027,529259,529321,530940,532272,539650,542311,543874,548291,551518,552116,553048,553421,554948,556978,558340,580734,580812,594912,598077,598185,600272,601584,601631,611262,612018,613123,615370,620978,623531,624170,624251,625881,628987,632173,632603,634884,637337
chr12	2053562	2691199	CACNA1C_novel-1917	0	+	2053562	2691199	0,0,255	52	49,161,161,106,140,140,159,197,104,173,91,27,161,226,208,62,59,121,70,133,130,60,107,88,108,53,147,202,159,111,78,6,33,108,21,66,47,45,166,128,97,103,102,128,81,54,353,129,107,104,333,300	0,61661,61822,66762,395413,404004,432541,439627,450873,459249,496380,503388,512859,514006,528027,529259,529321,531813,532272,539650,542311,543874,548291,551518,552116,553048,553421,554948,556978,558340,580734,580812,594912,598077,598185,600272,601584,601631,611262,612018,613123,615370,620978,623531,624170,624251,625881,628987,632173,632603,634884,637337
chr12	2053562	2691199	CACNA1C_novel-1925	0	+	2053562	2691199	0,0,0	52	49,161,161,106,140,140,159,197,104,173,91,27,161,226,208,62,59,115,121,70,133,130,60,107,88,108,53,147,202,159,111,78,33,108,21,66,47,45,166,128,97,103,102,128,81,54,353,129,107,104,333,300	0,61661,61822,66762,395413,404004,432541,439627,450873,459249,496380,503388,512859,514006,528027,529259,529321,530940,531813,532272,539650,542311,543874,548291,551518,552116,553048,553421,554948,556978,558340,580734,594912,598077,598185,600272,601584,601631,611262,612018,613123,615370,620978,623531,624170,624251,625881,628987,632173,632603,634884,637337
chr12	2053562	2691199	CACNA1C_novel-1933	0	+	2053562	2691199	0,0,0	52	49,161,161,106,140,140,159,197,104,173,91,27,161,226,208,62,59,115,121,70,133,130,60,107,88,108,53,147,202,159,111,78,6,33,108,21,47,45,166,128,97,103,102,128,81,54,353,129,107,104,333,300	0,61661,61822,66762,395413,404004,432541,439627,450873,459249,496380,503388,512859,514006,528027,529259,529321,530940,531813,532272,539650,542311,543874,548291,551518,552116,553048,553421,554948,556978,558340,580734,580812,594912,598077,598185,601584,601631,611262,612018,613123,615370,620978,623531,624170,624251,625881,628987,632173,632603,634884,637337
chr12	2053562	2691199	CACNA1C_novel-1937	0	+	2053562	2691199	0,0,0	52	49,161,161,106,140,140,159,197,104,173,75,91,27,161,226,208,62,59,115,121,70,133,130,60,107,88,108,53,147,202,159,111,84,33,108,66,47,45,166,128,97,103,102,128,81,54,353,129,107,104,333,300	0,61661,61822,66762,395413,404004,432541,439627,451279,459249,493887,496380,503388,512859,514006,528027,529259,529321,530940,531813,532272,539650,542311,543667,548291,551518,552116,553048,553421,554948,556978,558340,580066,594912,598077,600272,601584,601631,611262,612018,613123,615370,620978,623531,624170,624251,625881,628987,632173,632603,634884,637337
chr12	2053562	2691199	CACNA1C_novel-1946	0	+	2053562	2691199	0,0,0	52	49,161,161,106,140,140,159,197,104,173,91,27,161,226,208,62,59,115,121,70,133,130,60,107,88,108,53,147,202,159,111,6,33,108,21,66,47,45,166,128,97,103,102,128,81,54,353,129,107,104,333,300	0,61661,61822,66762,395413,404004,432541,439627,450873,459249,496380,503388,512859,514006,528027,529259,529321,530940,531813,532272,539650,542311,543874,548291,551518,552116,553048,553421,554948,556978,558340,580812,594912,598077,598185,600272,601584,601631,611262,612018,613123,615370,620978,623531,624170,624251,625881,628987,632173,632603,634884,637337
chr12	2053562	2691199	CACNA1C_novel-1951	0	+	2053562	2691199	0,0,255	52	49,161,161,106,140,140,159,197,104,173,91,27,161,226,208,59,115,121,70,133,130,60,107,88,108,53,147,202,159,111,78,6,33,108,21,66,47,45,166,128,97,103,102,128,81,54,353,129,107,104,333,300	0,61661,61822,66762,395413,404004,432541,439627,451279,459249,496380,503388,512859,514006,528027,529321,530940,531813,532272,539650,542311,543667,548291,551518,552116,553048,553421,554948,556978,558340,580734,580812,594912,598077,598185,600272,601584,601631,611262,612018,613123,615370,620978,623531,624170,624251,625881,628987,632173,632603,634884,637337
chr12	2053562	2691199	CACNA1C_novel-1981	0	+	2053562	2691199	0,0,255	52	49,161,106,140,140,159,197,104,173,91,27,161,226,208,62,59,115,121,70,133,130,60,107,88,108,53,147,202,159,111,78,6,33,108,21,66,47,45,166,128,97,103,102,128,81,54,353,129,107,104,333,300	0,61822,66762,395413,404004,432541,439627,450873,459249,496380,503388,512859,514006,528027,529259,529321,530940,531813,532272,539650,542311,543874,548291,551518,552116,553048,553421,554948,556978,558340,580734,580812,594912,598077,598185,600272,601584,601631,611262,612018,613123,615370,620978,623531,624170,624251,625881,628987,632173,632603,634884,637337
chr12	2053562	2691199	CACNA1C_novel-1995	0	+	2053562	2691199	0,0,0	52	49,161,161,106,140,140,159,197,104,173,91,27,161,226,208,62,59,115,121,70,133,130,60,107,88,108,53,147,202,159,111,78,6,108,21,66,47,45,166,128,97,103,102,128,81,54,353,129,107,104,333,300	0,61661,61822,66762,395413,404004,432541,439627,450873,459249,496380,503388,512859,514006,528027,529259,529321,530940,531813,532272,539650,542311,543874,548291,551518,552116,553048,553421,554948,556978,558340,580734,580812,598077,598185,600272,601584,601631,611262,612018,613123,615370,620978,623531,624170,624251,625881,628987,632173,632603,634884,637337
chr12	2053562	2691199	CACNA1C_novel-1998	0	+	2053562	2691199	0,0,0	52	49,161,161,106,140,140,159,197,104,173,91,27,161,226,208,62,59,115,121,70,133,130,60,107,88,108,53,147,202,159,111,78,6,108,21,66,47,45,166,128,97,103,102,128,81,54,353,129,107,104,333,300	0,61661,61822,66762,395413,404004,432541,439627,451279,459249,496380,503388,512859,514006,528027,529259,529321,530940,531813,532272,539650,542311,543667,548291,551518,552116,553048,553421,554948,556978,558340,580734,580812,598077,598185,600272,601584,601631,611262,612018,613123,615370,620978,623531,624170,624251,625881,628987,632173,632603,634884,637337
chr12	2053562	2691199	ENST00000399597	0	+	2053562	2691199	0,0,0	52	49,161,161,106,140,140,159,197,104,173,91,27,161,226,208,62,59,115,121,70,133,130,60,107,88,108,53,147,202,159,111,84,33,108,21,66,47,45,166,128,97,103,102,128,81,54,353,129,107,104,333,300	0,61661,61822,66762,395413,404004,432541,439627,451279,459249,496380,503388,512859,514006,528027,529259,529321,530940,531813,532272,539650,542311,543667,548291,551518,552116,553048,553421,554948,556978,558340,580066,594912,598077,598185,600272,601584,601631,611262,612018,613123,615370,620978,623531,624170,624251,625881,628987,632173,632603,634884,637337
chr12	2053562	2691199	CACNA1C_novel-2027	0	+	2053562	2691199	0,0,255	52	49,161,161,106,140,140,159,197,104,173,91,27,161,226,208,62,59,115,121,70,133,130,60,107,88,108,53,147,202,159,111,78,6,33,108,21,66,47,45,166,128,103,102,128,81,54,353,129,107,104,333,300	0,61661,61822,66762,395413,404004,432541,439627,450873,459249,496380,503388,512859,514006,528027,529259,529321,530940,531813,532272,539650,542311,543874,548291,551518,552116,553048,553421,554948,556978,558340,580734,580812,594912,598077,598185,600272,601584,601631,611262,612018,615370,620978,623531,624170,624251,625881,628987,632173,632603,634884,637337
chr12	2053562	2691199	CACNA1C_novel-2032	0	+	2053562	2691199	0,0,255	52	49,161,161,106,140,140,159,197,104,173,27,161,226,208,62,59,115,121,70,133,130,60,107,88,108,53,147,202,159,111,78,6,33,108,21,66,47,45,166,128,97,103,102,128,81,54,353,129,107,104,333,300	0,61661,61822,66762,395413,404004,432541,439627,450873,459249,503388,512859,514006,528027,529259,529321,530940,531813,532272,539650,542311,543874,548291,551518,552116,553048,553421,554948,556978,558340,580734,580812,594912,598077,598185,600272,601584,601631,611262,612018,613123,615370,620978,623531,624170,624251,625881,628987,632173,632603,634884,637337
chr12	2053562	2691199	CACNA1C_novel-2035	0	+	2053562	2691199	0,0,255	52	49,161,161,106,140,140,159,197,104,173,75,91,27,161,226,208,59,115,121,70,133,130,60,107,88,108,53,147,202,159,111,84,33,108,21,66,47,45,166,128,97,103,102,128,81,54,353,129,107,104,333,300	0,61661,61822,66762,395413,404004,432541,439627,451279,459249,493887,496380,503388,512859,514006,528027,529321,530940,531813,532272,539650,542311,543667,548291,551518,552116,553048,553421,554948,556978,558340,580066,594912,598077,598185,600272,601584,601631,611262,612018,613123,615370,620978,623531,624170,624251,625881,628987,632173,632603,634884,637337
chr12	2053562	2691199	CACNA1C_novel-2036	0	+	2053562	2691199	0,0,255	52	49,161,161,140,140,159,197,104,173,91,27,161,226,208,62,59,115,121,70,133,130,60,107,88,108,53,147,202,159,111,78,6,33,108,21,66,47,45,166,128,97,103,102,128,81,54,353,129,107,104,333,300	0,61661,61822,395413,404004,432541,439627,450873,459249,496380,503388,512859,514006,528027,529259,529321,530940,531813,532272,539650,542311,543874,548291,551518,552116,553048,553421,554948,556978,558340,580734,580812,594912,598077,598185,600272,601584,601631,611262,612018,613123,615370,620978,623531,624170,624251,625881,628987,632173,632603,634884,637337
chr12	2053562	2691199	CACNA1C_novel-2044	0	+	2053562	2691199	0,0,255	52	49,161,161,106,140,140,159,104,173,91,27,161,226,208,62,59,115,121,70,133,130,60,107,88,108,53,147,202,159,111,78,6,33,108,21,66,47,45,166,128,97,103,102,128,81,54,353,129,107,104,333,300	0,61661,61822,66762,395413,404004,432541,450873,459249,496380,503388,512859,514006,528027,529259,529321,530940,531813,532272,539650,542311,543874,548291,551518,552116,553048,553421,554948,556978,558340,580734,580812,594912,598077,598185,600272,601584,601631,611262,612018,613123,615370,620978,623531,624170,624251,625881,628987,632173,632603,634884,637337
chr12	2053562	2691199	CACNA1C_novel-2045	0	+	2053562	2691199	0,0,0	52	49,161,161,106,140,140,159,197,104,173,91,27,161,226,208,62,59,115,121,70,133,130,60,107,88,108,53,147,202,159,111,78,6,33,108,21,66,47,166,128,97,103,102,128,81,54,353,129,107,104,333,300	0,61661,61822,66762,395413,404004,432541,439627,450873,459249,496380,503388,512859,514006,528027,529259,529321,530940,531813,532272,539650,542311,543874,548291,551518,552116,553048,553421,554948,556978,558340,580734,580812,594912,598077,598185,600272,601584,611262,612018,613123,615370,620978,623531,624170,624251,625881,628987,632173,632603,634884,637337
chr12	2053562	2691199	CACNA1C_novel-2050	0	+	2053562	2691199	0,0,0	52	49,161,161,106,140,140,159,197,104,173,91,27,161,226,208,62,59,115,121,70,133,130,60,107,88,108,53,147,202,159,111,78,6,33,108,66,47,45,166,128,97,103,102,128,81,54,353,129,107,104,333,300	0,61661,61822,66762,395413,404004,432541,439627,451279,459249,496380,503388,512859,514006,528027,529259,529321,530940,531813,532272,539650,542311,543667,548291,551518,552116,553048,553421,554948,556978,558340,580734,580812,594912,598077,600272,601584,601631,611262,612018,613123,615370,620978,623531,624170,624251,625881,628987,632173,632603,634884,637337
chr12	2053562	2691199	CACNA1C_novel-2054	0	+	2053562	2691199	0,0,255	52	49,161,161,106,140,140,159,197,104,173,91,27,161,226,208,62,59,115,121,70,133,130,60,88,108,53,147,202,159,111,78,6,33,108,21,66,47,45,166,128,97,103,102,128,81,54,353,129,107,104,333,300	0,61661,61822,66762,395413,404004,432541,439627,450873,459249,496380,503388,512859,514006,528027,529259,529321,530940,531813,532272,539650,542311,543874,551518,552116,553048,553421,554948,556978,558340,580734,580812,594912,598077,598185,600272,601584,601631,611262,612018,613123,615370,620978,623531,624170,624251,625881,628987,632173,632603,634884,637337
chr12	2053562	2691199	CACNA1C_novel-2069	0	+	2053562	2691199	0,0,255	52	49,161,161,106,140,140,159,197,104,173,91,27,161,226,62,59,115,121,70,133,130,60,107,88,108,53,147,202,159,111,78,6,33,108,21,66,47,45,166,128,97,103,102,128,81,54,353,129,107,104,333,300	0,61661,61822,66762,395413,404004,432541,439627,450873,459249,496380,503388,512859,514006,529259,529321,530940,531813,532272,539650,542311,543874,548291,551518,552116,553048,553421,554948,556978,558340,580734,580812,594912,598077,598185,600272,601584,601631,611262,612018,613123,615370,620978,623531,624170,624251,625881,628987,632173,632603,634884,637337
chr12	2053562	2691199	CACNA1C_novel-2073	0	+	2053562	2691199	0,0,255	52	49,161,161,106,140,140,159,197,104,173,91,27,161,226,208,62,59,115,121,70,133,130,60,107,88,108,53,147,159,111,78,6,33,108,21,66,47,45,166,128,97,103,102,128,81,54,353,129,107,104,333,300	0,61661,61822,66762,395413,404004,432541,439627,450873,459249,496380,503388,512859,514006,528027,529259,529321,530940,531813,532272,539650,542311,543874,548291,551518,552116,553048,553421,556978,558340,580734,580812,594912,598077,598185,600272,601584,601631,611262,612018,613123,615370,620978,623531,624170,624251,625881,628987,632173,632603,634884,637337
chr12	2053562	2691199	ENST00000399644	0	+	2053562	2691199	0,0,0	52	49,161,161,106,140,140,159,197,104,173,91,27,161,226,208,62,59,115,121,70,133,130,60,107,88,108,53,147,202,159,111,84,33,108,21,66,47,45,166,128,97,103,102,128,81,54,353,129,107,104,333,300	0,61661,61822,66762,395413,404004,432541,439627,451279,459249,496380,503388,512859,514006,528027,529259,529321,530940,531813,532272,539650,542311,543874,548291,551518,552116,553048,553421,554948,556978,558340,580066,594912,598077,598185,600272,601584,601631,611262,612018,613123,615370,620978,623531,624170,624251,625881,628987,632173,632603,634884,637337
chr12	2053562	2691199	CACNA1C_novel-2087	0	+	2053562	2691199	0,0,255	52	49,161,161,106,140,140,159,197,104,173,91,27,161,226,208,62,59,115,121,70,133,130,60,107,88,108,147,202,159,111,78,6,33,108,21,66,47,45,166,128,97,103,102,128,81,54,353,129,107,104,333,300	0,61661,61822,66762,395413,404004,432541,439627,450873,459249,496380,503388,512859,514006,528027,529259,529321,530940,531813,532272,539650,542311,543874,548291,551518,552116,553421,554948,556978,558340,580734,580812,594912,598077,598185,600272,601584,601631,611262,612018,613123,615370,620978,623531,624170,624251,625881,628987,632173,632603,634884,637337
chr12	2053562	2691199	CACNA1C_novel-2088	0	+	2053562	2691199	0,0,0	52	49,161,161,106,140,140,159,197,104,173,91,27,161,226,208,62,59,115,121,70,133,130,60,107,88,108,53,147,202,159,111,78,33,108,21,66,47,45,166,128,97,103,102,128,81,54,353,129,107,104,333,300	0,61661,61822,66762,395413,404004,432541,439627,451279,459249,496380,503388,512859,514006,528027,529259,529321,530940,531813,532272,539650,542311,543667,548291,551518,552116,553048,553421,554948,556978,558340,580734,594912,598077,598185,600272,601584,601631,611262,612018,613123,615370,620978,623531,624170,624251,625881,628987,632173,632603,634884,637337
chr12	2053562	2691199	CACNA1C_novel-2104	0	+	2053562	2691199	0,0,0	52	49,161,161,106,140,140,159,197,104,173,75,91,27,161,226,208,62,59,115,121,70,133,130,60,107,88,108,53,147,202,159,111,84,108,21,66,47,45,166,128,97,103,102,128,81,54,353,129,107,104,333,300	0,61661,61822,66762,395413,404004,432541,439627,451279,459249,493887,496380,503388,512859,514006,528027,529259,529321,530940,531813,532272,539650,542311,543667,548291,551518,552116,553048,553421,554948,556978,558340,580066,598077,598185,600272,601584,601631,611262,612018,613123,615370,620978,623531,624170,624251,625881,628987,632173,632603,634884,637337
chr12	2053562	2691199	CACNA1C_novel-2110	0	+	2053562	2691199	0,0,255	52	49,161,161,106,140,140,159,197,104,91,27,161,226,208,62,59,115,121,70,133,130,60,107,88,108,53,147,202,159,111,78,6,33,108,21,66,47,45,166,128,97,103,102,128,81,54,353,129,107,104,333,300	0,61661,61822,66762,395413,404004,432541,439627,450873,496380,503388,512859,514006,528027,529259,529321,530940,531813,532272,539650,542311,543874,548291,551518,552116,553048,553421,554948,556978,558340,580734,580812,594912,598077,598185,600272,601584,601631,611262,612018,613123,615370,620978,623531,624170,624251,625881,628987,632173,632603,634884,637337
chr12	2053562	2691199	CACNA1C_novel-2115	0	+	2053562	2691199	0,0,0	52	49,161,161,106,140,140,159,197,104,173,91,27,161,226,208,62,59,115,121,70,133,130,60,107,88,108,53,147,202,159,111,78,6,108,21,66,47,45,166,128,97,103,102,128,81,54,353,129,107,104,333,300	0,61661,61822,66762,395413,404004,432541,439627,451279,459249,496380,503388,512859,514006,528027,529259,529321,530940,531813,532272,539650,542311,543874,548291,551518,552116,553048,553421,554948,556978,558340,580734,580812,598077,598185,600272,601584,601631,611262,612018,613123,615370,620978,623531,624170,624251,625881,628987,632173,632603,634884,637337
chr12	2053562	2691199	CACNA1C_novel-2156	0	+	2053562	2691199	0,0,255	52	49,161,161,106,140,140,159,197,104,173,91,27,161,226,208,59,115,121,70,133,130,60,107,88,108,53,147,202,159,111,78,6,33,108,21,66,47,45,166,128,97,103,102,128,81,54,353,129,107,104,333,300	0,61661,61822,66762,395413,404004,432541,439627,451279,459249,496380,503388,512859,514006,528027,529321,530940,531813,532272,539650,542311,543874,548291,551518,552116,553048,553421,554948,556978,558340,580734,580812,594912,598077,598185,600272,601584,601631,611262,612018,613123,615370,620978,623531,624170,624251,625881,628987,632173,632603,634884,637337
chr12	2053562	2691199	CACNA1C_novel-2157	0	+	2053562	2691199	0,0,255	52	49,161,161,106,140,140,159,197,173,91,27,161,226,208,62,59,115,121,70,133,130,60,107,88,108,53,147,202,159,111,78,6,33,108,21,66,47,45,166,128,97,103,102,128,81,54,353,129,107,104,333,300	0,61661,61822,66762,395413,404004,432541,439627,459249,496380,503388,512859,514006,528027,529259,529321,530940,531813,532272,539650,542311,543667,548291,551518,552116,553048,553421,554948,556978,558340,580734,580812,594912,598077,598185,600272,601584,601631,611262,612018,613123,615370,620978,623531,624170,624251,625881,628987,632173,632603,634884,637337
chr12	2053562	2691199	CACNA1C_novel-2167	0	+	2053562	2691199	0,0,255	52	49,161,161,106,140,140,159,197,104,173,91,27,161,226,208,62,59,115,121,70,133,130,60,107,88,108,53,147,202,159,111,78,6,33,108,21,66,47,45,166,97,103,102,128,81,54,353,129,107,104,333,300	0,61661,61822,66762,395413,404004,432541,439627,450873,459249,496380,503388,512859,514006,528027,529259,529321,530940,531813,532272,539650,542311,543874,548291,551518,552116,553048,553421,554948,556978,558340,580734,580812,594912,598077,598185,600272,601584,601631,611262,613123,615370,620978,623531,624170,624251,625881,628987,632173,632603,634884,637337
chr12	2053562	2691199	CACNA1C_novel-2199	0	+	2053562	2691199	0,0,0	52	49,161,161,106,140,140,159,197,104,173,91,27,161,226,208,62,59,115,121,70,133,130,60,107,88,108,53,147,202,159,111,84,33,108,21,66,47,45,166,128,97,103,102,128,81,54,353,129,107,104,333,300	0,61661,61822,66762,395413,404004,432541,439627,450873,459249,496380,503388,512859,514006,528027,529259,529321,530940,531813,532272,539650,542311,543874,548291,551518,552116,553048,553421,554948,556978,558340,580066,594912,598077,598185,600272,601584,601631,611262,612018,613123,615370,620978,623531,624170,624251,625881,628987,632173,632603,634884,637337
chr12	2053562	2691199	CACNA1C_novel-2202	0	+	2053562	2691199	255,165,0	52	49,161,161,106,140,140,159,197,104,173,91,113,27,161,226,208,59,115,121,70,133,130,60,107,88,108,53,147,202,159,111,78,33,108,21,66,47,45,166,128,97,103,102,128,81,54,353,129,107,104,333,300	0,61661,61822,66762,395413,404004,432541,439627,450873,459249,496380,496981,503388,512859,514006,528027,529321,530940,531813,532272,539650,542311,543874,548291,551518,552116,553048,553421,554948,556978,558340,580734,594912,598077,598185,600272,601584,601631,611262,612018,613123,615370,620978,623531,624170,624251,625881,628987,632173,632603,634884,637337
chr12	2053562	2691199	CACNA1C_novel-2208	0	+	2053562	2691199	0,0,0	52	49,161,161,106,140,140,197,104,173,91,27,161,226,208,62,59,115,121,70,133,130,60,107,88,108,53,147,202,159,111,78,6,33,108,21,66,47,45,166,128,97,103,102,128,81,54,353,129,107,104,333,300	0,61661,61822,66762,395413,404004,439627,450873,459249,496380,503388,512859,514006,528027,529259,529321,530940,531813,532272,539650,542311,543874,548291,551518,552116,553048,553421,554948,556978,558340,580734,580812,594912,598077,598185,600272,601584,601631,611262,612018,613123,615370,620978,623531,624170,624251,625881,628987,632173,632603,634884,637337
chr12	2053562	2691199	CACNA1C_novel-2210	0	+	2053562	2691199	0,0,255	52	49,161,161,106,140,140,159,197,104,173,91,27,161,226,208,62,59,115,121,70,133,60,107,88,108,53,147,202,159,111,78,6,33,108,21,66,47,45,166,128,97,103,102,128,81,54,353,129,107,104,333,300	0,61661,61822,66762,395413,404004,432541,439627,451279,459249,496380,503388,512859,514006,528027,529259,529321,530940,531813,532272,539650,543667,548291,551518,552116,553048,553421,554948,556978,558340,580734,580812,594912,598077,598185,600272,601584,601631,611262,612018,613123,615370,620978,623531,624170,624251,625881,628987,632173,632603,634884,637337
chr12	2053562	2691199	CACNA1C_novel-2222	0	+	2053562	2691199	0,0,255	52	49,161,161,106,140,140,159,197,173,75,91,27,161,226,208,62,59,115,121,70,133,130,60,107,88,108,53,147,202,159,111,84,33,108,21,66,47,45,166,128,97,103,102,128,81,54,353,129,107,104,333,300	0,61661,61822,66762,395413,404004,432541,439627,459249,493887,496380,503388,512859,514006,528027,529259,529321,530940,531813,532272,539650,542311,543874,548291,551518,552116,553048,553421,554948,556978,558340,580066,594912,598077,598185,600272,601584,601631,611262,612018,613123,615370,620978,623531,624170,624251,625881,628987,632173,632603,634884,637337
chr12	2053562	2691199	CACNA1C_novel-2226	0	+	2053562	2691199	0,0,255	52	49,161,161,106,140,140,159,197,104,173,27,161,226,208,62,59,115,121,70,133,130,60,107,88,108,53,147,202,159,111,78,6,33,108,21,66,47,45,166,128,97,103,102,128,81,54,353,129,107,104,333,300	0,61661,61822,66762,395413,404004,432541,439627,451279,459249,503388,512859,514006,528027,529259,529321,530940,531813,532272,539650,542311,543874,548291,551518,552116,553048,553421,554948,556978,558340,580734,580812,594912,598077,598185,600272,601584,601631,611262,612018,613123,615370,620978,623531,624170,624251,625881,628987,632173,632603,634884,637337
chr12	2053562	2691199	CACNA1C_novel-2233	0	+	2053562	2691199	0,0,0	52	49,161,161,106,140,140,159,197,104,173,91,27,161,226,208,62,59,115,121,70,133,130,107,88,108,53,147,202,159,111,78,6,33,108,21,66,47,45,166,128,97,103,102,128,81,54,353,129,107,104,333,300	0,61661,61822,66762,395413,404004,432541,439627,450873,459249,496380,503388,512859,514006,528027,529259,529321,530940,531813,532272,539650,542311,548291,551518,552116,553048,553421,554948,556978,558340,580734,580812,594912,598077,598185,600272,601584,601631,611262,612018,613123,615370,620978,623531,624170,624251,625881,628987,632173,632603,634884,637337
chr12	2053562	2691199	CACNA1C_novel-2237	0	+	2053562	2691199	0,0,255	52	49,161,161,106,140,140,159,197,173,91,27,161,226,208,62,59,115,121,70,133,130,60,107,88,108,53,147,202,159,111,78,6,33,108,21,66,47,45,166,128,97,103,102,128,81,54,353,129,107,104,333,300	0,61661,61822,66762,395413,404004,432541,439627,459249,496380,503388,512859,514006,528027,529259,529321,530940,531813,532272,539650,542311,543874,548291,551518,552116,553048,553421,554948,556978,558340,580734,580812,594912,598077,598185,600272,601584,601631,611262,612018,613123,615370,620978,623531,624170,624251,625881,628987,632173,632603,634884,637337
chr12	2053562	2691199	CACNA1C_novel-2240	0	+	2053562	2691199	0,0,0	52	49,161,161,106,140,140,159,197,104,173,91,27,161,226,208,62,59,115,121,70,133,130,60,107,88,108,53,147,202,159,111,78,6,33,108,66,47,45,166,128,97,103,102,128,81,54,353,129,107,104,333,300	0,61661,61822,66762,395413,404004,432541,439627,450873,459249,496380,503388,512859,514006,528027,529259,529321,530940,531813,532272,539650,542311,543874,548291,551518,552116,553048,553421,554948,556978,558340,580734,580812,594912,598077,600272,601584,601631,611262,612018,613123,615370,620978,623531,624170,624251,625881,628987,632173,632603,634884,637337
chr12	2053562	2691199	CACNA1C_novel-2272	0	+	2053562	2691199	0,0,255	52	49,161,161,106,140,159,197,104,173,91,27,161,226,208,62,59,115,121,70,133,130,60,107,88,108,53,147,202,159,111,78,6,33,108,21,66,47,45,166,128,97,103,102,128,81,54,353,129,107,104,333,300	0,61661,61822,66762,395413,432541,439627,450873,459249,496380,503388,512859,514006,528027,529259,529321,530940,531813,532272,539650,542311,543874,548291,551518,552116,553048,553421,554948,556978,558340,580734,580812,594912,598077,598185,600272,601584,601631,611262,612018,613123,615370,620978,623531,624170,624251,625881,628987,632173,632603,634884,637337
chr12	2053562	2691199	CACNA1C_novel-2303	0	+	2053562	2691199	255,0,0	52	49,161,161,106,140,140,159,197,104,173,91,27,161,226,208,62,59,115,121,70,133,130,60,107,88,108,53,147,202,159,111,65,33,108,21,66,47,45,166,128,97,103,102,128,81,54,353,129,107,104,333,300	0,61661,61822,66762,395413,404004,432541,439627,450873,459249,496380,503388,512859,514006,528027,529259,529321,530940,531813,532272,539650,542311,543874,548291,551518,552116,553048,553421,554948,556978,558340,594841,594912,598077,598185,600272,601584,601631,611262,612018,613123,615370,620978,623531,624170,624251,625881,628987,632173,632603,634884,637337
chr12	2053562	2691199	CACNA1C_novel-2306	0	+	2053562	2691199	0,0,255	52	49,161,161,106,140,159,197,104,173,91,27,161,226,208,62,59,115,121,70,133,130,60,107,88,108,53,147,202,159,111,78,6,33,108,21,66,47,45,166,128,97,103,102,128,81,54,353,129,107,104,333,300	0,61661,61822,66762,404004,432541,439627,450873,459249,496380,503388,512859,514006,528027,529259,529321,530940,531813,532272,539650,542311,543874,548291,551518,552116,553048,553421,554948,556978,558340,580734,580812,594912,598077,598185,600272,601584,601631,611262,612018,613123,615370,620978,623531,624170,624251,625881,628987,632173,632603,634884,637337
chr12	2053562	2691199	CACNA1C_novel-2321	0	+	2053562	2691199	0,0,0	52	49,161,161,106,140,140,159,197,104,173,91,27,161,226,208,62,59,115,121,70,133,130,107,88,108,53,147,202,159,111,78,6,33,108,21,66,47,45,166,128,97,103,102,128,81,54,353,129,107,104,333,300	0,61661,61822,66762,395413,404004,432541,439627,451279,459249,496380,503388,512859,514006,528027,529259,529321,530940,531813,532272,539650,542311,548291,551518,552116,553048,553421,554948,556978,558340,580734,580812,594912,598077,598185,600272,601584,601631,611262,612018,613123,615370,620978,623531,624170,624251,625881,628987,632173,632603,634884,637337
chr12	2053562	2691199	CACNA1C_novel-2335	0	+	2053562	2691199	0,0,0	52	49,161,161,106,140,140,159,197,104,173,91,27,161,226,208,62,59,115,121,70,133,130,60,107,88,108,53,147,202,159,111,78,6,33,108,66,47,45,166,128,97,103,102,128,81,54,353,129,107,104,333,300	0,61661,61822,66762,395413,404004,432541,439627,451279,459249,496380,503388,512859,514006,528027,529259,529321,530940,531813,532272,539650,542311,543874,548291,551518,552116,553048,553421,554948,556978,558340,580734,580812,594912,598077,600272,601584,601631,611262,612018,613123,615370,620978,623531,624170,624251,625881,628987,632173,632603,634884,637337
chr12	2053562	2691199	CACNA1C_novel-2339	0	+	2053562	2691199	0,0,0	52	49,161,161,106,140,140,159,197,104,173,91,27,161,226,208,62,59,115,121,70,133,130,60,107,88,108,53,147,202,159,78,6,33,108,21,66,47,45,166,128,97,103,102,128,81,54,353,129,107,104,333,300	0,61661,61822,66762,395413,404004,432541,439627,450873,459249,496380,503388,512859,514006,528027,529259,529321,530940,531813,532272,539650,542311,543874,548291,551518,552116,553048,553421,554948,556978,580734,580812,594912,598077,598185,600272,601584,601631,611262,612018,613123,615370,620978,623531,624170,624251,625881,628987,632173,632603,634884,637337
chr12	2053562	2691199	CACNA1C_novel-2343	0	+	2053562	2691199	0,0,255	52	49,161,161,106,140,140,159,197,104,173,75,91,27,161,226,208,59,115,121,70,133,130,60,107,88,108,53,147,202,159,111,78,6,108,21,66,47,45,166,128,97,103,102,128,81,54,353,129,107,104,333,300	0,61661,61822,66762,395413,404004,432541,439627,451279,459249,493887,496380,503388,512859,514006,528027,529321,530940,531813,532272,539650,542311,543667,548291,551518,552116,553048,553421,554948,556978,558340,580734,580812,598077,598185,600272,601584,601631,611262,612018,613123,615370,620978,623531,624170,624251,625881,628987,632173,632603,634884,637337
chr12	2053562	2691199	CACNA1C_novel-2348	0	+	2053562	2691199	0,0,0	52	49,161,161,106,140,140,159,197,104,173,91,27,161,226,208,62,59,115,121,70,133,130,60,107,88,108,53,147,202,111,78,6,33,108,21,66,47,45,166,128,97,103,102,128,81,54,353,129,107,104,333,300	0,61661,61822,66762,395413,404004,432541,439627,450873,459249,496380,503388,512859,514006,528027,529259,529321,530940,531813,532272,539650,542311,543874,548291,551518,552116,553048,553421,554948,558340,580734,580812,594912,598077,598185,600272,601584,601631,611262,612018,613123,615370,620978,623531,624170,624251,625881,628987,632173,632603,634884,637337
chr12	2053562	2691199	CACNA1C_novel-2361	0	+	2053562	2691199	0,0,255	52	49,161,161,106,140,140,159,197,104,173,91,27,161,226,208,62,59,115,121,70,133,130,60,107,88,108,53,147,202,159,111,78,6,33,108,21,66,45,166,128,97,103,102,128,81,54,353,129,107,104,333,300	0,61661,61822,66762,395413,404004,432541,439627,450873,459249,496380,503388,512859,514006,528027,529259,529321,530940,531813,532272,539650,542311,543874,548291,551518,552116,553048,553421,554948,556978,558340,580734,580812,594912,598077,598185,600272,601631,611262,612018,613123,615370,620978,623531,624170,624251,625881,628987,632173,632603,634884,637337
chr12	2053562	2691199	CACNA1C_novel-2365	0	+	2053562	2691199	0,0,255	52	49,161,106,140,140,159,197,104,173,91,27,161,226,208,62,59,115,121,70,133,130,60,107,88,108,53,147,202,159,111,78,6,33,108,21,66,47,45,166,128,97,103,102,128,81,54,353,129,107,104,333,300	0,61661,66762,395413,404004,432541,439627,450873,459249,496380,503388,512859,514006,528027,529259,529321,530940,531813,532272,539650,542311,543874,548291,551518,552116,553048,553421,554948,556978,558340,580734,580812,594912,598077,598185,600272,601584,601631,611262,612018,613123,615370,620978,623531,624170,624251,625881,628987,632173,632603,634884,637337
chr12	2053562	2691199	CACNA1C_novel-2384	0	+	2053562	2691199	0,0,0	52	49,161,161,106,140,140,159,197,104,173,91,161,226,208,62,59,115,121,70,133,130,60,107,88,108,53,147,202,159,111,78,6,33,108,21,66,47,45,166,128,97,103,102,128,81,54,353,129,107,104,333,300	0,61661,61822,66762,395413,404004,432541,439627,450873,459249,496380,512859,514006,528027,529259,529321,530940,531813,532272,539650,542311,543874,548291,551518,552116,553048,553421,554948,556978,558340,580734,580812,594912,598077,598185,600272,601584,601631,611262,612018,613123,615370,620978,623531,624170,624251,625881,628987,632173,632603,634884,637337
chr12	2053562	2691199	CACNA1C_novel-2395	0	+	2053562	2691199	0,0,255	52	49,161,161,106,140,140,159,197,104,173,91,27,161,226,208,62,59,115,121,70,130,60,107,88,108,53,147,202,159,111,78,6,33,108,21,66,47,45,166,128,97,103,102,128,81,54,353,129,107,104,333,300	0,61661,61822,66762,395413,404004,432541,439627,450873,459249,496380,503388,512859,514006,528027,529259,529321,530940,531813,532272,542311,543874,548291,551518,552116,553048,553421,554948,556978,558340,580734,580812,594912,598077,598185,600272,601584,601631,611262,612018,613123,615370,620978,623531,624170,624251,625881,628987,632173,632603,634884,637337
chr12	2053562	2691199	CACNA1C_novel-2400	0	+	2053562	2691199	0,0,255	52	49,161,161,106,140,140,159,197,104,173,91,27,161,226,208,62,115,121,70,133,130,60,107,88,108,53,147,202,159,111,78,6,33,108,21,66,47,45,166,128,97,103,102,128,81,54,353,129,107,104,333,300	0,61661,61822,66762,395413,404004,432541,439627,450873,459249,496380,503388,512859,514006,528027,529259,530940,531813,532272,539650,542311,543874,548291,551518,552116,553048,553421,554948,556978,558340,580734,580812,594912,598077,598185,600272,601584,601631,611262,612018,613123,615370,620978,623531,624170,624251,625881,628987,632173,632603,634884,637337
chr12	2053562	2691199	CACNA1C_novel-2407	0	+	2053562	2691199	0,0,0	52	49,161,161,106,140,140,159,197,104,173,91,27,161,226,208,62,59,115,121,70,133,130,60,107,88,108,53,202,159,111,78,6,33,108,21,66,47,45,166,128,97,103,102,128,81,54,353,129,107,104,333,300	0,61661,61822,66762,395413,404004,432541,439627,450873,459249,496380,503388,512859,514006,528027,529259,529321,530940,531813,532272,539650,542311,543874,548291,551518,552116,553048,554948,556978,558340,580734,580812,594912,598077,598185,600272,601584,601631,611262,612018,613123,615370,620978,623531,624170,624251,625881,628987,632173,632603,634884,637337
chr12	2053562	2691199	CACNA1C_novel-2408	0	+	2053562	2691199	0,0,255	52	49,161,161,106,140,140,159,197,104,173,91,27,161,226,208,62,59,115,121,70,133,130,60,107,88,108,53,147,202,159,111,78,6,33,108,21,66,47,45,166,128,97,102,128,81,54,353,129,107,104,333,300	0,61661,61822,66762,395413,404004,432541,439627,450873,459249,496380,503388,512859,514006,528027,529259,529321,530940,531813,532272,539650,542311,543874,548291,551518,552116,553048,553421,554948,556978,558340,580734,580812,594912,598077,598185,600272,601584,601631,611262,612018,613123,620978,623531,624170,624251,625881,628987,632173,632603,634884,637337
chr12	2053562	2691199	CACNA1C_novel-2413	0	+	2053562	2691199	0,0,255	52	49,161,161,106,140,140,159,197,104,173,91,27,226,208,62,59,115,121,70,133,130,60,107,88,108,53,147,202,159,111,78,6,33,108,21,66,47,45,166,128,97,103,102,128,81,54,353,129,107,104,333,300	0,61661,61822,66762,395413,404004,432541,439627,450873,459249,496380,503388,514006,528027,529259,529321,530940,531813,532272,539650,542311,543874,548291,551518,552116,553048,553421,554948,556978,558340,580734,580812,594912,598077,598185,600272,601584,601631,611262,612018,613123,615370,620978,623531,624170,624251,625881,628987,632173,632603,634884,637337
chr12	2053562	2691199	CACNA1C_novel-2416	0	+	2053562	2691199	0,0,0	52	49,161,161,106,140,140,159,197,104,173,91,27,161,226,208,62,59,115,121,70,133,130,60,107,88,53,147,202,159,111,78,6,33,108,21,66,47,45,166,128,97,103,102,128,81,54,353,129,107,104,333,300	0,61661,61822,66762,395413,404004,432541,439627,450873,459249,496380,503388,512859,514006,528027,529259,529321,530940,531813,532272,539650,542311,543874,548291,551518,553048,553421,554948,556978,558340,580734,580812,594912,598077,598185,600272,601584,601631,611262,612018,613123,615370,620978,623531,624170,624251,625881,628987,632173,632603,634884,637337
chr12	2053562	2691199	ENST00000399603	0	+	2053562	2691199	0,0,0	52	49,161,161,106,140,140,159,197,104,173,91,27,161,226,208,62,59,115,121,70,133,130,60,107,88,108,53,147,202,159,111,84,33,108,21,66,47,45,166,128,97,103,102,128,81,54,353,129,107,104,333,300	0,61661,61822,66762,395413,404004,432541,439627,450873,459249,496380,503388,512859,514006,528027,529259,529321,530940,531813,532272,539650,542311,543667,548291,551518,552116,553048,553421,554948,556978,558340,580066,594912,598077,598185,600272,601584,601631,611262,612018,613123,615370,620978,623531,624170,624251,625881,628987,632173,632603,634884,637337
chr12	2053562	2691199	CACNA1C_novel-2429	0	+	2053562	2691199	0,0,255	52	49,161,161,106,140,140,159,197,104,173,91,27,161,226,208,62,59,115,121,133,130,60,107,88,108,53,147,202,159,111,78,6,33,108,21,66,47,45,166,128,97,103,102,128,81,54,353,129,107,104,333,300	0,61661,61822,66762,395413,404004,432541,439627,450873,459249,496380,503388,512859,514006,528027,529259,529321,530940,531813,539650,542311,543874,548291,551518,552116,553048,553421,554948,556978,558340,580734,580812,594912,598077,598185,600272,601584,601631,611262,612018,613123,615370,620978,623531,624170,624251,625881,628987,632173,632603,634884,637337
chr12	2053562	2691199	CACNA1C_novel-2441	0	+	2053562	2691199	0,0,0	52	49,161,161,106,140,140,159,197,104,173,91,27,161,226,208,62,59,115,121,70,133,130,60,107,88,108,53,147,202,159,111,78,33,108,21,66,47,45,166,128,97,103,102,128,81,54,353,129,107,104,333,300	0,61661,61822,66762,395413,404004,432541,439627,451279,459249,496380,503388,512859,514006,528027,529259,529321,530940,531813,532272,539650,542311,543874,548291,551518,552116,553048,553421,554948,556978,558340,580734,594912,598077,598185,600272,601584,601631,611262,612018,613123,615370,620978,623531,624170,624251,625881,628987,632173,632603,634884,637337
chr12	2053562	2691199	CACNA1C_novel-2462	0	+	2053562	2691199	0,0,255	52	49,161,161,106,140,140,159,197,104,173,91,27,161,226,208,62,59,115,121,70,133,130,60,107,108,53,147,202,159,111,78,6,33,108,21,66,47,45,166,128,97,103,102,128,81,54,353,129,107,104,333,300	0,61661,61822,66762,395413,404004,432541,439627,450873,459249,496380,503388,512859,514006,528027,529259,529321,530940,531813,532272,539650,542311,543874,548291,552116,553048,553421,554948,556978,558340,580734,580812,594912,598077,598185,600272,601584,601631,611262,612018,613123,615370,620978,623531,624170,624251,625881,628987,632173,632603,634884,637337
chr12	2053562	2691199	CACNA1C_novel-2479	0	+	2053562	2691199	0,0,0	52	49,161,161,106,140,140,159,197,104,173,91,161,226,208,62,59,115,121,70,133,130,60,107,88,108,53,147,202,159,111,78,6,33,108,21,66,47,45,166,128,97,103,102,128,81,54,353,129,107,104,333,300	0,61661,61822,66762,395413,404004,432541,439627,451279,459249,496380,512859,514006,528027,529259,529321,530940,531813,532272,539650,542311,543874,548291,551518,552116,553048,553421,554948,556978,558340,580734,580812,594912,598077,598185,600272,601584,601631,611262,612018,613123,615370,620978,623531,624170,624251,625881,628987,632173,632603,634884,637337
chr12	2053562	2691199	CACNA1C_novel-2515	0	+	2053562	2691199	0,0,0	52	49,161,161,106,140,140,159,197,104,173,91,27,161,226,208,62,59,115,121,70,133,130,60,107,88,108,53,147,202,159,111,78,6,33,108,21,66,47,45,166,128,97,103,128,81,54,353,129,107,104,333,300	0,61661,61822,66762,395413,404004,432541,439627,450873,459249,496380,503388,512859,514006,528027,529259,529321,530940,531813,532272,539650,542311,543874,548291,551518,552116,553048,553421,554948,556978,558340,580734,580812,594912,598077,598185,600272,601584,601631,611262,612018,613123,615370,623531,624170,624251,625881,628987,632173,632603,634884,637337
chr12	2053562	2691199	CACNA1C_novel-2551	0	+	2053562	2691199	0,0,255	52	49,161,161,106,140,140,159,197,104,173,91,27,161,226,208,62,59,115,121,70,133,130,60,107,88,108,53,147,202,159,111,78,6,33,108,21,66,47,45,166,128,97,103,102,128,81,54,353,129,107,333,300	0,61661,61822,66762,395413,404004,432541,439627,450873,459249,496380,503388,512859,514006,528027,529259,529321,530940,531813,532272,539650,542311,543874,548291,551518,552116,553048,553421,554948,556978,558340,580734,580812,594912,598077,598185,600272,601584,601631,611262,612018,613123,615370,620978,623531,624170,624251,625881,628987,632173,634884,637337
chr12	2053562	2691199	CACNA1C_novel-2575	0	+	2053562	2691199	0,0,0	52	49,161,161,106,140,140,159,197,104,173,91,27,161,226,208,62,59,115,121,70,133,130,60,107,88,108,53,147,202,159,111,78,6,33,108,21,66,47,45,166,128,97,103,102,128,81,353,129,107,104,333,300	0,61661,61822,66762,395413,404004,432541,439627,450873,459249,496380,503388,512859,514006,528027,529259,529321,530940,531813,532272,539650,542311,543874,548291,551518,552116,553048,553421,554948,556978,558340,580734,580812,594912,598077,598185,600272,601584,601631,611262,612018,613123,615370,620978,623531,624170,625881,628987,632173,632603,634884,637337
chr12	2053562	2691199	CACNA1C_novel-2580	0	+	2053562	2691199	0,0,255	52	49,161,161,106,140,140,159,197,104,173,91,27,161,226,208,62,59,115,121,70,133,130,60,107,88,108,53,147,202,159,111,78,6,33,108,21,66,47,45,166,128,97,103,102,81,54,353,129,107,104,333,300	0,61661,61822,66762,395413,404004,432541,439627,450873,459249,496380,503388,512859,514006,528027,529259,529321,530940,531813,532272,539650,542311,543874,548291,551518,552116,553048,553421,554948,556978,558340,580734,580812,594912,598077,598185,600272,601584,601631,611262,612018,613123,615370,620978,624170,624251,625881,628987,632173,632603,634884,637337
chr12	2053562	2691199	CACNA1C_novel-2581	0	+	2053562	2691199	0,0,0	52	49,161,161,106,140,140,159,197,104,173,91,27,161,226,208,62,59,115,121,70,133,130,60,107,88,108,53,147,202,159,111,78,6,33,108,21,66,47,45,166,128,97,103,102,128,54,353,129,107,104,333,300	0,61661,61822,66762,395413,404004,432541,439627,450873,459249,496380,503388,512859,514006,528027,529259,529321,530940,531813,532272,539650,542311,543874,548291,551518,552116,553048,553421,554948,556978,558340,580734,580812,594912,598077,598185,600272,601584,601631,611262,612018,613123,615370,620978,623531,624251,625881,628987,632173,632603,634884,637337
chr12	2053562	2691199	CACNA1C_novel-2594	0	+	2053562	2691199	0,0,255	52	49,161,161,106,140,140,159,197,104,173,91,27,161,226,208,62,59,115,121,70,133,130,60,107,88,108,53,147,202,159,111,78,6,33,108,21,66,47,45,166,128,97,103,102,128,81,54,129,107,104,333,300	0,61661,61822,66762,395413,404004,432541,439627,450873,459249,496380,503388,512859,514006,528027,529259,529321,530940,531813,532272,539650,542311,543874,548291,551518,552116,553048,553421,554948,556978,558340,580734,580812,594912,598077,598185,600272,601584,601631,611262,612018,613123,615370,620978,623531,624170,624251,628987,632173,632603,634884,637337
chr12	2053562	2691199	CACNA1C_novel-2598	0	+	2053562	2691199	0,0,0	52	49,161,161,106,140,140,159,197,104,173,91,27,161,226,208,62,59,115,121,70,133,130,60,107,88,108,53,147,202,159,111,78,6,33,108,21,66,47,45,166,128,97,103,102,128,81,54,353,107,104,333,300	0,61661,61822,66762,395413,404004,432541,439627,450873,459249,496380,503388,512859,514006,528027,529259,529321,530940,531813,532272,539650,542311,543874,548291,551518,552116,553048,553421,554948,556978,558340,580734,580812,594912,598077,598185,600272,601584,601631,611262,612018,613123,615370,620978,623531,624170,624251,625881,632173,632603,634884,637337
chr12	2053562	2691199	CACNA1C_novel-2609	0	+	2053562	2691199	0,0,255	52	49,161,161,106,140,140,159,197,104,173,91,27,161,226,208,62,59,115,121,70,133,130,60,107,88,108,53,147,202,159,111,78,6,33,108,21,66,47,45,166,128,97,103,102,128,81,54,353,129,104,333,300	0,61661,61822,66762,395413,404004,432541,439627,450873,459249,496380,503388,512859,514006,528027,529259,529321,530940,531813,532272,539650,542311,543874,548291,551518,552116,553048,553421,554948,556978,558340,580734,580812,594912,598077,598185,600272,601584,601631,611262,612018,613123,615370,620978,623531,624170,624251,625881,628987,632603,634884,637337
chr12	2053562	2691199	CACNA1C_novel-2610	0	+	2053562	2691199	0,0,0	52	49,161,161,106,140,140,159,197,104,173,91,27,161,226,208,62,59,115,121,70,133,130,60,107,88,108,53,147,202,159,111,78,6,33,108,21,66,47,45,166,128,97,103,102,128,81,54,353,129,107,104,300	0,61661,61822,66762,395413,404004,432541,439627,450873,459249,496380,503388,512859,514006,528027,529259,529321,530940,531813,532272,539650,542311,543874,548291,551518,552116,553048,553421,554948,556978,558340,580734,580812,594912,598077,598185,600272,601584,601631,611262,612018,613123,615370,620978,623531,624170,624251,625881,628987,632173,632603,637337
chr12	2053562	2691199	CACNA1C_novel-3000	0	+	2053562	2691199	0,0,255	51	49,161,106,140,140,159,197,104,173,91,27,161,226,208,62,59,115,121,70,133,130,60,107,88,108,53,147,202,159,111,78,33,108,21,66,47,45,166,128,97,103,102,128,81,54,353,129,107,104,333,300	0,61822,66762,395413,404004,432541,439627,450873,459249,496380,503388,512859,514006,528027,529259,529321,530940,531813,532272,539650,542311,543874,548291,551518,552116,553048,553421,554948,556978,558340,580734,594912,598077,598185,600272,601584,601631,611262,612018,613123,615370,620978,623531,624170,624251,625881,628987,632173,632603,634884,637337
chr12	2053562	2691199	CACNA1C_novel-3016	0	+	2053562	2691199	0,0,0	51	49,161,161,106,140,140,159,197,104,173,91,161,226,208,62,59,115,121,70,133,130,60,107,88,108,53,147,202,159,111,78,6,33,108,66,47,45,166,128,97,103,102,128,81,54,353,129,107,104,333,300	0,61661,61822,66762,395413,404004,432541,439627,450873,459249,496380,512859,514006,528027,529259,529321,530940,531813,532272,539650,542311,543874,548291,551518,552116,553048,553421,554948,556978,558340,580734,580812,594912,598077,600272,601584,601631,611262,612018,613123,615370,620978,623531,624170,624251,625881,628987,632173,632603,634884,637337
chr12	2053562	2691199	CACNA1C_novel-3064	0	+	2053562	2691199	0,0,255	51	49,161,161,106,140,159,197,104,173,91,27,161,226,208,62,59,115,121,70,133,130,60,107,88,108,53,147,202,159,111,78,33,108,21,66,47,45,166,128,97,103,102,128,81,54,353,129,107,104,333,300	0,61661,61822,66762,395413,432541,439627,450873,459249,496380,503388,512859,514006,528027,529259,529321,530940,531813,532272,539650,542311,543874,548291,551518,552116,553048,553421,554948,556978,558340,580734,594912,598077,598185,600272,601584,601631,611262,612018,613123,615370,620978,623531,624170,624251,625881,628987,632173,632603,634884,637337
chr12	2053562	2691199	CACNA1C_novel-3075	0	+	2053562	2691199	0,0,255	51	49,161,161,106,140,140,159,197,104,173,91,27,161,226,208,62,59,115,121,133,130,60,107,88,108,53,147,202,159,111,78,33,108,21,66,47,45,166,128,97,103,102,128,81,54,353,129,107,104,333,300	0,61661,61822,66762,395413,404004,432541,439627,450873,459249,496380,503388,512859,514006,528027,529259,529321,530940,531813,539650,542311,543874,548291,551518,552116,553048,553421,554948,556978,558340,580734,594912,598077,598185,600272,601584,601631,611262,612018,613123,615370,620978,623531,624170,624251,625881,628987,632173,632603,634884,637337
chr12	2053562	2691199	CACNA1C_novel-3091	0	+	2053562	2691199	0,0,255	51	49,161,161,106,140,140,159,197,104,173,161,226,208,62,59,115,121,70,133,130,60,107,88,108,53,147,202,159,111,78,6,33,108,21,66,47,45,166,128,97,103,102,128,81,54,353,129,107,104,333,300	0,61661,61822,66762,395413,404004,432541,439627,450873,459249,512859,514006,528027,529259,529321,530940,531813,532272,539650,542311,543874,548291,551518,552116,553048,553421,554948,556978,558340,580734,580812,594912,598077,598185,600272,601584,601631,611262,612018,613123,615370,620978,623531,624170,624251,625881,628987,632173,632603,634884,637337
chr12	2053562	2691199	CACNA1C_novel-3109	0	+	2053562	2691199	0,0,255	51	49,161,161,106,140,140,159,197,104,173,27,161,226,208,62,59,115,121,70,133,130,60,107,88,108,53,147,202,159,111,84,33,108,21,66,47,45,166,128,97,103,102,128,81,54,353,129,107,104,333,300	0,61661,61822,66762,395413,404004,432541,439627,450873,459249,503388,512859,514006,528027,529259,529321,530940,531813,532272,539650,542311,543874,548291,551518,552116,553048,553421,554948,556978,558340,580066,594912,598077,598185,600272,601584,601631,611262,612018,613123,615370,620978,623531,624170,624251,625881,628987,632173,632603,634884,637337
chr12	2053562	2691199	CACNA1C_novel-3142	0	+	2053562	2691199	0,0,255	51	49,161,161,106,140,140,159,197,173,91,27,161,226,208,62,59,115,121,70,133,130,60,107,88,108,53,147,202,159,111,78,33,108,21,66,47,45,166,128,97,103,102,128,81,54,353,129,107,104,333,300	0,61661,61822,66762,395413,404004,432541,439627,459249,496380,503388,512859,514006,528027,529259,529321,530940,531813,532272,539650,542311,543874,548291,551518,552116,553048,553421,554948,556978,558340,580734,594912,598077,598185,600272,601584,601631,611262,612018,613123,615370,620978,623531,624170,624251,625881,628987,632173,632603,634884,637337
chr12	2053562	2691199	CACNA1C_novel-3154	0	+	2053562	2691199	0,0,255	51	49,161,161,106,140,140,159,197,104,173,91,27,161,226,208,62,59,115,121,133,130,60,107,88,108,53,147,202,159,111,78,6,108,21,66,47,45,166,128,97,103,102,128,81,54,353,129,107,104,333,300	0,61661,61822,66762,395413,404004,432541,439627,450873,459249,496380,503388,512859,514006,528027,529259,529321,530940,531813,539650,542311,543874,548291,551518,552116,553048,553421,554948,556978,558340,580734,580812,598077,598185,600272,601584,601631,611262,612018,613123,615370,620978,623531,624170,624251,625881,628987,632173,632603,634884,637337
chr12	2053562	2691199	CACNA1C_novel-3167	0	+	2053562	2691199	0,0,255	51	49,161,161,106,140,140,159,197,104,173,91,27,161,226,208,62,59,115,121,70,133,130,60,107,88,108,53,147,202,159,111,84,33,108,21,66,45,166,128,97,103,102,128,81,54,353,129,107,104,333,300	0,61661,61822,66762,395413,404004,432541,439627,450873,459249,496380,503388,512859,514006,528027,529259,529321,530940,531813,532272,539650,542311,543874,548291,551518,552116,553048,553421,554948,556978,558340,580066,594912,598077,598185,600272,601631,611262,612018,613123,615370,620978,623531,624170,624251,625881,628987,632173,632603,634884,637337
chr12	2053562	2691199	CACNA1C_novel-3203	0	+	2053562	2691199	0,0,0	51	49,161,161,106,140,140,159,197,104,173,91,27,161,226,208,62,59,115,121,70,133,130,60,107,88,108,53,147,202,78,6,33,108,21,66,47,45,166,128,97,103,102,128,81,54,353,129,107,104,333,300	0,61661,61822,66762,395413,404004,432541,439627,450873,459249,496380,503388,512859,514006,528027,529259,529321,530940,531813,532272,539650,542311,543874,548291,551518,552116,553048,553421,554948,580734,580812,594912,598077,598185,600272,601584,601631,611262,612018,613123,615370,620978,623531,624170,624251,625881,628987,632173,632603,634884,637337
chr12	2053562	2691199	CACNA1C_novel-3211	0	+	2053562	2691199	0,0,0	51	49,161,161,106,140,140,159,197,104,173,91,161,226,208,62,59,115,121,70,133,130,107,88,108,53,147,202,159,111,78,6,33,108,21,66,47,45,166,128,97,103,102,128,81,54,353,129,107,104,333,300	0,61661,61822,66762,395413,404004,432541,439627,450873,459249,496380,512859,514006,528027,529259,529321,530940,531813,532272,539650,542311,548291,551518,552116,553048,553421,554948,556978,558340,580734,580812,594912,598077,598185,600272,601584,601631,611262,612018,613123,615370,620978,623531,624170,624251,625881,628987,632173,632603,634884,637337
chr12	2053562	2691199	CACNA1C_novel-3212	0	+	2053562	2691199	0,0,255	51	49,161,161,106,140,140,159,197,104,173,91,161,226,208,59,115,121,70,133,130,60,107,88,108,53,147,202,159,111,78,6,33,108,21,66,47,45,166,128,97,103,102,128,81,54,353,129,107,104,333,300	0,61661,61822,66762,395413,404004,432541,439627,450873,459249,496380,512859,514006,528027,529321,530940,531813,532272,539650,542311,543874,548291,551518,552116,553048,553421,554948,556978,558340,580734,580812,594912,598077,598185,600272,601584,601631,611262,612018,613123,615370,620978,623531,624170,624251,625881,628987,632173,632603,634884,637337
chr12	2053562	2691199	CACNA1C_novel-3213	0	+	2053562	2691199	0,0,255	51	49,161,161,106,140,140,159,197,104,173,91,27,161,226,208,115,121,70,133,130,60,107,88,108,53,147,202,159,111,78,6,33,108,21,66,47,45,166,128,97,103,102,128,81,54,353,129,107,104,333,300	0,61661,61822,66762,395413,404004,432541,439627,450873,459249,496380,503388,512859,514006,528027,530940,531813,532272,539650,542311,543874,548291,551518,552116,553048,553421,554948,556978,558340,580734,580812,594912,598077,598185,600272,601584,601631,611262,612018,613123,615370,620978,623531,624170,624251,625881,628987,632173,632603,634884,637337
chr12	2053562	2691199	CACNA1C_novel-3216	0	+	2053562	2691199	0,0,255	51	49,161,161,106,140,140,159,197,104,173,91,27,161,226,208,59,115,121,70,133,130,60,107,88,108,53,147,202,159,111,78,6,108,21,66,47,45,166,128,97,103,102,128,81,54,353,129,107,104,333,300	0,61661,61822,66762,395413,404004,432541,439627,450873,459249,496380,503388,512859,514006,528027,529321,530940,531813,532272,539650,542311,543874,548291,551518,552116,553048,553421,554948,556978,558340,580734,580812,598077,598185,600272,601584,601631,611262,612018,613123,615370,620978,623531,624170,624251,625881,628987,632173,632603,634884,637337
chr12	2053562	2691199	CACNA1C_novel-3236	0	+	2053562	2691199	0,0,255	51	49,161,161,140,140,159,197,104,173,91,27,161,226,208,62,59,115,121,70,133,130,60,107,88,108,53,147,202,159,111,78,6,33,108,66,47,45,166,128,97,103,102,128,81,54,353,129,107,104,333,300	0,61661,61822,395413,404004,432541,439627,450873,459249,496380,503388,512859,514006,528027,529259,529321,530940,531813,532272,539650,542311,543874,548291,551518,552116,553048,553421,554948,556978,558340,580734,580812,594912,598077,600272,601584,601631,611262,612018,613123,615370,620978,623531,624170,624251,625881,628987,632173,632603,634884,637337
chr12	2053562	2691199	CACNA1C_novel-3239	0	+	2053562	2691199	0,0,255	51	49,161,161,106,140,140,159,197,104,173,91,27,161,226,208,62,59,115,121,70,133,130,60,107,88,108,53,147,202,159,111,78,6,33,108,66,45,166,128,97,103,102,128,81,54,353,129,107,104,333,300	0,61661,61822,66762,395413,404004,432541,439627,450873,459249,496380,503388,512859,514006,528027,529259,529321,530940,531813,532272,539650,542311,543874,548291,551518,552116,553048,553421,554948,556978,558340,580734,580812,594912,598077,600272,601631,611262,612018,613123,615370,620978,623531,624170,624251,625881,628987,632173,632603,634884,637337
chr12	2053562	2691199	CACNA1C_novel-3242	0	+	2053562	2691199	0,0,255	51	49,161,161,106,140,140,159,197,104,173,91,27,161,226,208,59,115,121,70,133,130,60,107,88,108,53,147,202,159,111,78,6,33,108,66,47,45,166,128,97,103,102,128,81,54,353,129,107,104,333,300	0,61661,61822,66762,395413,404004,432541,439627,450873,459249,496380,503388,512859,514006,528027,529321,530940,531813,532272,539650,542311,543874,548291,551518,552116,553048,553421,554948,556978,558340,580734,580812,594912,598077,600272,601584,601631,611262,612018,613123,615370,620978,623531,624170,624251,625881,628987,632173,632603,634884,637337
chr12	2053562	2691199	CACNA1C_novel-3261	0	+	2053562	2691199	0,0,255	51	49,161,161,106,140,140,159,197,173,91,161,226,208,62,59,115,121,70,133,130,60,107,88,108,53,147,202,159,111,78,6,33,108,21,66,47,45,166,128,97,103,102,128,81,54,353,129,107,104,333,300	0,61661,61822,66762,395413,404004,432541,439627,459249,496380,512859,514006,528027,529259,529321,530940,531813,532272,539650,542311,543874,548291,551518,552116,553048,553421,554948,556978,558340,580734,580812,594912,598077,598185,600272,601584,601631,611262,612018,613123,615370,620978,623531,624170,624251,625881,628987,632173,632603,634884,637337
chr12	2053562	2691199	CACNA1C_novel-3299	0	+	2053562	2691199	0,0,0	51	49,161,161,106,140,140,159,197,104,173,91,27,161,226,208,62,59,115,121,70,133,130,60,107,88,108,53,147,202,159,111,84,108,21,66,47,45,166,128,97,103,102,128,81,54,353,129,107,104,333,300	0,61661,61822,66762,395413,404004,432541,439627,451279,459249,496380,503388,512859,514006,528027,529259,529321,530940,531813,532272,539650,542311,543874,548291,551518,552116,553048,553421,554948,556978,558340,580066,598077,598185,600272,601584,601631,611262,612018,613123,615370,620978,623531,624170,624251,625881,628987,632173,632603,634884,637337
chr12	2053562	2691199	CACNA1C_novel-3314	0	+	2053562	2691199	0,0,255	51	49,161,161,106,140,140,159,197,173,91,27,161,226,208,62,59,115,121,70,133,130,107,88,108,53,147,202,159,111,78,6,33,108,21,66,47,45,166,128,97,103,102,128,81,54,353,129,107,104,333,300	0,61661,61822,66762,395413,404004,432541,439627,459249,496380,503388,512859,514006,528027,529259,529321,530940,531813,532272,539650,542311,548291,551518,552116,553048,553421,554948,556978,558340,580734,580812,594912,598077,598185,600272,601584,601631,611262,612018,613123,615370,620978,623531,624170,624251,625881,628987,632173,632603,634884,637337
chr12	2053562	2691199	CACNA1C_novel-3362	0	+	2053562	2691199	0,0,255	51	49,161,161,106,140,140,159,197,104,173,91,27,161,226,208,59,115,121,70,133,130,60,107,88,108,53,147,202,159,111,78,33,108,21,66,47,45,166,128,97,103,102,128,81,54,353,129,107,104,333,300	0,61661,61822,66762,395413,404004,432541,439627,451279,459249,496380,503388,512859,514006,528027,529321,530940,531813,532272,539650,542311,543667,548291,551518,552116,553048,553421,554948,556978,558340,580734,594912,598077,598185,600272,601584,601631,611262,612018,613123,615370,620978,623531,624170,624251,625881,628987,632173,632603,634884,637337
chr12	2053562	2691199	CACNA1C_novel-3364	0	+	2053562	2691199	0,0,255	51	49,161,161,106,140,140,159,197,91,27,161,226,208,62,59,115,121,70,133,130,60,107,88,108,53,147,202,159,111,78,6,33,108,21,66,47,45,166,128,97,103,102,128,81,54,353,129,107,104,333,300	0,61661,61822,66762,395413,404004,432541,439627,496380,503388,512859,514006,528027,529259,529321,530940,531813,532272,539650,542311,543874,548291,551518,552116,553048,553421,554948,556978,558340,580734,580812,594912,598077,598185,600272,601584,601631,611262,612018,613123,615370,620978,623531,624170,624251,625881,628987,632173,632603,634884,637337
chr12	2053562	2691199	CACNA1C_novel-3371	0	+	2053562	2691199	0,0,0	51	49,161,161,106,140,140,159,197,104,173,91,27,161,226,208,62,59,115,121,70,133,130,107,88,108,53,147,202,159,111,84,33,108,21,66,47,45,166,128,97,103,102,128,81,54,353,129,107,104,333,300	0,61661,61822,66762,395413,404004,432541,439627,450873,459249,496380,503388,512859,514006,528027,529259,529321,530940,531813,532272,539650,542311,548291,551518,552116,553048,553421,554948,556978,558340,580066,594912,598077,598185,600272,601584,601631,611262,612018,613123,615370,620978,623531,624170,624251,625881,628987,632173,632603,634884,637337
chr12	2053562	2691199	CACNA1C_novel-3374	0	+	2053562	2691199	0,0,255	51	49,161,161,106,140,140,159,197,104,173,91,27,161,226,208,59,115,121,70,133,130,60,107,88,108,53,147,202,159,111,84,33,108,21,66,47,45,166,128,97,103,102,128,81,54,353,129,107,104,333,300	0,61661,61822,66762,395413,404004,432541,439627,450873,459249,496380,503388,512859,514006,528027,529321,530940,531813,532272,539650,542311,543874,548291,551518,552116,553048,553421,554948,556978,558340,580066,594912,598077,598185,600272,601584,601631,611262,612018,613123,615370,620978,623531,624170,624251,625881,628987,632173,632603,634884,637337
chr12	2053562	2691199	CACNA1C_novel-3375	0	+	2053562	2691199	0,0,255	51	49,161,161,106,140,140,159,197,104,173,91,27,161,226,208,62,59,115,121,133,130,60,107,88,108,53,147,202,159,111,84,33,108,21,66,47,45,166,128,97,103,102,128,81,54,353,129,107,104,333,300	0,61661,61822,66762,395413,404004,432541,439627,450873,459249,496380,503388,512859,514006,528027,529259,529321,530940,531813,539650,542311,543874,548291,551518,552116,553048,553421,554948,556978,558340,580066,594912,598077,598185,600272,601584,601631,611262,612018,613123,615370,620978,623531,624170,624251,625881,628987,632173,632603,634884,637337
chr12	2053562	2691199	CACNA1C_novel-3394	0	+	2053562	2691199	0,0,0	51	49,161,161,106,140,140,159,197,104,173,91,27,161,226,208,62,59,115,121,70,133,130,60,107,88,108,53,147,202,159,111,78,108,21,66,47,45,166,128,97,103,102,128,81,54,353,129,107,104,333,300	0,61661,61822,66762,395413,404004,432541,439627,450873,459249,496380,503388,512859,514006,528027,529259,529321,530940,531813,532272,539650,542311,543874,548291,551518,552116,553048,553421,554948,556978,558340,580734,598077,598185,600272,601584,601631,611262,612018,613123,615370,620978,623531,624170,624251,625881,628987,632173,632603,634884,637337
chr12	2053562	2691199	CACNA1C_novel-3400	0	+	2053562	2691199	0,0,0	51	49,161,161,106,140,140,159,197,104,173,91,27,161,226,208,62,59,115,121,70,133,130,60,107,88,108,53,147,202,159,111,33,108,21,66,47,45,166,128,97,103,102,128,81,54,353,129,107,104,333,300	0,61661,61822,66762,395413,404004,432541,439627,451279,459249,496380,503388,512859,514006,528027,529259,529321,530940,531813,532272,539650,542311,543667,548291,551518,552116,553048,553421,554948,556978,558340,594912,598077,598185,600272,601584,601631,611262,612018,613123,615370,620978,623531,624170,624251,625881,628987,632173,632603,634884,637337
chr12	2053562	2691199	CACNA1C_novel-3421	0	+	2053562	2691199	0,0,255	51	49,161,161,106,140,140,159,197,104,173,91,27,161,226,208,59,115,121,70,133,130,60,107,88,108,53,147,202,159,111,84,33,108,21,66,47,45,166,128,97,103,102,128,81,54,353,129,107,104,333,300	0,61661,61822,66762,395413,404004,432541,439627,451279,459249,496380,503388,512859,514006,528027,529321,530940,531813,532272,539650,542311,543874,548291,551518,552116,553048,553421,554948,556978,558340,580066,594912,598077,598185,600272,601584,601631,611262,612018,613123,615370,620978,623531,624170,624251,625881,628987,632173,632603,634884,637337
chr12	2053562	2691199	CACNA1C_novel-3443	0	+	2053562	2691199	0,0,0	51	49,161,161,106,140,140,159,197,104,173,91,27,161,226,208,62,59,115,121,70,133,130,60,107,88,108,53,147,202,159,111,84,108,21,66,47,45,166,128,97,103,102,128,81,54,353,129,107,104,333,300	0,61661,61822,66762,395413,404004,432541,439627,451279,459249,496380,503388,512859,514006,528027,529259,529321,530940,531813,532272,539650,542311,543667,548291,551518,552116,553048,553421,554948,556978,558340,580066,598077,598185,600272,601584,601631,611262,612018,613123,615370,620978,623531,624170,624251,625881,628987,632173,632603,634884,637337
chr12	2053562	2691199	CACNA1C_novel-3459	0	+	2053562	2691199	0,0,0	51	49,161,161,106,140,140,159,197,104,173,91,27,161,226,208,62,59,115,121,70,133,130,60,107,88,108,53,147,202,159,111,33,108,21,66,47,45,166,128,97,103,102,128,81,54,353,129,107,104,333,300	0,61661,61822,66762,395413,404004,432541,439627,450873,459249,496380,503388,512859,514006,528027,529259,529321,530940,531813,532272,539650,542311,543874,548291,551518,552116,553048,553421,554948,556978,558340,594912,598077,598185,600272,601584,601631,611262,612018,613123,615370,620978,623531,624170,624251,625881,628987,632173,632603,634884,637337
chr12	2053562	2691199	CACNA1C_novel-3465	0	+	2053562	2691199	0,0,255	51	49,161,161,106,140,140,159,197,173,91,27,161,226,208,62,59,115,121,70,133,130,60,107,88,108,53,147,202,159,111,84,33,108,21,66,47,45,166,128,97,103,102,128,81,54,353,129,107,104,333,300	0,61661,61822,66762,395413,404004,432541,439627,459249,496380,503388,512859,514006,528027,529259,529321,530940,531813,532272,539650,542311,543874,548291,551518,552116,553048,553421,554948,556978,558340,580066,594912,598077,598185,600272,601584,601631,611262,612018,613123,615370,620978,623531,624170,624251,625881,628987,632173,632603,634884,637337
chr12	2053562	2691199	CACNA1C_novel-3476	0	+	2053562	2691199	0,0,255	51	49,161,161,106,140,140,159,197,104,173,91,27,161,226,208,59,115,121,70,133,130,60,107,88,108,53,147,202,159,111,78,33,108,21,66,47,45,166,128,97,103,102,128,81,54,353,129,107,104,333,300	0,61661,61822,66762,395413,404004,432541,439627,450873,459249,496380,503388,512859,514006,528027,529321,530940,531813,532272,539650,542311,543874,548291,551518,552116,553048,553421,554948,556978,558340,580734,594912,598077,598185,600272,601584,601631,611262,612018,613123,615370,620978,623531,624170,624251,625881,628987,632173,632603,634884,637337
chr12	2053562	2691199	CACNA1C_novel-3479	0	+	2053562	2691199	0,0,255	51	49,161,161,106,140,140,159,173,91,27,161,226,208,62,59,115,121,70,133,130,60,107,88,108,53,147,202,159,111,78,6,33,108,21,66,47,45,166,128,97,103,102,128,81,54,353,129,107,104,333,300	0,61661,61822,66762,395413,404004,432541,459249,496380,503388,512859,514006,528027,529259,529321,530940,531813,532272,539650,542311,543874,548291,551518,552116,553048,553421,554948,556978,558340,580734,580812,594912,598077,598185,600272,601584,601631,611262,612018,613123,615370,620978,623531,624170,624251,625881,628987,632173,632603,634884,637337
chr12	2053562	2691199	CACNA1C_novel-3480	0	+	2053562	2691199	0,0,255	51	49,161,161,106,140,140,159,197,173,91,27,161,226,208,62,59,115,121,70,133,130,60,107,88,108,53,147,202,159,111,78,6,108,21,66,47,45,166,128,97,103,102,128,81,54,353,129,107,104,333,300	0,61661,61822,66762,395413,404004,432541,439627,459249,496380,503388,512859,514006,528027,529259,529321,530940,531813,532272,539650,542311,543874,548291,551518,552116,553048,553421,554948,556978,558340,580734,580812,598077,598185,600272,601584,601631,611262,612018,613123,615370,620978,623531,624170,624251,625881,628987,632173,632603,634884,637337
chr12	2053562	2691199	CACNA1C_novel-3497	0	+	2053562	2691199	0,0,255	51	49,161,161,106,140,159,197,104,173,91,27,161,226,208,62,59,115,121,70,133,130,60,107,88,108,53,147,202,159,111,78,33,108,21,66,47,45,166,128,97,103,102,128,81,54,353,129,107,104,333,300	0,61661,61822,66762,404004,432541,439627,450873,459249,496380,503388,512859,514006,528027,529259,529321,530940,531813,532272,539650,542311,543874,548291,551518,552116,553048,553421,554948,556978,558340,580734,594912,598077,598185,600272,601584,601631,611262,612018,613123,615370,620978,623531,624170,624251,625881,628987,632173,632603,634884,637337
chr12	2053562	2691199	CACNA1C_novel-3502	0	+	2053562	2691199	0,0,0	51	49,161,161,106,140,140,159,197,104,173,91,27,161,226,208,62,59,115,121,70,133,130,107,88,108,53,147,202,159,111,78,6,108,21,66,47,45,166,128,97,103,102,128,81,54,353,129,107,104,333,300	0,61661,61822,66762,395413,404004,432541,439627,450873,459249,496380,503388,512859,514006,528027,529259,529321,530940,531813,532272,539650,542311,548291,551518,552116,553048,553421,554948,556978,558340,580734,580812,598077,598185,600272,601584,601631,611262,612018,613123,615370,620978,623531,624170,624251,625881,628987,632173,632603,634884,637337
chr12	2053562	2691199	CACNA1C_novel-3507	0	+	2053562	2691199	0,0,0	51	49,161,161,106,140,140,159,197,104,173,91,27,161,226,208,62,59,115,121,70,133,130,60,107,88,108,53,147,202,159,111,78,33,108,66,47,45,166,128,97,103,102,128,81,54,353,129,107,104,333,300	0,61661,61822,66762,395413,404004,432541,439627,450873,459249,496380,503388,512859,514006,528027,529259,529321,530940,531813,532272,539650,542311,543874,548291,551518,552116,553048,553421,554948,556978,558340,580734,594912,598077,600272,601584,601631,611262,612018,613123,615370,620978,623531,624170,624251,625881,628987,632173,632603,634884,637337
chr12	2053562	2691199	CACNA1C_novel-3521	0	+	2053562	2691199	0,0,0	51	49,161,161,106,140,140,159,197,104,173,91,27,161,226,208,62,59,115,121,70,133,130,60,107,88,108,53,147,202,159,111,78,108,21,66,47,45,166,128,97,103,102,128,81,54,353,129,107,104,333,300	0,61661,61822,66762,395413,404004,432541,439627,451279,459249,496380,503388,512859,514006,528027,529259,529321,530940,531813,532272,539650,542311,543667,548291,551518,552116,553048,553421,554948,556978,558340,580734,598077,598185,600272,601584,601631,611262,612018,613123,615370,620978,623531,624170,624251,625881,628987,632173,632603,634884,637337
chr12	2053562	2691199	CACNA1C_novel-3528	0	+	2053562	2691199	0,0,255	51	49,161,161,140,140,159,197,104,173,91,27,161,226,208,62,59,115,121,70,133,130,60,107,88,108,53,147,202,159,111,84,33,108,21,66,47,45,166,128,97,103,102,128,81,54,353,129,107,104,333,300	0,61661,61822,395413,404004,432541,439627,450873,459249,496380,503388,512859,514006,528027,529259,529321,530940,531813,532272,539650,542311,543874,548291,551518,552116,553048,553421,554948,556978,558340,580066,594912,598077,598185,600272,601584,601631,611262,612018,613123,615370,620978,623531,624170,624251,625881,628987,632173,632603,634884,637337
chr12	2053562	2691199	CACNA1C_novel-3573	0	+	2053562	2691199	0,0,255	51	49,161,161,106,140,140,159,197,104,173,27,161,226,208,62,59,115,121,70,133,130,60,107,88,108,53,147,202,159,111,78,6,33,108,66,47,45,166,128,97,103,102,128,81,54,353,129,107,104,333,300	0,61661,61822,66762,395413,404004,432541,439627,450873,459249,503388,512859,514006,528027,529259,529321,530940,531813,532272,539650,542311,543874,548291,551518,552116,553048,553421,554948,556978,558340,580734,580812,594912,598077,600272,601584,601631,611262,612018,613123,615370,620978,623531,624170,624251,625881,628987,632173,632603,634884,637337
chr12	2053562	2691199	CACNA1C_novel-3592	0	+	2053562	2691199	0,0,255	51	49,161,161,106,140,140,159,197,173,91,27,161,226,208,62,59,115,121,70,133,130,60,107,88,108,53,147,202,159,111,78,6,33,108,66,47,45,166,128,97,103,102,128,81,54,353,129,107,104,333,300	0,61661,61822,66762,395413,404004,432541,439627,459249,496380,503388,512859,514006,528027,529259,529321,530940,531813,532272,539650,542311,543874,548291,551518,552116,553048,553421,554948,556978,558340,580734,580812,594912,598077,600272,601584,601631,611262,612018,613123,615370,620978,623531,624170,624251,625881,628987,632173,632603,634884,637337
chr12	2053562	2691199	CACNA1C_novel-3602	0	+	2053562	2691199	0,0,0	51	49,161,161,106,140,140,159,197,104,173,91,27,161,226,208,62,59,115,121,70,133,130,60,107,88,108,53,147,202,159,111,84,108,21,66,47,45,166,128,97,103,102,128,81,54,353,129,107,104,333,300	0,61661,61822,66762,395413,404004,432541,439627,450873,459249,496380,503388,512859,514006,528027,529259,529321,530940,531813,532272,539650,542311,543874,548291,551518,552116,553048,553421,554948,556978,558340,580066,598077,598185,600272,601584,601631,611262,612018,613123,615370,620978,623531,624170,624251,625881,628987,632173,632603,634884,637337
chr12	2053562	2691199	CACNA1C_novel-3607	0	+	2053562	2691199	0,0,0	51	49,161,161,106,140,140,159,197,104,173,91,27,161,226,59,115,121,70,133,130,60,107,88,108,53,147,202,159,111,78,6,33,108,21,66,47,45,166,128,97,103,102,128,81,54,353,129,107,104,333,300	0,61661,61822,66762,395413,404004,432541,439627,450873,459249,496380,503388,512859,514006,529321,530940,531813,532272,539650,542311,543874,548291,551518,552116,553048,553421,554948,556978,558340,580734,580812,594912,598077,598185,600272,601584,601631,611262,612018,613123,615370,620978,623531,624170,624251,625881,628987,632173,632603,634884,637337
chr12	2053562	2691199	CACNA1C_novel-3622	0	+	2053562	2691199	0,255,0	51	49,161,161,106,140,140,159,197,173,27,161,226,208,62,59,115,121,70,133,130,60,107,88,108,53,147,202,159,111,78,6,33,108,21,66,47,45,166,128,97,103,102,128,81,54,353,129,107,104,333,300	0,61661,61822,66762,395413,404004,432541,439627,459249,503388,512859,514006,528027,529259,529321,530940,531813,532272,539650,542311,543874,548291,551518,552116,553048,553421,554948,556978,558340,580734,580812,594912,598077,598185,600272,601584,601631,611262,612018,613123,615370,620978,623531,624170,624251,625881,628987,632173,632603,634884,637337
chr12	2053562	2691199	CACNA1C_novel-3626	0	+	2053562	2691199	0,0,0	51	49,161,161,106,140,140,159,197,104,173,91,27,161,226,208,62,59,115,121,70,133,130,60,107,88,108,53,147,202,159,111,78,6,108,66,47,45,166,128,97,103,102,128,81,54,353,129,107,104,333,300	0,61661,61822,66762,395413,404004,432541,439627,450873,459249,496380,503388,512859,514006,528027,529259,529321,530940,531813,532272,539650,542311,543874,548291,551518,552116,553048,553421,554948,556978,558340,580734,580812,598077,600272,601584,601631,611262,612018,613123,615370,620978,623531,624170,624251,625881,628987,632173,632603,634884,637337
chr12	2053562	2691199	CACNA1C_novel-3654	0	+	2053562	2691199	0,0,255	51	49,161,161,106,140,140,159,197,104,173,91,27,161,226,208,62,59,115,121,70,133,130,60,107,88,108,53,147,202,159,111,78,33,108,21,66,45,166,128,97,103,102,128,81,54,353,129,107,104,333,300	0,61661,61822,66762,395413,404004,432541,439627,450873,459249,496380,503388,512859,514006,528027,529259,529321,530940,531813,532272,539650,542311,543874,548291,551518,552116,553048,553421,554948,556978,558340,580734,594912,598077,598185,600272,601631,611262,612018,613123,615370,620978,623531,624170,624251,625881,628987,632173,632603,634884,637337
chr12	2053562	2691199	CACNA1C_novel-3802	0	+	2053562	2691199	0,0,255	51	49,161,161,140,140,159,197,104,173,91,27,161,226,208,62,59,115,121,70,133,130,60,107,88,108,53,147,202,159,111,78,33,108,21,66,47,45,166,128,97,103,102,128,81,54,353,129,107,104,333,300	0,61661,61822,395413,404004,432541,439627,450873,459249,496380,503388,512859,514006,528027,529259,529321,530940,531813,532272,539650,542311,543874,548291,551518,552116,553048,553421,554948,556978,558340,580734,594912,598077,598185,600272,601584,601631,611262,612018,613123,615370,620978,623531,624170,624251,625881,628987,632173,632603,634884,637337
chr12	2053562	2691199	CACNA1C_novel-3807	0	+	2053562	2691199	0,0,0	51	49,161,161,106,140,140,159,197,104,173,91,27,161,226,208,62,59,115,121,70,133,130,60,107,88,108,53,147,202,159,111,84,33,108,66,47,45,166,128,97,103,102,128,81,54,353,129,107,104,333,300	0,61661,61822,66762,395413,404004,432541,439627,451279,459249,496380,503388,512859,514006,528027,529259,529321,530940,531813,532272,539650,542311,543667,548291,551518,552116,553048,553421,554948,556978,558340,580066,594912,598077,600272,601584,601631,611262,612018,613123,615370,620978,623531,624170,624251,625881,628987,632173,632603,634884,637337
chr12	2053562	2691199	CACNA1C_novel-3832	0	+	2053562	2691199	0,0,255	51	49,161,161,106,140,140,159,197,104,173,91,27,161,226,208,59,115,121,70,133,130,60,107,88,108,53,147,202,159,111,84,33,108,21,66,47,45,166,128,97,103,102,128,81,54,353,129,107,104,333,300	0,61661,61822,66762,395413,404004,432541,439627,451279,459249,496380,503388,512859,514006,528027,529321,530940,531813,532272,539650,542311,543667,548291,551518,552116,553048,553421,554948,556978,558340,580066,594912,598077,598185,600272,601584,601631,611262,612018,613123,615370,620978,623531,624170,624251,625881,628987,632173,632603,634884,637337
chr12	2053562	2691199	CACNA1C_novel-3865	0	+	2053562	2691199	0,0,255	51	49,106,140,140,159,197,104,173,91,27,161,226,208,62,59,115,121,70,133,130,60,107,88,108,53,147,202,159,111,78,6,33,108,21,66,47,45,166,128,97,103,102,128,81,54,353,129,107,104,333,300	0,66762,395413,404004,432541,439627,450873,459249,496380,503388,512859,514006,528027,529259,529321,530940,531813,532272,539650,542311,543874,548291,551518,552116,553048,553421,554948,556978,558340,580734,580812,594912,598077,598185,600272,601584,601631,611262,612018,613123,615370,620978,623531,624170,624251,625881,628987,632173,632603,634884,637337
chr12	2053562	2691199	CACNA1C_novel-3872	0	+	2053562	2691199	0,0,0	51	49,161,161,106,140,140,159,197,104,173,91,27,161,226,208,62,59,115,121,70,133,130,107,88,108,53,147,202,159,111,78,33,108,21,66,47,45,166,128,97,103,102,128,81,54,353,129,107,104,333,300	0,61661,61822,66762,395413,404004,432541,439627,450873,459249,496380,503388,512859,514006,528027,529259,529321,530940,531813,532272,539650,542311,548291,551518,552116,553048,553421,554948,556978,558340,580734,594912,598077,598185,600272,601584,601631,611262,612018,613123,615370,620978,623531,624170,624251,625881,628987,632173,632603,634884,637337
chr12	2053562	2691199	CACNA1C_novel-3875	0	+	2053562	2691199	0,0,0	51	49,161,161,106,140,140,159,197,104,173,91,27,161,226,208,62,59,115,121,70,133,130,107,88,108,53,147,202,159,111,78,6,33,108,66,47,45,166,128,97,103,102,128,81,54,353,129,107,104,333,300	0,61661,61822,66762,395413,404004,432541,439627,450873,459249,496380,503388,512859,514006,528027,529259,529321,530940,531813,532272,539650,542311,548291,551518,552116,553048,553421,554948,556978,558340,580734,580812,594912,598077,600272,601584,601631,611262,612018,613123,615370,620978,623531,624170,624251,625881,628987,632173,632603,634884,637337
chr12	2053562	2691199	CACNA1C_novel-3881	0	+	2053562	2691199	0,0,0	51	49,161,161,106,140,140,159,197,104,173,91,161,226,208,62,59,115,121,70,133,130,60,107,88,108,53,147,202,159,111,78,6,108,21,66,47,45,166,128,97,103,102,128,81,54,353,129,107,104,333,300	0,61661,61822,66762,395413,404004,432541,439627,450873,459249,496380,512859,514006,528027,529259,529321,530940,531813,532272,539650,542311,543874,548291,551518,552116,553048,553421,554948,556978,558340,580734,580812,598077,598185,600272,601584,601631,611262,612018,613123,615370,620978,623531,624170,624251,625881,628987,632173,632603,634884,637337
chr12	2053562	2691199	CACNA1C_novel-3914	0	+	2053562	2691199	0,0,0	51	49,161,161,106,140,140,159,197,104,173,91,161,226,208,62,59,115,121,70,133,130,60,107,88,108,53,147,202,159,111,84,33,108,21,66,47,45,166,128,97,103,102,128,81,54,353,129,107,104,333,300	0,61661,61822,66762,395413,404004,432541,439627,450873,459249,496380,512859,514006,528027,529259,529321,530940,531813,532272,539650,542311,543874,548291,551518,552116,553048,553421,554948,556978,558340,580066,594912,598077,598185,600272,601584,601631,611262,612018,613123,615370,620978,623531,624170,624251,625881,628987,632173,632603,634884,637337
chr12	2053562	2691199	CACNA1C_novel-3917	0	+	2053562	2691199	0,0,0	51	49,161,161,106,140,140,159,197,104,173,91,27,161,226,208,62,59,115,121,70,133,130,60,107,88,108,53,147,202,159,111,78,6,33,108,47,45,166,128,97,103,102,128,81,54,353,129,107,104,333,300	0,61661,61822,66762,395413,404004,432541,439627,450873,459249,496380,503388,512859,514006,528027,529259,529321,530940,531813,532272,539650,542311,543874,548291,551518,552116,553048,553421,554948,556978,558340,580734,580812,594912,598077,601584,601631,611262,612018,613123,615370,620978,623531,624170,624251,625881,628987,632173,632603,634884,637337
chr12	2053562	2691199	CACNA1C_novel-3942	0	+	2053562	2691199	0,0,255	51	49,161,161,106,140,140,159,197,173,91,27,161,226,208,59,115,121,70,133,130,60,107,88,108,53,147,202,159,111,78,6,33,108,21,66,47,45,166,128,97,103,102,128,81,54,353,129,107,104,333,300	0,61661,61822,66762,395413,404004,432541,439627,459249,496380,503388,512859,514006,528027,529321,530940,531813,532272,539650,542311,543874,548291,551518,552116,553048,553421,554948,556978,558340,580734,580812,594912,598077,598185,600272,601584,601631,611262,612018,613123,615370,620978,623531,624170,624251,625881,628987,632173,632603,634884,637337
chr12	2053562	2691199	CACNA1C_novel-3948	0	+	2053562	2691199	0,255,0	51	49,161,161,106,140,140,159,197,104,173,91,27,161,226,208,59,115,121,70,130,60,107,88,108,53,147,202,159,111,78,6,33,108,21,66,47,45,166,128,97,103,102,128,81,54,353,129,107,104,333,300	0,61661,61822,66762,395413,404004,432541,439627,450873,459249,496380,503388,512859,514006,528027,529321,530940,531813,532272,542311,543874,548291,551518,552116,553048,553421,554948,556978,558340,580734,580812,594912,598077,598185,600272,601584,601631,611262,612018,613123,615370,620978,623531,624170,624251,625881,628987,632173,632603,634884,637337
chr12	2053562	2691199	CACNA1C_novel-3958	0	+	2053562	2691199	0,0,255	51	49,161,161,106,140,140,159,197,104,173,27,161,226,208,62,59,115,121,70,133,130,60,107,88,108,53,147,202,159,111,78,33,108,21,66,47,45,166,128,97,103,102,128,81,54,353,129,107,104,333,300	0,61661,61822,66762,395413,404004,432541,439627,450873,459249,503388,512859,514006,528027,529259,529321,530940,531813,532272,539650,542311,543874,548291,551518,552116,553048,553421,554948,556978,558340,580734,594912,598077,598185,600272,601584,601631,611262,612018,613123,615370,620978,623531,624170,624251,625881,628987,632173,632603,634884,637337
chr12	2053562	2691199	CACNA1C_novel-3966	0	+	2053562	2691199	0,0,0	51	49,161,161,106,140,140,159,197,104,173,91,27,161,226,208,62,59,115,121,70,133,130,60,107,88,108,53,147,202,159,111,84,33,108,66,47,45,166,128,97,103,102,128,81,54,353,129,107,104,333,300	0,61661,61822,66762,395413,404004,432541,439627,450873,459249,496380,503388,512859,514006,528027,529259,529321,530940,531813,532272,539650,542311,543874,548291,551518,552116,553048,553421,554948,556978,558340,580066,594912,598077,600272,601584,601631,611262,612018,613123,615370,620978,623531,624170,624251,625881,628987,632173,632603,634884,637337
chr12	2053562	2691199	CACNA1C_novel-3967	0	+	2053562	2691199	0,0,255	51	49,161,161,106,140,140,159,197,104,173,91,27,161,226,208,59,115,121,70,133,130,107,88,108,53,147,202,159,111,78,6,33,108,21,66,47,45,166,128,97,103,102,128,81,54,353,129,107,104,333,300	0,61661,61822,66762,395413,404004,432541,439627,450873,459249,496380,503388,512859,514006,528027,529321,530940,531813,532272,539650,542311,548291,551518,552116,553048,553421,554948,556978,558340,580734,580812,594912,598077,598185,600272,601584,601631,611262,612018,613123,615370,620978,623531,624170,624251,625881,628987,632173,632603,634884,637337
chr12	2053562	2691199	CACNA1C_novel-3973	0	+	2053562	2691199	0,0,255	51	49,161,161,106,140,140,159,197,104,173,91,27,161,226,208,62,59,115,121,70,130,60,107,88,108,53,147,202,159,111,84,33,108,21,66,47,45,166,128,97,103,102,128,81,54,353,129,107,104,333,300	0,61661,61822,66762,395413,404004,432541,439627,450873,459249,496380,503388,512859,514006,528027,529259,529321,530940,531813,532272,542311,543874,548291,551518,552116,553048,553421,554948,556978,558340,580066,594912,598077,598185,600272,601584,601631,611262,612018,613123,615370,620978,623531,624170,624251,625881,628987,632173,632603,634884,637337
chr12	2053562	2691199	CACNA1C_novel-3978	0	+	2053562	2691199	0,0,255	51	49,161,106,140,140,159,197,104,173,91,27,161,226,208,62,59,115,121,70,133,130,60,107,88,108,53,147,202,159,111,84,33,108,21,66,47,45,166,128,97,103,102,128,81,54,353,129,107,104,333,300	0,61822,66762,395413,404004,432541,439627,450873,459249,496380,503388,512859,514006,528027,529259,529321,530940,531813,532272,539650,542311,543874,548291,551518,552116,553048,553421,554948,556978,558340,580066,594912,598077,598185,600272,601584,601631,611262,612018,613123,615370,620978,623531,624170,624251,625881,628987,632173,632603,634884,637337
chr12	2053562	2691199	CACNA1C_novel-3981	0	+	2053562	2691199	0,0,255	51	49,161,161,106,140,140,159,197,173,91,27,161,226,208,62,59,115,121,70,133,130,60,107,88,108,53,147,202,159,111,84,33,108,21,66,47,45,166,128,97,103,102,128,81,54,353,129,107,104,333,300	0,61661,61822,66762,395413,404004,432541,439627,459249,496380,503388,512859,514006,528027,529259,529321,530940,531813,532272,539650,542311,543667,548291,551518,552116,553048,553421,554948,556978,558340,580066,594912,598077,598185,600272,601584,601631,611262,612018,613123,615370,620978,623531,624170,624251,625881,628987,632173,632603,634884,637337
chr12	2053562	2691199	CACNA1C_novel-3982	0	+	2053562	2691199	0,0,0	51	49,161,161,106,140,140,159,197,104,173,91,161,226,208,62,59,115,121,70,133,130,60,107,88,108,53,147,202,159,111,78,33,108,21,66,47,45,166,128,97,103,102,128,81,54,353,129,107,104,333,300	0,61661,61822,66762,395413,404004,432541,439627,450873,459249,496380,512859,514006,528027,529259,529321,530940,531813,532272,539650,542311,543874,548291,551518,552116,553048,553421,554948,556978,558340,580734,594912,598077,598185,600272,601584,601631,611262,612018,613123,615370,620978,623531,624170,624251,625881,628987,632173,632603,634884,637337
chr12	2053562	2691199	CACNA1C_novel-3986	0	+	2053562	2691199	0,0,255	51	49,161,161,106,140,140,159,197,104,173,91,27,161,226,208,59,115,121,70,133,130,60,107,88,108,53,147,202,159,111,78,33,108,21,66,47,45,166,128,97,103,102,128,81,54,353,129,107,104,333,300	0,61661,61822,66762,395413,404004,432541,439627,451279,459249,496380,503388,512859,514006,528027,529321,530940,531813,532272,539650,542311,543874,548291,551518,552116,553048,553421,554948,556978,558340,580734,594912,598077,598185,600272,601584,601631,611262,612018,613123,615370,620978,623531,624170,624251,625881,628987,632173,632603,634884,637337
chr12	2053562	2691199	CACNA1C_novel-4053	0	+	2053562	2691199	0,0,0	51	49,161,161,106,140,140,159,197,104,173,91,27,161,226,208,62,59,115,121,70,133,130,60,107,88,108,53,147,202,159,111,78,6,108,21,66,47,45,166,128,97,103,102,128,81,54,353,107,104,333,300	0,61661,61822,66762,395413,404004,432541,439627,450873,459249,496380,503388,512859,514006,528027,529259,529321,530940,531813,532272,539650,542311,543874,548291,551518,552116,553048,553421,554948,556978,558340,580734,580812,598077,598185,600272,601584,601631,611262,612018,613123,615370,620978,623531,624170,624251,625881,632173,632603,634884,637337
chr12	2053562	2691199	CACNA1C_novel-4054	0	+	2053562	2691199	0,0,255	51	49,161,161,106,140,140,159,197,104,173,91,27,161,226,208,62,59,115,121,70,133,130,60,107,88,108,53,147,202,159,111,84,33,108,21,66,47,45,166,128,97,103,102,128,81,54,353,129,104,333,300	0,61661,61822,66762,395413,404004,432541,439627,450873,459249,496380,503388,512859,514006,528027,529259,529321,530940,531813,532272,539650,542311,543874,548291,551518,552116,553048,553421,554948,556978,558340,580066,594912,598077,598185,600272,601584,601631,611262,612018,613123,615370,620978,623531,624170,624251,625881,628987,632603,634884,637337
chr12	2053562	2691199	CACNA1C_novel-4081	0	+	2053562	2691199	0,0,0	51	49,161,161,106,140,140,159,197,104,173,91,27,161,226,208,62,59,115,121,70,133,130,60,107,88,108,53,147,202,159,111,78,6,33,108,66,47,45,166,128,97,103,102,128,81,54,353,107,104,333,300	0,61661,61822,66762,395413,404004,432541,439627,450873,459249,496380,503388,512859,514006,528027,529259,529321,530940,531813,532272,539650,542311,543874,548291,551518,552116,553048,553421,554948,556978,558340,580734,580812,594912,598077,600272,601584,601631,611262,612018,613123,615370,620978,623531,624170,624251,625881,632173,632603,634884,637337
chr12	2053562	2691199	CACNA1C_novel-4101	0	+	2053562	2691199	0,0,0	51	49,161,161,106,140,140,159,197,104,173,91,27,161,226,208,62,59,115,121,70,133,130,60,107,88,108,53,147,202,159,111,84,33,108,21,66,47,45,166,128,97,103,102,128,81,54,353,107,104,333,300	0,61661,61822,66762,395413,404004,432541,439627,450873,459249,496380,503388,512859,514006,528027,529259,529321,530940,531813,532272,539650,542311,543874,548291,551518,552116,553048,553421,554948,556978,558340,580066,594912,598077,598185,600272,601584,601631,611262,612018,613123,615370,620978,623531,624170,624251,625881,632173,632603,634884,637337
chr12	2053562	2691199	CACNA1C_novel-4116	0	+	2053562	2691199	0,0,0	51	49,161,161,106,140,140,159,197,104,173,91,27,161,226,208,62,59,115,121,70,133,130,60,107,88,108,53,147,202,159,111,78,33,108,21,66,47,45,166,128,97,103,128,81,54,353,129,107,104,333,300	0,61661,61822,66762,395413,404004,432541,439627,450873,459249,496380,503388,512859,514006,528027,529259,529321,530940,531813,532272,539650,542311,543874,548291,551518,552116,553048,553421,554948,556978,558340,580734,594912,598077,598185,600272,601584,601631,611262,612018,613123,615370,623531,624170,624251,625881,628987,632173,632603,634884,637337
chr12	2053562	2691199	CACNA1C_novel-4155	0	+	2053562	2691199	0,0,0	51	49,161,161,106,140,140,159,197,104,173,91,27,161,226,208,62,59,115,121,70,133,130,60,107,88,108,53,147,202,159,111,84,33,108,21,66,47,45,166,128,97,103,102,128,81,54,353,129,107,104,300	0,61661,61822,66762,395413,404004,432541,439627,450873,459249,496380,503388,512859,514006,528027,529259,529321,530940,531813,532272,539650,542311,543874,548291,551518,552116,553048,553421,554948,556978,558340,580066,594912,598077,598185,600272,601584,601631,611262,612018,613123,615370,620978,623531,624170,624251,625881,628987,632173,632603,637337
chr12	2053562	2691199	CACNA1C_novel-4218	0	+	2053562	2691199	0,0,0	51	49,161,161,106,140,140,159,197,104,173,91,27,161,226,208,62,59,115,121,70,133,130,60,107,88,108,53,147,202,159,111,78,33,108,21,66,47,45,166,128,97,103,102,128,81,54,353,107,104,333,300	0,61661,61822,66762,395413,404004,432541,439627,450873,459249,496380,503388,512859,514006,528027,529259,529321,530940,531813,532272,539650,542311,543874,548291,551518,552116,553048,553421,554948,556978,558340,580734,594912,598077,598185,600272,601584,601631,611262,612018,613123,615370,620978,623531,624170,624251,625881,632173,632603,634884,637337
chr12	2053562	2691199	CACNA1C_novel-4221	0	+	2053562	2691199	0,0,0	51	49,161,161,106,140,140,159,197,104,173,91,27,161,226,208,62,59,115,121,70,133,130,60,107,88,108,53,147,202,159,111,78,33,108,21,66,47,45,166,128,97,103,102,128,81,54,353,129,107,104,300	0,61661,61822,66762,395413,404004,432541,439627,450873,459249,496380,503388,512859,514006,528027,529259,529321,530940,531813,532272,539650,542311,543874,548291,551518,552116,553048,553421,554948,556978,558340,580734,594912,598077,598185,600272,601584,601631,611262,612018,613123,615370,620978,623531,624170,624251,625881,628987,632173,632603,637337
chr12	2053562	2691199	CACNA1C_novel-4226	0	+	2053562	2691199	0,0,255	51	49,161,161,106,140,140,159,197,104,173,91,27,161,226,208,62,59,115,121,70,133,130,60,107,88,108,53,147,202,159,111,78,33,108,21,66,47,45,166,128,97,103,102,128,81,54,353,129,104,333,300	0,61661,61822,66762,395413,404004,432541,439627,450873,459249,496380,503388,512859,514006,528027,529259,529321,530940,531813,532272,539650,542311,543874,548291,551518,552116,553048,553421,554948,556978,558340,580734,594912,598077,598185,600272,601584,601631,611262,612018,613123,615370,620978,623531,624170,624251,625881,628987,632603,634884,637337
chr12	2053562	2691199	CACNA1C_novel-4257	0	+	2053562	2691199	0,0,255	51	49,161,161,106,140,140,159,197,104,173,91,27,161,226,208,62,59,115,121,70,133,130,60,107,88,108,53,147,202,159,111,78,6,33,108,66,47,45,166,128,97,103,102,128,81,54,353,129,104,333,300	0,61661,61822,66762,395413,404004,432541,439627,450873,459249,496380,503388,512859,514006,528027,529259,529321,530940,531813,532272,539650,542311,543874,548291,551518,552116,553048,553421,554948,556978,558340,580734,580812,594912,598077,600272,601584,601631,611262,612018,613123,615370,620978,623531,624170,624251,625881,628987,632603,634884,637337
chr12	2053562	2691199	CACNA1C_novel-4260	0	+	2053562	2691199	0,0,0	51	49,161,161,106,140,140,159,197,104,173,91,27,161,226,208,62,59,115,121,70,133,130,60,107,88,108,53,147,202,159,111,78,6,33,108,66,47,45,166,128,97,103,102,128,81,54,353,129,107,104,300	0,61661,61822,66762,395413,404004,432541,439627,450873,459249,496380,503388,512859,514006,528027,529259,529321,530940,531813,532272,539650,542311,543874,548291,551518,552116,553048,553421,554948,556978,558340,580734,580812,594912,598077,600272,601584,601631,611262,612018,613123,615370,620978,623531,624170,624251,625881,628987,632173,632603,637337
chr12	2053562	2691199	CACNA1C_novel-4460	0	+	2053562	2691199	0,0,0	51	49,161,161,106,140,140,159,197,104,173,91,27,161,226,208,62,59,115,121,70,133,130,60,107,88,108,53,147,202,159,111,78,6,33,108,21,66,47,45,166,128,97,103,102,128,353,129,107,104,333,300	0,61661,61822,66762,395413,404004,432541,439627,450873,459249,496380,503388,512859,514006,528027,529259,529321,530940,531813,532272,539650,542311,543874,548291,551518,552116,553048,553421,554948,556978,558340,580734,580812,594912,598077,598185,600272,601584,601631,611262,612018,613123,615370,620978,623531,625881,628987,632173,632603,634884,637337
chr12	2053562	2691199	CACNA1C_novel-4485	0	+	2053562	2691199	0,0,255	51	49,161,161,106,140,140,159,197,104,173,91,27,161,226,208,62,59,115,121,70,133,130,60,107,88,108,53,147,202,159,111,78,6,33,108,21,66,47,45,166,128,97,103,102,128,81,54,353,129,333,300	0,61661,61822,66762,395413,404004,432541,439627,450873,459249,496380,503388,512859,514006,528027,529259,529321,530940,531813,532272,539650,542311,543874,548291,551518,552116,553048,553421,554948,556978,558340,580734,580812,594912,598077,598185,600272,601584,601631,611262,612018,613123,615370,620978,623531,624170,624251,625881,628987,634884,637337
chr12	2053562	2691199	CACNA1C_novel-4493	0	+	2053562	2691199	0,0,255	51	49,161,161,106,140,140,159,197,104,173,91,27,161,226,208,62,59,115,121,70,133,130,60,107,88,108,53,147,202,159,111,78,6,33,108,21,66,47,45,166,128,97,103,102,128,81,54,353,129,104,300	0,61661,61822,66762,395413,404004,432541,439627,450873,459249,496380,503388,512859,514006,528027,529259,529321,530940,531813,532272,539650,542311,543874,548291,551518,552116,553048,553421,554948,556978,558340,580734,580812,594912,598077,598185,600272,601584,601631,611262,612018,613123,615370,620978,623531,624170,624251,625881,628987,632603,637337
chr12	2053562	2691199	CACNA1C_novel-4507	0	+	2053562	2691199	0,0,255	51	49,161,161,106,140,140,159,197,104,173,91,27,161,226,208,62,59,115,121,70,133,130,60,107,88,108,53,147,202,159,111,78,6,33,108,21,66,47,45,166,128,97,103,102,128,81,54,353,129,107,300	0,61661,61822,66762,395413,404004,432541,439627,450873,459249,496380,503388,512859,514006,528027,529259,529321,530940,531813,532272,539650,542311,543874,548291,551518,552116,553048,553421,554948,556978,558340,580734,580812,594912,598077,598185,600272,601584,601631,611262,612018,613123,615370,620978,623531,624170,624251,625881,628987,632173,637337
chr12	2053562	2691199	CACNA1C_novel-4542	0	+	2053562	2691199	0,0,255	51	49,161,161,106,140,140,159,197,104,173,91,27,161,226,208,62,59,115,121,70,133,130,60,107,88,108,53,147,202,159,111,78,6,33,108,21,66,47,45,166,128,97,103,102,128,81,54,353,104,333,300	0,61661,61822,66762,395413,404004,432541,439627,450873,459249,496380,503388,512859,514006,528027,529259,529321,530940,531813,532272,539650,542311,543874,548291,551518,552116,553048,553421,554948,556978,558340,580734,580812,594912,598077,598185,600272,601584,601631,611262,612018,613123,615370,620978,623531,624170,624251,625881,632603,634884,637337
chr12	2053562	2691199	CACNA1C_novel-4549	0	+	2053562	2691199	0,0,255	50	49,161,161,106,140,140,159,197,104,173,91,27,161,226,208,59,115,121,70,133,130,107,88,108,53,147,202,159,111,84,33,108,21,66,47,45,166,128,97,103,102,128,81,54,353,129,107,104,333,300	0,61661,61822,66762,395413,404004,432541,439627,450873,459249,496380,503388,512859,514006,528027,529321,530940,531813,532272,539650,542311,548291,551518,552116,553048,553421,554948,556978,558340,580066,594912,598077,598185,600272,601584,601631,611262,612018,613123,615370,620978,623531,624170,624251,625881,628987,632173,632603,634884,637337
chr12	2053562	2691199	CACNA1C_novel-4553	0	+	2053562	2691199	0,0,255	50	49,161,161,106,140,140,159,197,91,27,161,226,208,62,59,115,121,70,133,130,60,107,88,108,53,147,202,159,111,84,33,108,21,66,47,45,166,128,97,103,102,128,81,54,353,129,107,104,333,300	0,61661,61822,66762,395413,404004,432541,439627,496380,503388,512859,514006,528027,529259,529321,530940,531813,532272,539650,542311,543874,548291,551518,552116,553048,553421,554948,556978,558340,580066,594912,598077,598185,600272,601584,601631,611262,612018,613123,615370,620978,623531,624170,624251,625881,628987,632173,632603,634884,637337
chr12	2053562	2691199	CACNA1C_novel-4560	0	+	2053562	2691199	0,0,0	50	49,161,161,106,140,140,159,197,104,173,91,27,161,226,208,62,59,115,121,70,133,130,107,88,108,53,147,202,159,111,84,33,108,66,47,45,166,128,97,103,102,128,81,54,353,129,107,104,333,300	0,61661,61822,66762,395413,404004,432541,439627,450873,459249,496380,503388,512859,514006,528027,529259,529321,530940,531813,532272,539650,542311,548291,551518,552116,553048,553421,554948,556978,558340,580066,594912,598077,600272,601584,601631,611262,612018,613123,615370,620978,623531,624170,624251,625881,628987,632173,632603,634884,637337
chr12	2053562	2691199	CACNA1C_novel-4612	0	+	2053562	2691199	0,0,0	50	49,161,161,106,140,140,159,91,27,161,226,208,62,59,115,121,70,133,130,60,107,88,108,53,147,202,159,111,78,6,33,108,21,66,47,45,166,128,97,103,102,128,81,54,353,129,107,104,333,300	0,61661,61822,66762,395413,404004,432541,496380,503388,512859,514006,528027,529259,529321,530940,531813,532272,539650,542311,543874,548291,551518,552116,553048,553421,554948,556978,558340,580734,580812,594912,598077,598185,600272,601584,601631,611262,612018,613123,615370,620978,623531,624170,624251,625881,628987,632173,632603,634884,637337
chr12	2053562	2691199	CACNA1C_novel-4692	0	+	2053562	2691199	0,0,255	50	49,161,161,106,140,140,159,197,104,173,91,27,161,226,208,59,115,121,70,133,130,60,107,88,108,53,147,202,159,111,78,108,21,66,47,45,166,128,97,103,102,128,81,54,353,129,107,104,333,300	0,61661,61822,66762,395413,404004,432541,439627,450873,459249,496380,503388,512859,514006,528027,529321,530940,531813,532272,539650,542311,543874,548291,551518,552116,553048,553421,554948,556978,558340,580734,598077,598185,600272,601584,601631,611262,612018,613123,615370,620978,623531,624170,624251,625881,628987,632173,632603,634884,637337
chr12	2053562	2691199	CACNA1C_novel-4729	0	+	2053562	2691199	0,0,255	50	49,161,161,106,140,140,159,197,173,91,27,161,226,208,62,59,115,121,70,133,130,60,107,88,108,53,147,202,159,111,78,108,21,66,47,45,166,128,97,103,102,128,81,54,353,129,107,104,333,300	0,61661,61822,66762,395413,404004,432541,439627,459249,496380,503388,512859,514006,528027,529259,529321,530940,531813,532272,539650,542311,543874,548291,551518,552116,553048,553421,554948,556978,558340,580734,598077,598185,600272,601584,601631,611262,612018,613123,615370,620978,623531,624170,624251,625881,628987,632173,632603,634884,637337
chr12	2053562	2691199	CACNA1C_novel-4798	0	+	2053562	2691199	0,0,255	50	49,161,161,106,140,140,159,197,104,173,91,27,161,226,208,59,115,121,70,133,130,60,107,88,108,53,147,202,159,111,78,33,108,66,47,45,166,128,97,103,102,128,81,54,353,129,107,104,333,300	0,61661,61822,66762,395413,404004,432541,439627,450873,459249,496380,503388,512859,514006,528027,529321,530940,531813,532272,539650,542311,543874,548291,551518,552116,553048,553421,554948,556978,558340,580734,594912,598077,600272,601584,601631,611262,612018,613123,615370,620978,623531,624170,624251,625881,628987,632173,632603,634884,637337
chr12	2053562	2691199	CACNA1C_novel-4818	0	+	2053562	2691199	0,0,0	50	49,161,161,106,140,140,159,197,104,173,91,27,161,226,208,62,59,115,121,70,133,130,107,88,108,53,147,202,159,111,33,108,21,66,47,45,166,128,97,103,102,128,81,54,353,129,107,104,333,300	0,61661,61822,66762,395413,404004,432541,439627,450873,459249,496380,503388,512859,514006,528027,529259,529321,530940,531813,532272,539650,542311,548291,551518,552116,553048,553421,554948,556978,558340,594912,598077,598185,600272,601584,601631,611262,612018,613123,615370,620978,623531,624170,624251,625881,628987,632173,632603,634884,637337
chr12	2053562	2691199	CACNA1C_novel-4858	0	+	2053562	2691199	0,0,255	50	49,161,161,106,140,140,159,197,91,27,161,226,208,62,59,115,121,70,133,130,60,107,88,108,53,147,202,159,111,78,33,108,21,66,47,45,166,128,97,103,102,128,81,54,353,129,107,104,333,300	0,61661,61822,66762,395413,404004,432541,439627,496380,503388,512859,514006,528027,529259,529321,530940,531813,532272,539650,542311,543874,548291,551518,552116,553048,553421,554948,556978,558340,580734,594912,598077,598185,600272,601584,601631,611262,612018,613123,615370,620978,623531,624170,624251,625881,628987,632173,632603,634884,637337
chr12	2053562	2691199	CACNA1C_novel-4943	0	+	2053562	2691199	0,0,0	50	49,161,161,106,140,140,159,197,104,173,91,27,161,226,208,62,59,115,121,70,133,130,60,107,88,108,53,147,202,159,111,33,108,66,47,45,166,128,97,103,102,128,81,54,353,129,107,104,333,300	0,61661,61822,66762,395413,404004,432541,439627,450873,459249,496380,503388,512859,514006,528027,529259,529321,530940,531813,532272,539650,542311,543874,548291,551518,552116,553048,553421,554948,556978,558340,594912,598077,600272,601584,601631,611262,612018,613123,615370,620978,623531,624170,624251,625881,628987,632173,632603,634884,637337
chr12	2053562	2691199	CACNA1C_novel-4958	0	+	2053562	2691199	0,255,0	50	49,161,161,106,140,140,159,197,104,173,91,27,161,226,208,59,115,121,70,130,60,107,88,108,53,147,202,159,111,84,33,108,21,66,47,45,166,128,97,103,102,128,81,54,353,129,107,104,333,300	0,61661,61822,66762,395413,404004,432541,439627,450873,459249,496380,503388,512859,514006,528027,529321,530940,531813,532272,542311,543874,548291,551518,552116,553048,553421,554948,556978,558340,580066,594912,598077,598185,600272,601584,601631,611262,612018,613123,615370,620978,623531,624170,624251,625881,628987,632173,632603,634884,637337
chr12	2053562	2691199	CACNA1C_novel-5078	0	+	2053562	2691199	0,0,255	50	49,161,161,106,140,140,159,197,104,173,91,27,161,226,208,59,115,121,70,133,130,60,107,88,108,53,147,202,159,111,84,33,108,66,47,45,166,128,97,103,102,128,81,54,353,129,107,104,333,300	0,61661,61822,66762,395413,404004,432541,439627,450873,459249,496380,503388,512859,514006,528027,529321,530940,531813,532272,539650,542311,543874,548291,551518,552116,553048,553421,554948,556978,558340,580066,594912,598077,600272,601584,601631,611262,612018,613123,615370,620978,623531,624170,624251,625881,628987,632173,632603,634884,637337
chr12	2053562	2691199	CACNA1C_novel-5096	0	+	2053562	2691199	0,0,0	50	49,161,161,106,140,140,159,197,104,173,91,27,161,226,208,62,59,115,121,70,133,130,107,88,108,53,147,202,159,111,84,108,21,66,47,45,166,128,97,103,102,128,81,54,353,129,107,104,333,300	0,61661,61822,66762,395413,404004,432541,439627,450873,459249,496380,503388,512859,514006,528027,529259,529321,530940,531813,532272,539650,542311,548291,551518,552116,553048,553421,554948,556978,558340,580066,598077,598185,600272,601584,601631,611262,612018,613123,615370,620978,623531,624170,624251,625881,628987,632173,632603,634884,637337
chr12	2053562	2691199	CACNA1C_novel-5107	0	+	2053562	2691199	0,0,0	50	49,161,161,106,140,140,159,197,104,173,91,27,161,226,208,62,59,115,121,70,133,130,60,107,88,108,53,147,202,159,111,108,21,66,47,45,166,128,97,103,102,128,81,54,353,129,107,104,333,300	0,61661,61822,66762,395413,404004,432541,439627,450873,459249,496380,503388,512859,514006,528027,529259,529321,530940,531813,532272,539650,542311,543874,548291,551518,552116,553048,553421,554948,556978,558340,598077,598185,600272,601584,601631,611262,612018,613123,615370,620978,623531,624170,624251,625881,628987,632173,632603,634884,637337
chr12	2053562	2691199	CACNA1C_novel-5109	0	+	2053562	2691199	0,0,0	50	49,161,161,106,140,140,159,197,104,173,91,161,226,208,62,59,115,121,70,133,130,60,107,88,108,53,147,202,159,111,84,33,108,66,47,45,166,128,97,103,102,128,81,54,353,129,107,104,333,300	0,61661,61822,66762,395413,404004,432541,439627,450873,459249,496380,512859,514006,528027,529259,529321,530940,531813,532272,539650,542311,543874,548291,551518,552116,553048,553421,554948,556978,558340,580066,594912,598077,600272,601584,601631,611262,612018,613123,615370,620978,623531,624170,624251,625881,628987,632173,632603,634884,637337
chr12	2053562	2691199	CACNA1C_novel-5142	0	+	2053562	2691199	0,0,255	50	49,161,161,106,140,140,159,197,173,91,27,161,226,208,62,59,115,121,70,133,130,60,107,88,108,53,147,202,159,111,33,108,21,66,47,45,166,128,97,103,102,128,81,54,353,129,107,104,333,300	0,61661,61822,66762,395413,404004,432541,439627,459249,496380,503388,512859,514006,528027,529259,529321,530940,531813,532272,539650,542311,543874,548291,551518,552116,553048,553421,554948,556978,558340,594912,598077,598185,600272,601584,601631,611262,612018,613123,615370,620978,623531,624170,624251,625881,628987,632173,632603,634884,637337
chr12	2053562	2691199	CACNA1C_novel-5150	0	+	2053562	2691199	0,0,255	50	49,161,161,106,140,140,159,197,173,91,27,161,226,208,62,59,115,121,70,133,130,60,107,88,108,53,147,202,159,111,78,33,108,66,47,45,166,128,97,103,102,128,81,54,353,129,107,104,333,300	0,61661,61822,66762,395413,404004,432541,439627,459249,496380,503388,512859,514006,528027,529259,529321,530940,531813,532272,539650,542311,543874,548291,551518,552116,553048,553421,554948,556978,558340,580734,594912,598077,600272,601584,601631,611262,612018,613123,615370,620978,623531,624170,624251,625881,628987,632173,632603,634884,637337
chr12	2053562	2691199	CACNA1C_novel-5179	0	+	2053562	2691199	0,0,255	50	49,161,161,106,140,140,159,197,173,91,27,161,226,208,62,59,115,121,70,133,130,60,107,88,108,53,147,202,159,111,84,33,108,66,47,45,166,128,97,103,102,128,81,54,353,129,107,104,333,300	0,61661,61822,66762,395413,404004,432541,439627,459249,496380,503388,512859,514006,528027,529259,529321,530940,531813,532272,539650,542311,543874,548291,551518,552116,553048,553421,554948,556978,558340,580066,594912,598077,600272,601584,601631,611262,612018,613123,615370,620978,623531,624170,624251,625881,628987,632173,632603,634884,637337
chr12	2053562	2691199	CACNA1C_novel-5250	0	+	2053562	2691199	0,0,0	50	49,161,161,106,140,140,159,197,104,173,91,27,161,226,208,62,59,115,121,70,133,130,107,88,108,53,147,202,159,111,78,6,108,66,47,45,166,128,97,103,102,128,81,54,353,129,107,104,333,300	0,61661,61822,66762,395413,404004,432541,439627,450873,459249,496380,503388,512859,514006,528027,529259,529321,530940,531813,532272,539650,542311,548291,551518,552116,553048,553421,554948,556978,558340,580734,580812,598077,600272,601584,601631,611262,612018,613123,615370,620978,623531,624170,624251,625881,628987,632173,632603,634884,637337
chr12	2053562	2691199	CACNA1C_novel-5329	0	+	2053562	2691199	0,0,0	50	49,161,161,106,140,140,159,197,104,173,91,27,161,226,208,62,59,115,121,70,133,130,60,107,88,108,53,147,202,159,111,84,108,66,47,45,166,128,97,103,102,128,81,54,353,129,107,104,333,300	0,61661,61822,66762,395413,404004,432541,439627,450873,459249,496380,503388,512859,514006,528027,529259,529321,530940,531813,532272,539650,542311,543874,548291,551518,552116,553048,553421,554948,556978,558340,580066,598077,600272,601584,601631,611262,612018,613123,615370,620978,623531,624170,624251,625881,628987,632173,632603,634884,637337
chr12	2053562	2691199	CACNA1C_novel-5367	0	+	2053562	2691199	0,0,0	50	49,161,161,106,140,140,159,197,104,173,91,161,226,208,62,59,115,121,70,133,130,60,107,88,108,53,147,202,159,111,78,108,21,66,47,45,166,128,97,103,102,128,81,54,353,129,107,104,333,300	0,61661,61822,66762,395413,404004,432541,439627,450873,459249,496380,512859,514006,528027,529259,529321,530940,531813,532272,539650,542311,543874,548291,551518,552116,553048,553421,554948,556978,558340,580734,598077,598185,600272,601584,601631,611262,612018,613123,615370,620978,623531,624170,624251,625881,628987,632173,632603,634884,637337
chr12	2053562	2691199	CACNA1C_novel-5394	0	+	2053562	2691199	0,0,255	50	49,161,161,106,140,140,159,197,104,173,91,27,161,226,208,59,115,121,70,133,130,60,107,88,108,53,147,202,159,111,84,108,21,66,47,45,166,128,97,103,102,128,81,54,353,129,107,104,333,300	0,61661,61822,66762,395413,404004,432541,439627,450873,459249,496380,503388,512859,514006,528027,529321,530940,531813,532272,539650,542311,543874,548291,551518,552116,553048,553421,554948,556978,558340,580066,598077,598185,600272,601584,601631,611262,612018,613123,615370,620978,623531,624170,624251,625881,628987,632173,632603,634884,637337
chr12	2053562	2691199	CACNA1C_novel-5527	0	+	2053562	2691199	0,0,255	50	49,140,140,159,197,104,173,91,27,161,226,208,62,59,115,121,70,133,130,60,107,88,108,53,147,202,159,111,78,6,33,108,21,66,47,45,166,128,97,103,102,128,81,54,353,129,107,104,333,300	0,395413,404004,432541,439627,450873,459249,496380,503388,512859,514006,528027,529259,529321,530940,531813,532272,539650,542311,543874,548291,551518,552116,553048,553421,554948,556978,558340,580734,580812,594912,598077,598185,600272,601584,601631,611262,612018,613123,615370,620978,623531,624170,624251,625881,628987,632173,632603,634884,637337
chr12	2053562	2691199	CACNA1C_novel-5555	0	+	2053562	2691199	0,0,0	50	49,161,161,106,140,140,159,197,104,173,91,161,226,208,62,59,115,121,70,133,130,60,107,88,108,53,147,202,159,111,78,33,108,66,47,45,166,128,97,103,102,128,81,54,353,129,107,104,333,300	0,61661,61822,66762,395413,404004,432541,439627,450873,459249,496380,512859,514006,528027,529259,529321,530940,531813,532272,539650,542311,543874,548291,551518,552116,553048,553421,554948,556978,558340,580734,594912,598077,600272,601584,601631,611262,612018,613123,615370,620978,623531,624170,624251,625881,628987,632173,632603,634884,637337
chr12	2053562	2691199	CACNA1C_novel-5681	0	+	2053562	2691199	0,0,255	50	49,161,161,106,140,140,159,197,173,91,27,161,226,208,59,115,121,70,133,130,60,107,88,108,53,147,202,159,111,84,33,108,21,66,47,45,166,128,97,103,102,128,81,54,353,129,107,104,333,300	0,61661,61822,66762,395413,404004,432541,439627,459249,496380,503388,512859,514006,528027,529321,530940,531813,532272,539650,542311,543874,548291,551518,552116,553048,553421,554948,556978,558340,580066,594912,598077,598185,600272,601584,601631,611262,612018,613123,615370,620978,623531,624170,624251,625881,628987,632173,632603,634884,637337
chr12	2053562	2691199	CACNA1C_novel-5686	0	+	2053562	2691199	0,0,255	50	49,161,161,106,140,140,159,197,104,173,91,27,161,226,208,59,115,121,70,133,130,60,107,88,108,53,147,202,159,111,33,108,21,66,47,45,166,128,97,103,102,128,81,54,353,129,107,104,333,300	0,61661,61822,66762,395413,404004,432541,439627,450873,459249,496380,503388,512859,514006,528027,529321,530940,531813,532272,539650,542311,543874,548291,551518,552116,553048,553421,554948,556978,558340,594912,598077,598185,600272,601584,601631,611262,612018,613123,615370,620978,623531,624170,624251,625881,628987,632173,632603,634884,637337
chr12	2053562	2691199	CACNA1C_novel-5708	0	+	2053562	2691199	0,0,0	50	49,161,161,106,140,140,159,197,104,173,91,27,161,226,208,62,59,115,121,70,133,130,107,88,108,53,147,202,159,111,78,108,21,66,47,45,166,128,97,103,102,128,81,54,353,129,107,104,333,300	0,61661,61822,66762,395413,404004,432541,439627,450873,459249,496380,503388,512859,514006,528027,529259,529321,530940,531813,532272,539650,542311,548291,551518,552116,553048,553421,554948,556978,558340,580734,598077,598185,600272,601584,601631,611262,612018,613123,615370,620978,623531,624170,624251,625881,628987,632173,632603,634884,637337
chr12	2053562	2691199	CACNA1C_novel-5714	0	+	2053562	2691199	0,0,0	50	49,161,161,106,140,140,159,91,27,161,226,208,62,59,115,121,70,133,130,60,107,88,108,53,147,202,159,111,78,6,33,108,21,66,47,45,166,128,97,103,102,128,81,54,353,129,107,104,333,300	0,61661,61822,66762,395413,404004,432541,496380,503388,512859,514006,528027,529259,529321,530940,531813,532272,539650,542311,543667,548291,551518,552116,553048,553421,554948,556978,558340,580734,580812,594912,598077,598185,600272,601584,601631,611262,612018,613123,615370,620978,623531,624170,624251,625881,628987,632173,632603,634884,637337
chr12	2053562	2691199	CACNA1C_novel-5762	0	+	2053562	2691199	0,0,0	50	49,161,161,106,140,140,159,197,104,173,91,27,161,226,208,62,59,115,121,70,133,130,60,107,88,108,53,147,202,159,111,78,108,66,47,45,166,128,97,103,102,128,81,54,353,129,107,104,333,300	0,61661,61822,66762,395413,404004,432541,439627,450873,459249,496380,503388,512859,514006,528027,529259,529321,530940,531813,532272,539650,542311,543874,548291,551518,552116,553048,553421,554948,556978,558340,580734,598077,600272,601584,601631,611262,612018,613123,615370,620978,623531,624170,624251,625881,628987,632173,632603,634884,637337
chr12	2053562	2691199	CACNA1C_novel-5824	0	+	2053562	2691199	0,0,0	50	49,161,161,106,140,140,159,197,104,173,91,161,226,208,62,59,115,121,70,133,130,60,107,88,108,53,147,202,159,111,33,108,21,66,47,45,166,128,97,103,102,128,81,54,353,129,107,104,333,300	0,61661,61822,66762,395413,404004,432541,439627,450873,459249,496380,512859,514006,528027,529259,529321,530940,531813,532272,539650,542311,543874,548291,551518,552116,553048,553421,554948,556978,558340,594912,598077,598185,600272,601584,601631,611262,612018,613123,615370,620978,623531,624170,624251,625881,628987,632173,632603,634884,637337
chr12	2053562	2691199	CACNA1C_novel-5826	0	+	2053562	2691199	0,255,0	50	49,161,161,106,140,140,159,197,91,27,161,226,208,59,115,121,70,133,130,60,107,88,108,53,147,202,159,111,78,6,33,108,21,66,47,45,166,128,97,103,102,128,81,54,353,129,107,104,333,300	0,61661,61822,66762,395413,404004,432541,439627,496380,503388,512859,514006,528027,529321,530940,531813,532272,539650,542311,543874,548291,551518,552116,553048,553421,554948,556978,558340,580734,580812,594912,598077,598185,600272,601584,601631,611262,612018,613123,615370,620978,623531,624170,624251,625881,628987,632173,632603,634884,637337
chr12	2053562	2691199	CACNA1C_novel-6472	0	+	2053562	2691199	0,0,0	50	49,161,161,106,140,140,159,197,104,173,91,27,161,226,208,62,59,115,121,70,133,130,60,107,88,108,53,147,202,159,111,84,33,108,21,66,47,45,166,128,97,103,102,128,353,129,107,104,333,300	0,61661,61822,66762,395413,404004,432541,439627,450873,459249,496380,503388,512859,514006,528027,529259,529321,530940,531813,532272,539650,542311,543874,548291,551518,552116,553048,553421,554948,556978,558340,580066,594912,598077,598185,600272,601584,601631,611262,612018,613123,615370,620978,623531,625881,628987,632173,632603,634884,637337
chr12	2053562	2691199	CACNA1C_novel-6689	0	+	2053562	2691199	0,255,0	49	49,161,161,106,140,140,159,197,91,27,161,226,208,59,115,121,70,133,130,60,107,88,108,53,147,202,159,111,84,33,108,21,66,47,45,166,128,97,103,102,128,81,54,353,129,107,104,333,300	0,61661,61822,66762,395413,404004,432541,439627,496380,503388,512859,514006,528027,529321,530940,531813,532272,539650,542311,543874,548291,551518,552116,553048,553421,554948,556978,558340,580066,594912,598077,598185,600272,601584,601631,611262,612018,613123,615370,620978,623531,624170,624251,625881,628987,632173,632603,634884,637337
chr12	2053562	2691199	CACNA1C_novel-6735	0	+	2053562	2691199	0,0,255	50	49,161,161,106,140,140,159,197,104,173,91,27,161,226,208,62,59,115,121,70,133,130,60,107,88,108,53,147,202,159,111,78,6,33,108,21,66,47,45,166,128,97,103,102,128,81,54,353,213,300	0,61661,61822,66762,395413,404004,432541,439627,450873,459249,496380,503388,512859,514006,528027,529259,529321,530940,531813,532272,539650,542311,543874,548291,551518,552116,553048,553421,554948,556978,558340,580734,580812,594912,598077,598185,600272,601584,601631,611262,612018,613123,615370,620978,623531,624170,624251,625881,626800,637337
chr12	2053562	2691199	CACNA1C_novel-6785	0	+	2053562	2691199	0,0,0	49	49,161,161,106,140,140,159,91,27,161,226,208,62,59,115,121,70,133,130,60,107,88,108,53,147,202,159,111,78,33,108,21,66,47,45,166,128,97,103,102,128,81,54,353,129,107,104,333,300	0,61661,61822,66762,395413,404004,432541,496380,503388,512859,514006,528027,529259,529321,530940,531813,532272,539650,542311,543874,548291,551518,552116,553048,553421,554948,556978,558340,580734,594912,598077,598185,600272,601584,601631,611262,612018,613123,615370,620978,623531,624170,624251,625881,628987,632173,632603,634884,637337
chr12	2053562	2691199	CACNA1C_novel-6981	0	+	2053562	2691199	0,0,255	50	49,161,161,106,140,140,159,197,104,173,91,27,161,226,208,62,59,115,121,70,133,130,60,107,88,108,53,147,202,159,111,78,6,33,108,21,66,47,45,166,128,97,103,102,128,81,54,353,129,300	0,61661,61822,66762,395413,404004,432541,439627,450873,459249,496380,503388,512859,514006,528027,529259,529321,530940,531813,532272,539650,542311,543874,548291,551518,552116,553048,553421,554948,556978,558340,580734,580812,594912,598077,598185,600272,601584,601631,611262,612018,613123,615370,620978,623531,624170,624251,625881,628987,637337
chr12	2053562	2691199	CACNA1C_novel-7091	0	+	2053562	2691199	0,0,255	49	49,161,161,106,140,140,159,197,104,173,91,27,161,226,115,121,70,133,130,60,107,88,108,53,147,202,159,111,78,33,108,21,66,47,45,166,128,97,103,102,128,81,54,353,129,107,104,333,300	0,61661,61822,66762,395413,404004,432541,439627,450873,459249,496380,503388,512859,514006,530940,531813,532272,539650,542311,543874,548291,551518,552116,553048,553421,554948,556978,558340,580734,594912,598077,598185,600272,601584,601631,611262,612018,613123,615370,620978,623531,624170,624251,625881,628987,632173,632603,634884,637337
chr12	2053562	2691199	CACNA1C_novel-7134	0	+	2053562	2691199	0,0,255	49	49,140,140,159,197,104,173,91,27,161,226,208,59,115,121,70,133,130,60,107,88,108,53,147,202,159,111,78,6,33,108,21,66,47,45,166,128,97,103,102,128,81,54,353,129,107,104,333,300	0,395413,404004,432541,439627,450873,459249,496380,503388,512859,514006,528027,529321,530940,531813,532272,539650,542311,543874,548291,551518,552116,553048,553421,554948,556978,558340,580734,580812,594912,598077,598185,600272,601584,601631,611262,612018,613123,615370,620978,623531,624170,624251,625881,628987,632173,632603,634884,637337
chr12	2053562	2691199	CACNA1C_novel-7420	0	+	2053562	2691199	0,0,0	49	49,161,161,106,140,140,159,197,104,173,91,27,161,226,208,62,59,115,121,70,133,130,60,107,88,108,53,147,202,159,111,108,66,47,45,166,128,97,103,102,128,81,54,353,129,107,104,333,300	0,61661,61822,66762,395413,404004,432541,439627,450873,459249,496380,503388,512859,514006,528027,529259,529321,530940,531813,532272,539650,542311,543874,548291,551518,552116,553048,553421,554948,556978,558340,598077,600272,601584,601631,611262,612018,613123,615370,620978,623531,624170,624251,625881,628987,632173,632603,634884,637337
chr12	2053562	2691199	CACNA1C_novel-7431	0	+	2053562	2691199	0,0,255	50	49,161,161,106,140,140,159,197,104,173,91,27,161,226,208,62,59,115,121,70,133,130,60,107,88,108,53,147,202,159,111,78,6,33,108,21,66,47,45,166,128,97,103,102,128,81,54,353,333,300	0,61661,61822,66762,395413,404004,432541,439627,450873,459249,496380,503388,512859,514006,528027,529259,529321,530940,531813,532272,539650,542311,543874,548291,551518,552116,553048,553421,554948,556978,558340,580734,580812,594912,598077,598185,600272,601584,601631,611262,612018,613123,615370,620978,623531,624170,624251,625881,634884,637337
chr12	2053562	2691199	CACNA1C_novel-8356	0	+	2053562	2691199	0,0,0	48	49,161,161,106,140,140,159,197,104,173,91,27,161,226,208,62,59,115,121,70,133,130,60,107,88,108,53,147,202,159,111,66,47,45,166,128,97,103,102,128,81,54,353,129,107,104,333,300	0,61661,61822,66762,395413,404004,432541,439627,450873,459249,496380,503388,512859,514006,528027,529259,529321,530940,531813,532272,539650,542311,543874,548291,551518,552116,553048,553421,554948,556978,558340,600272,601584,601631,611262,612018,613123,615370,620978,623531,624170,624251,625881,628987,632173,632603,634884,637337
chr12	2053562	2691199	CACNA1C_novel-9167	0	+	2053562	2691199	0,0,0	49	49,161,161,106,140,140,159,197,104,173,91,27,161,226,208,62,59,115,121,70,133,130,60,107,88,108,53,147,202,159,111,78,6,33,108,21,66,47,45,166,128,97,103,102,128,81,54,333,300	0,61661,61822,66762,395413,404004,432541,439627,450873,459249,496380,503388,512859,514006,528027,529259,529321,530940,531813,532272,539650,542311,543874,548291,551518,552116,553048,553421,554948,556978,558340,580734,580812,594912,598077,598185,600272,601584,601631,611262,612018,613123,615370,620978,623531,624170,624251,634884,637337
chr12	2053562	2691199	CACNA1C_novel-9169	0	+	2053562	2691199	0,0,255	49	49,161,161,106,140,140,159,197,104,173,91,27,161,226,208,62,59,115,121,70,133,130,60,107,88,108,53,147,202,159,111,78,6,33,108,21,66,47,45,166,128,97,103,102,128,81,54,353,300	0,61661,61822,66762,395413,404004,432541,439627,450873,459249,496380,503388,512859,514006,528027,529259,529321,530940,531813,532272,539650,542311,543874,548291,551518,552116,553048,553421,554948,556978,558340,580734,580812,594912,598077,598185,600272,601584,601631,611262,612018,613123,615370,620978,623531,624170,624251,625881,637337
chr12	2053562	2691199	CACNA1C_novel-9521	0	+	2053562	2691199	0,0,255	47	49,161,161,106,140,140,159,197,104,173,91,27,161,226,208,59,115,121,70,133,130,60,107,88,108,53,147,202,159,111,66,47,45,166,128,97,103,102,128,81,54,353,129,107,104,333,300	0,61661,61822,66762,395413,404004,432541,439627,450873,459249,496380,503388,512859,514006,528027,529321,530940,531813,532272,539650,542311,543874,548291,551518,552116,553048,553421,554948,556978,558340,600272,601584,601631,611262,612018,613123,615370,620978,623531,624170,624251,625881,628987,632173,632603,634884,637337
chr12	2053562	2691199	CACNA1C_novel-9609	0	+	2053562	2691199	0,0,0	47	49,161,104,173,91,27,161,226,208,62,59,115,121,70,133,130,60,107,88,108,53,147,202,159,111,78,6,33,108,21,66,47,45,166,128,97,103,102,128,81,54,353,129,107,104,333,300	0,61661,450873,459249,496380,503388,512859,514006,528027,529259,529321,530940,531813,532272,539650,542311,543874,548291,551518,552116,553048,553421,554948,556978,558340,580734,580812,594912,598077,598185,600272,601584,601631,611262,612018,613123,615370,620978,623531,624170,624251,625881,628987,632173,632603,634884,637337
chr12	2053562	2691199	CACNA1C_novel-11006	0	+	2053562	2691199	0,0,255	45	49,161,161,106,140,140,159,197,104,173,121,70,133,130,60,107,88,108,53,147,202,159,111,78,6,33,108,21,66,47,45,166,128,97,103,102,128,81,54,353,129,107,104,333,300	0,61661,61822,66762,395413,404004,432541,439627,451279,459249,531813,532272,539650,542311,543667,548291,551518,552116,553048,553421,554948,556978,558340,580734,580812,594912,598077,598185,600272,601584,601631,611262,612018,613123,615370,620978,623531,624170,624251,625881,628987,632173,632603,634884,637337
chr12	2053562	2691199	CACNA1C_novel-11054	0	+	2053562	2691199	0,0,255	45	49,161,161,106,140,140,159,197,104,173,121,70,133,130,60,107,88,108,53,147,202,159,111,78,6,33,108,21,66,47,45,166,128,97,103,102,128,81,54,353,129,107,104,333,300	0,61661,61822,66762,395413,404004,432541,439627,450873,459249,531813,532272,539650,542311,543874,548291,551518,552116,553048,553421,554948,556978,558340,580734,580812,594912,598077,598185,600272,601584,601631,611262,612018,613123,615370,620978,623531,624170,624251,625881,628987,632173,632603,634884,637337
chr12	2053562	2691199	CACNA1C_novel-11498	0	+	2053562	2691199	0,0,0	44	49,161,161,106,140,140,159,197,104,121,70,133,130,60,107,88,108,53,147,202,159,111,78,6,33,108,21,66,47,45,166,128,97,103,102,128,81,54,353,129,107,104,333,300	0,61661,61822,66762,395413,404004,432541,439627,450873,531813,532272,539650,542311,543874,548291,551518,552116,553048,553421,554948,556978,558340,580734,580812,594912,598077,598185,600272,601584,601631,611262,612018,613123,615370,620978,623531,624170,624251,625881,628987,632173,632603,634884,637337
chr12	2053562	2691199	CACNA1C_novel-11526	0	+	2053562	2691199	0,0,255	44	49,161,161,106,140,140,159,197,104,173,121,70,133,130,60,107,88,108,53,147,202,159,111,84,33,108,21,66,47,45,166,128,97,103,102,128,81,54,353,129,107,104,333,300	0,61661,61822,66762,395413,404004,432541,439627,450873,459249,531813,532272,539650,542311,543874,548291,551518,552116,553048,553421,554948,556978,558340,580066,594912,598077,598185,600272,601584,601631,611262,612018,613123,615370,620978,623531,624170,624251,625881,628987,632173,632603,634884,637337
chr12	2053562	2691199	CACNA1C_novel-11854	0	+	2053562	2691199	0,0,255	43	49,161,161,106,140,140,159,197,104,173,121,70,133,130,60,107,88,108,53,147,202,159,111,33,108,21,66,47,45,166,128,97,103,102,128,81,54,353,129,107,104,333,300	0,61661,61822,66762,395413,404004,432541,439627,450873,459249,531813,532272,539650,542311,543874,548291,551518,552116,553048,553421,554948,556978,558340,594912,598077,598185,600272,601584,601631,611262,612018,613123,615370,620978,623531,624170,624251,625881,628987,632173,632603,634884,637337
chr12	2053562	2691199	CACNA1C_novel-11942	0	+	2053562	2691199	0,0,0	43	49,161,161,106,140,140,159,197,104,121,70,133,130,60,107,88,108,53,147,202,159,111,84,33,108,21,66,47,45,166,128,97,103,102,128,81,54,353,129,107,104,333,300	0,61661,61822,66762,395413,404004,432541,439627,450873,531813,532272,539650,542311,543874,548291,551518,552116,553048,553421,554948,556978,558340,580066,594912,598077,598185,600272,601584,601631,611262,612018,613123,615370,620978,623531,624170,624251,625881,628987,632173,632603,634884,637337
chr12	2053562	2691199	CACNA1C_novel-11959	0	+	2053562	2691199	0,0,0	43	49,161,161,106,140,140,159,197,104,121,70,133,130,60,107,88,108,53,147,202,159,111,78,33,108,21,66,47,45,166,128,97,103,102,128,81,54,353,129,107,104,333,300	0,61661,61822,66762,395413,404004,432541,439627,450873,531813,532272,539650,542311,543874,548291,551518,552116,553048,553421,554948,556978,558340,580734,594912,598077,598185,600272,601584,601631,611262,612018,613123,615370,620978,623531,624170,624251,625881,628987,632173,632603,634884,637337
chr12	2053562	2691199	CACNA1C_novel-12283	0	+	2053562	2691199	0,0,255	42	49,161,161,106,140,140,159,121,70,133,130,60,107,88,108,53,147,202,159,111,78,6,33,108,21,66,47,45,166,128,97,103,102,128,81,54,353,129,107,104,333,300	0,61661,61822,66762,395413,404004,432541,531813,532272,539650,542311,543874,548291,551518,552116,553048,553421,554948,556978,558340,580734,580812,594912,598077,598185,600272,601584,601631,611262,612018,613123,615370,620978,623531,624170,624251,625881,628987,632173,632603,634884,637337
chr12	2053562	2691199	CACNA1C_novel-12608	0	+	2053562	2691199	0,0,255	41	49,161,161,106,140,140,159,197,104,173,60,107,88,108,53,147,202,159,111,78,6,33,108,21,66,47,45,166,128,97,103,102,128,81,54,353,129,107,104,333,300	0,61661,61822,66762,395413,404004,432541,439627,450873,459249,543874,548291,551518,552116,553048,553421,554948,556978,558340,580734,580812,594912,598077,598185,600272,601584,601631,611262,612018,613123,615370,620978,623531,624170,624251,625881,628987,632173,632603,634884,637337
chr12	2053562	2691199	CACNA1C_novel-12910	0	+	2053562	2691199	0,0,0	40	49,161,161,106,140,121,70,133,130,60,107,88,108,53,147,202,159,111,78,6,33,108,21,66,47,45,166,128,97,103,102,128,81,54,353,129,107,104,333,300	0,61661,61822,66762,395413,531813,532272,539650,542311,543874,548291,551518,552116,553048,553421,554948,556978,558340,580734,580812,594912,598077,598185,600272,601584,601631,611262,612018,613123,615370,620978,623531,624170,624251,625881,628987,632173,632603,634884,637337
chr12	2053562	2691199	CACNA1C_novel-13122	0	+	2053562	2691199	0,0,0	39	49,161,161,106,140,140,159,197,60,107,88,108,53,147,202,159,111,78,6,33,108,21,66,47,45,166,128,97,103,102,128,81,54,353,129,107,104,333,300	0,61661,61822,66762,395413,404004,432541,439627,543874,548291,551518,552116,553048,553421,554948,556978,558340,580734,580812,594912,598077,598185,600272,601584,601631,611262,612018,613123,615370,620978,623531,624170,624251,625881,628987,632173,632603,634884,637337
chr12	2053562	2691199	CACNA1C_novel-13211	0	+	2053562	2691199	0,0,0	40	49,161,161,106,140,140,159,197,104,173,91,27,161,226,208,62,59,115,121,70,133,130,60,107,88,108,53,147,202,159,111,78,6,33,353,129,107,104,333,300	0,61661,61822,66762,395413,404004,432541,439627,450873,459249,496380,503388,512859,514006,528027,529259,529321,530940,531813,532272,539650,542311,543874,548291,551518,552116,553048,553421,554948,556978,558340,580734,580812,594912,625881,628987,632173,632603,634884,637337
chr12	2053562	2691199	CACNA1C_novel-13297	0	+	2053562	2691199	0,0,255	38	49,161,161,106,140,140,130,60,107,88,108,53,147,202,159,111,78,6,33,108,21,66,47,45,166,128,97,103,102,128,81,54,353,129,107,104,333,300	0,61661,61822,66762,395413,404004,542311,543874,548291,551518,552116,553048,553421,554948,556978,558340,580734,580812,594912,598077,598185,600272,601584,601631,611262,612018,613123,615370,620978,623531,624170,624251,625881,628987,632173,632603,634884,637337
chr12	2053562	2691199	CACNA1C_novel-13358	0	+	2053562	2691199	0,0,255	38	49,59,115,121,70,133,130,60,107,88,108,53,147,202,159,111,78,6,33,108,21,66,47,45,166,128,97,103,102,128,81,54,353,129,107,104,333,300	0,529321,530940,531813,532272,539650,542311,543874,548291,551518,552116,553048,553421,554948,556978,558340,580734,580812,594912,598077,598185,600272,601584,601631,611262,612018,613123,615370,620978,623531,624170,624251,625881,628987,632173,632603,634884,637337
chr12	2053562	2691199	CACNA1C_novel-13362	0	+	2053562	2691199	0,0,0	38	49,161,161,106,70,133,130,60,107,88,108,53,147,202,159,111,78,6,33,108,21,66,47,45,166,128,97,103,102,128,81,54,353,129,107,104,333,300	0,61661,61822,66762,532272,539650,542311,543874,548291,551518,552116,553048,553421,554948,556978,558340,580734,580812,594912,598077,598185,600272,601584,601631,611262,612018,613123,615370,620978,623531,624170,624251,625881,628987,632173,632603,634884,637337
chr12	2053562	2691199	CACNA1C_novel-13386	0	+	2053562	2691199	0,0,0	39	49,161,161,106,140,140,159,197,104,173,91,27,161,226,208,62,59,115,121,70,133,130,60,107,88,108,53,147,202,159,111,78,33,353,129,107,104,333,300	0,61661,61822,66762,395413,404004,432541,439627,450873,459249,496380,503388,512859,514006,528027,529259,529321,530940,531813,532272,539650,542311,543874,548291,551518,552116,553048,553421,554948,556978,558340,580734,594912,625881,628987,632173,632603,634884,637337
chr12	2053562	2691199	CACNA1C_novel-13565	0	+	2053562	2691199	0,0,255	37	49,161,161,106,140,140,60,107,88,108,53,147,202,159,111,78,6,33,108,21,66,47,45,166,128,97,103,102,128,81,54,353,129,107,104,333,300	0,61661,61822,66762,395413,404004,543874,548291,551518,552116,553048,553421,554948,556978,558340,580734,580812,594912,598077,598185,600272,601584,601631,611262,612018,613123,615370,620978,623531,624170,624251,625881,628987,632173,632603,634884,637337
chr12	2053562	2691199	CACNA1C_novel-13609	0	+	2053562	2691199	0,0,255	37	49,161,121,70,133,130,60,107,88,108,53,147,202,159,111,78,6,33,108,21,66,47,45,166,128,97,103,102,128,81,54,353,129,107,104,333,300	0,61661,531813,532272,539650,542311,543874,548291,551518,552116,553048,553421,554948,556978,558340,580734,580812,594912,598077,598185,600272,601584,601631,611262,612018,613123,615370,620978,623531,624170,624251,625881,628987,632173,632603,634884,637337
chr12	2053562	2691199	CACNA1C_novel-13753	0	+	2053562	2691199	0,0,255	36	49,161,161,106,140,140,159,197,104,173,91,27,159,111,78,6,33,108,21,66,47,45,166,128,97,103,102,128,81,54,353,129,107,104,333,300	0,61661,61822,66762,395413,404004,432541,439627,450873,459249,496380,503388,556978,558340,580734,580812,594912,598077,598185,600272,601584,601631,611262,612018,613123,615370,620978,623531,624170,624251,625881,628987,632173,632603,634884,637337
chr12	2053562	2691199	CACNA1C_novel-13802	0	+	2053562	2691199	0,0,255	36	49,161,121,70,133,130,60,107,88,108,53,147,202,159,111,78,33,108,21,66,47,45,166,128,97,103,102,128,81,54,353,129,107,104,333,300	0,61661,531813,532272,539650,542311,543874,548291,551518,552116,553048,553421,554948,556978,558340,580734,594912,598077,598185,600272,601584,601631,611262,612018,613123,615370,620978,623531,624170,624251,625881,628987,632173,632603,634884,637337
chr12	2053562	2691199	CACNA1C_novel-13805	0	+	2053562	2691199	0,0,255	36	49,161,121,70,133,130,60,107,88,108,53,147,202,159,111,84,33,108,21,66,47,45,166,128,97,103,102,128,81,54,353,129,107,104,333,300	0,61661,531813,532272,539650,542311,543874,548291,551518,552116,553048,553421,554948,556978,558340,580066,594912,598077,598185,600272,601584,601631,611262,612018,613123,615370,620978,623531,624170,624251,625881,628987,632173,632603,634884,637337
chr12	2053562	2691199	CACNA1C_novel-13935	0	+	2053562	2691199	255,0,0	35	49,137,161,130,60,107,88,108,53,147,202,159,111,84,78,33,108,21,66,47,45,166,128,97,103,102,128,81,54,353,129,107,104,333,300	0,56611,61661,542311,543667,548291,551518,552116,553048,553421,554948,556978,558340,580066,580734,594912,598077,598185,600272,601584,601631,611262,612018,613123,615370,620978,623531,624170,624251,625881,628987,632173,632603,634884,637337
chr12	2053562	2691199	CACNA1C_novel-14008	0	+	2053562	2691199	0,0,255	35	49,161,161,106,140,140,159,197,104,173,91,159,111,78,6,33,108,21,66,47,45,166,128,97,103,102,128,81,54,353,129,107,104,333,300	0,61661,61822,66762,395413,404004,432541,439627,450873,459249,496380,556978,558340,580734,580812,594912,598077,598185,600272,601584,601631,611262,612018,613123,615370,620978,623531,624170,624251,625881,628987,632173,632603,634884,637337
chr12	2053562	2691199	CACNA1C_novel-14134	0	+	2053562	2691199	0,0,0	34	49,161,161,106,140,88,108,53,147,202,159,111,78,6,33,108,21,66,47,45,166,128,97,103,102,128,81,54,353,129,107,104,333,300	0,61661,61822,66762,395413,551518,552116,553048,553421,554948,556978,558340,580734,580812,594912,598077,598185,600272,601584,601631,611262,612018,613123,615370,620978,623531,624170,624251,625881,628987,632173,632603,634884,637337
chr12	2053562	2691199	CACNA1C_novel-14168	0	+	2053562	2691199	0,0,0	34	49,161,161,106,60,107,88,108,53,147,202,159,111,84,33,108,21,66,47,45,166,128,97,103,102,128,81,54,353,129,107,104,333,300	0,61661,61822,66762,543874,548291,551518,552116,553048,553421,554948,556978,558340,580066,594912,598077,598185,600272,601584,601631,611262,612018,613123,615370,620978,623531,624170,624251,625881,628987,632173,632603,634884,637337
chr12	2053562	2691199	CACNA1C_novel-14194	0	+	2053562	2691199	255,0,0	34	49,161,161,106,140,140,108,53,147,202,159,111,78,65,33,108,21,66,47,45,166,128,97,103,102,128,81,54,353,129,107,104,333,300	0,61661,61822,66762,395413,404004,552116,553048,553421,554948,556978,558340,580734,594841,594912,598077,598185,600272,601584,601631,611262,612018,613123,615370,620978,623531,624170,624251,625881,628987,632173,632603,634884,637337
chr12	2053562	2691199	CACNA1C_novel-14305	0	+	2053562	2691199	0,0,255	33	49,161,161,106,140,140,108,53,147,202,159,111,84,33,108,21,66,47,45,166,128,97,103,102,128,81,54,353,129,107,104,333,300	0,61661,61822,66762,395413,404004,552116,553048,553421,554948,556978,558340,580066,594912,598077,598185,600272,601584,601631,611262,612018,613123,615370,620978,623531,624170,624251,625881,628987,632173,632603,634884,637337
chr12	2053562	2691199	CACNA1C_novel-14572	0	+	2053562	2691199	0,0,255	31	49,161,161,106,140,140,159,111,78,6,33,108,21,66,47,45,166,128,97,103,102,128,81,54,353,105,129,107,104,333,300	0,61661,61822,66762,395413,404004,556978,558340,580734,580812,594912,598077,598185,600272,601584,601631,611262,612018,613123,615370,620978,623531,624170,624251,625881,628387,628987,632173,632603,634884,637337
chr12	2053562	2691199	CACNA1C_novel-14617	0	+	2053562	2691199	0,0,255	31	49,161,161,106,140,140,202,159,111,78,6,33,108,21,66,47,45,166,128,97,103,102,128,81,54,353,129,107,104,333,300	0,61661,61822,66762,395413,404004,554948,556978,558340,580734,580812,594912,598077,598185,600272,601584,601631,611262,612018,613123,615370,620978,623531,624170,624251,625881,628987,632173,632603,634884,637337
chr12	2053562	2691199	CACNA1C_novel-14754	0	+	2053562	2691199	0,0,0	30	49,161,161,106,140,202,159,111,78,6,33,108,21,66,47,45,166,128,97,103,102,128,81,54,353,129,107,104,333,300	0,61661,61822,66762,395413,554948,556978,558340,580734,580812,594912,598077,598185,600272,601584,601631,611262,612018,613123,615370,620978,623531,624170,624251,625881,628987,632173,632603,634884,637337
chr12	2053562	2691199	CACNA1C_novel-14761	0	+	2053562	2691199	0,0,255	30	49,161,161,106,140,140,202,159,111,78,33,108,21,66,47,45,166,128,97,103,102,128,81,54,353,129,107,104,333,300	0,61661,61822,66762,395413,404004,554948,556978,558340,580734,594912,598077,598185,600272,601584,601631,611262,612018,613123,615370,620978,623531,624170,624251,625881,628987,632173,632603,634884,637337
chr12	2053562	2691199	CACNA1C_novel-14769	0	+	2053562	2691199	0,0,255	30	49,161,161,106,140,140,159,111,78,6,33,108,21,66,47,45,166,128,97,103,102,128,81,54,353,129,107,104,333,300	0,61661,61822,66762,395413,404004,556978,558340,580734,580812,594912,598077,598185,600272,601584,601631,611262,612018,613123,615370,620978,623531,624170,624251,625881,628987,632173,632603,634884,637337
chr12	2053562	2691199	CACNA1C_novel-14773	0	+	2053562	2691199	0,0,255	30	49,161,161,106,140,140,202,159,111,84,33,108,21,66,47,45,166,128,97,103,102,128,81,54,353,129,107,104,333,300	0,61661,61822,66762,395413,404004,554948,556978,558340,580066,594912,598077,598185,600272,601584,601631,611262,612018,613123,615370,620978,623531,624170,624251,625881,628987,632173,632603,634884,637337
chr12	2053562	2691199	CACNA1C_novel-14880	0	+	2053562	2691199	0,0,255	29	49,161,161,106,140,140,159,111,78,6,33,108,66,47,45,166,128,97,103,102,128,81,54,353,129,107,104,333,300	0,61661,61822,66762,395413,404004,556978,558340,580734,580812,594912,598077,600272,601584,601631,611262,612018,613123,615370,620978,623531,624170,624251,625881,628987,632173,632603,634884,637337
chr12	2053562	2691199	CACNA1C_novel-14884	0	+	2053562	2691199	0,0,255	29	49,161,161,106,140,140,159,111,78,33,108,21,66,47,45,166,128,97,103,102,128,81,54,353,129,107,104,333,300	0,61661,61822,66762,395413,404004,556978,558340,580734,594912,598077,598185,600272,601584,601631,611262,612018,613123,615370,620978,623531,624170,624251,625881,628987,632173,632603,634884,637337
chr12	2053562	2691199	CACNA1C_novel-14897	0	+	2053562	2691199	0,0,255	29	49,161,161,106,140,140,159,111,78,6,108,21,66,47,45,166,128,97,103,102,128,81,54,353,129,107,104,333,300	0,61661,61822,66762,395413,404004,556978,558340,580734,580812,598077,598185,600272,601584,601631,611262,612018,613123,615370,620978,623531,624170,624251,625881,628987,632173,632603,634884,637337
chr12	2053562	2691199	CACNA1C_novel-14915	0	+	2053562	2691199	0,0,255	29	49,161,161,106,140,159,111,78,6,33,108,21,66,47,45,166,128,97,103,102,128,81,54,353,129,107,104,333,300	0,61661,61822,66762,395413,556978,558340,580734,580812,594912,598077,598185,600272,601584,601631,611262,612018,613123,615370,620978,623531,624170,624251,625881,628987,632173,632603,634884,637337
chr12	2053562	2691199	CACNA1C_novel-14992	0	+	2053562	2691199	0,0,255	28	49,161,161,106,140,159,111,84,33,108,21,66,47,45,166,128,97,103,102,128,81,54,353,129,107,104,333,300	0,61661,61822,66762,395413,556978,558340,580066,594912,598077,598185,600272,601584,601631,611262,612018,613123,615370,620978,623531,624170,624251,625881,628987,632173,632603,634884,637337
chr12	2053562	2691199	CACNA1C_novel-15001	0	+	2053562	2691199	0,0,255	28	49,161,161,106,140,111,78,6,33,108,21,66,47,45,166,128,97,103,102,128,81,54,353,129,107,104,333,300	0,61661,61822,66762,395413,558340,580734,580812,594912,598077,598185,600272,601584,601631,611262,612018,613123,615370,620978,623531,624170,624251,625881,628987,632173,632603,634884,637337
chr12	2053562	2691199	CACNA1C_novel-15103	0	+	2053562	2691199	0,0,255	27	49,161,161,106,140,111,78,33,108,21,66,47,45,166,128,97,103,102,128,81,54,353,129,107,104,333,300	0,61661,61822,66762,395413,558340,580734,594912,598077,598185,600272,601584,601631,611262,612018,613123,615370,620978,623531,624170,624251,625881,628987,632173,632603,634884,637337
chr12	2053562	2691199	CACNA1C_novel-15105	0	+	2053562	2691199	0,0,0	27	49,161,161,106,111,78,6,33,108,21,66,47,45,166,128,97,103,102,128,81,54,353,129,107,104,333,300	0,61661,61822,66762,558340,580734,580812,594912,598077,598185,600272,601584,601631,611262,612018,613123,615370,620978,623531,624170,624251,625881,628987,632173,632603,634884,637337
chr12	2053562	2691199	CACNA1C_novel-15114	0	+	2053562	2691199	0,0,255	27	49,161,202,159,111,78,6,33,108,21,66,47,45,166,128,97,103,102,128,81,54,353,129,107,104,333,300	0,61661,554948,556978,558340,580734,580812,594912,598077,598185,600272,601584,601631,611262,612018,613123,615370,620978,623531,624170,624251,625881,628987,632173,632603,634884,637337
chr12	2053562	2691199	CACNA1C_novel-15253	0	+	2053562	2691199	0,0,255	29	49,161,161,106,140,140,159,197,104,173,91,27,161,226,208,62,59,115,121,70,133,130,60,107,88,108,53,147,300	0,61661,61822,66762,395413,404004,432541,439627,450873,459249,496380,503388,512859,514006,528027,529259,529321,530940,531813,532272,539650,542311,543874,548291,551518,552116,553048,553421,637337
chr12	2053562	2691199	CACNA1C_novel-15292	0	+	2053562	2691199	0,0,255	25	49,111,78,6,33,108,21,66,47,45,166,128,97,103,57,102,128,81,54,353,129,107,104,333,300	0,558340,580734,580812,594912,598077,598185,600272,601584,601631,611262,612018,613123,615370,620921,620978,623531,624170,624251,625881,628987,632173,632603,634884,637337
chr12	2053562	2691199	CACNA1C_novel-15335	0	+	2053562	2691199	0,0,255	25	49,161,161,106,140,140,159,21,66,47,45,166,128,97,103,102,128,81,54,353,129,107,104,333,300	0,61661,61822,66762,395413,404004,432541,598185,600272,601584,601631,611262,612018,613123,615370,620978,623531,624170,624251,625881,628987,632173,632603,634884,637337
chr12	2053562	2691199	CACNA1C_novel-15358	0	+	2053562	2691199	0,0,0	25	49,161,111,78,6,33,108,21,66,47,45,166,128,97,103,102,128,81,54,353,129,107,104,333,300	0,61661,558340,580734,580812,594912,598077,598185,600272,601584,601631,611262,612018,613123,615370,620978,623531,624170,624251,625881,628987,632173,632603,634884,637337
chr12	2053562	2691199	CACNA1C_novel-15430	0	+	2053562	2691199	0,0,0	24	49,161,111,78,33,108,21,66,47,45,166,128,97,103,102,128,81,54,353,129,107,104,333,300	0,61661,558340,580734,594912,598077,598185,600272,601584,601631,611262,612018,613123,615370,620978,623531,624170,624251,625881,628987,632173,632603,634884,637337
chr12	2053562	2691199	CACNA1C_novel-15434	0	+	2053562	2691199	0,0,255	24	49,111,78,6,33,108,21,66,47,45,166,128,97,103,102,128,81,54,353,129,107,104,333,300	0,558340,580734,580812,594912,598077,598185,600272,601584,601631,611262,612018,613123,615370,620978,623531,624170,624251,625881,628987,632173,632603,634884,637337
chr12	2053562	2691199	CACNA1C_novel-15452	0	+	2053562	2691199	0,0,255	24	49,161,161,106,140,140,159,197,104,173,166,128,97,103,102,128,81,54,353,129,107,104,333,300	0,61661,61822,66762,395413,404004,432541,439627,450873,459249,611262,612018,613123,615370,620978,623531,624170,624251,625881,628987,632173,632603,634884,637337
chr12	2053562	2691199	CACNA1C_novel-15454	0	+	2053562	2691199	0,0,255	24	49,161,161,106,140,140,159,66,47,45,166,128,97,103,102,128,81,54,353,129,107,104,333,300	0,61661,61822,66762,395413,404004,432541,600272,601584,601631,611262,612018,613123,615370,620978,623531,624170,624251,625881,628987,632173,632603,634884,637337
chr12	2053562	2691199	CACNA1C_novel-15519	0	+	2053562	2691199	0,0,255	23	49,161,161,106,140,21,66,47,45,166,128,97,103,102,128,81,54,353,129,107,104,333,300	0,61661,61822,66762,395413,598185,600272,601584,601631,611262,612018,613123,615370,620978,623531,624170,624251,625881,628987,632173,632603,634884,637337
chr12	2053562	2691199	CACNA1C_novel-15582	0	+	2053562	2691199	0,0,255	25	49,161,161,106,140,140,159,197,104,173,91,27,161,226,208,62,59,115,121,70,133,130,104,333,300	0,61661,61822,66762,395413,404004,432541,439627,450873,459249,496380,503388,512859,514006,528027,529259,529321,530940,531813,532272,539650,542311,632603,634884,637337
chr12	2053562	2691199	CACNA1C_novel-15606	0	+	2053562	2691199	0,0,255	24	49,161,161,106,140,140,159,197,104,173,91,27,161,226,208,62,59,115,121,129,107,104,333,300	0,61661,61822,66762,395413,404004,432541,439627,450873,459249,496380,503388,512859,514006,528027,529259,529321,530940,531813,628987,632173,632603,634884,637337
chr12	2053562	2691199	CACNA1C_novel-15713	0	+	2053562	2691199	0,0,0	21	49,161,161,106,140,140,159,197,128,97,103,102,128,81,54,353,129,107,104,333,300	0,61661,61822,66762,395413,404004,432541,439627,612018,613123,615370,620978,623531,624170,624251,625881,628987,632173,632603,634884,637337
