# Supplementary material for: Long-read sequencing reveals the complex splicing profile of the psychiatric risk gene CACNA1C in human brain
Source: Mol Psychiatry. 2019 Nov 6;25(1):37–47. doi: 10.1038/s41380-019-0583-1 (PMC6906184; doi:10.1038/s41380-019-0583-1)
Supplement: Supplementary file 4 — Dataset 3 [file 41380_2019_583_MOESM4_ESM.txt]

#Transcript_splicing_pattern	Transcript_ID	One_5238_cingulate	One_5238_DLPFC	One_5238_occipital	One_5238_parietal	One_5298_cingulate	One_5298_DLPFC	One_5298_occipital	One_5298_parietal	One_5346_cingulate	One_5346_DLPFC	One_5346_occipital	One_5346_parietal	Two_5238_cingulate	Two_5238_DLPFC	Two_5238_cerebellum	Two_5238_striatum	Two_5298_cingulate	Two_5298_DLPFC	Two_5298_cerebellum	Two_5298_striatum	Two_5346_cingulate	Two_5346_DLPFC	Two_5346_cerebellum	Two_5346_striatum
5_11_12_13_24_26_28_30_33_35_39_42_44_45_50_51_52_53_54_55_57_58_62_64_65_66_67_68_71_72_73_77_78_79_80_86_87_88_89_91_93_94_95_96_98_99_101_102_103_104_105_110_113_114_116_117	CACNA1C_novel-42	0.04975508962123885	2.2212936240009933	0.030314546976592804	0.07995775299556644	0.09033032729997911	0.06738362416221692	0.011325391351178635	0.012058749085923092	0.003936147612749041	0.027117673814320373	0.040561235669125416	0.023238605203926694	0.13645805679248013	2.15896074114678	0.03327581706409363	31.8901419794492	3.696537478318063	0.24757904943866732	0.07217413321153407	0.10874211125858704	0.01752126417521121	0.04215648121194145	0.10688189067699057	0.03830983313807005
5_11_12_13_24_26_28_30_33_35_39_42_44_45_50_51_52_53_54_55_57_58_62_64_65_66_67_68_71_72_73_77_78_85_88_89_91_93_94_95_96_98_99_101_102_103_104_105_106_107_110_113_114_116_117	CACNA1C_novel-55	0.7552397610923154	1.7811241235822588	0.7632496792353198	0.5964361822141128	1.0984525230676763	1.0590573923893218	0.10676183215815328	0.13915500378379977	0.041628654409088424	0.09483084945616976	0.6101863221094491	0.29343953646098775	2.715678507076615	6.406333315111559	0.9895691110048594	2.5286174976981997	2.4832768627678603	4.999210176403041	4.699312625415595	2.2175075161574327	0.16351940355042657	0.34305855495521226	0.9718305132889317	0.26930565796437
5_11_12_13_24_26_28_30_33_35_39_42_44_45_50_51_52_53_54_55_57_58_62_64_65_66_67_68_71_72_73_77_78_85_88_89_91_93_94_95_96_98_99_101_102_103_104_105_107_108_110_113_114_116_117	CACNA1C_novel-62	10.113872941123125	13.373890240472555	5.734640504876178	1.9105614800583937	14.265115071165836	22.43716503509957	0.10676183215815328	0.5010948268748073	0.041628654409088424	2.2322686845882225	0.7402206596589209	1.2370404649198294	23.32008121769336	55.38132040119903	1.8894218714317685	2.54315139962077	52.3066636663163	34.99145094517138	10.677795063726528	39.83796376196266	3.0422749172382737	4.382820214182491	9.42676032610023	0.2733976300614998
5_11_12_13_24_26_28_30_33_35_39_42_44_45_50_51_52_53_54_55_57_58_62_64_65_66_67_68_71_72_73_77_78_85_88_89_91_93_94_95_96_98_99_100_101_102_103_104_105_107_110_113_114_116_117	CACNA1C_novel-63	6.169654477166707	13.972937083662567	1.1802230961796165	5.584312681406235	13.667625969173196	9.66123415266497	0.06776192889354428	0.418896845291547	0.6072080077511299	0.5108339629944162	2.7128722081080725	0.9331023895240884	25.42417897720833	45.875936766774906	0.8227055872028689	0.425095628486756	43.20097999398955	17.3706865955795	13.433658860473288	25.02704507936527	1.8783222633434624	1.5952733835274873	2.7001229180668807	6.8442386649106215
5_11_12_13_24_26_28_30_33_35_39_42_44_45_50_51_52_53_54_55_57_58_62_64_65_66_67_68_71_72_73_77_78_85_88_89_91_93_94_95_96_98_99_101_102_103_104_105_108_110_111_113_114_116_117	CACNA1C_novel-71	0.9499412595756337	1.7809578273487712	0.7630786633909178	0.5960229096610606	1.098150567606573	8.663660533905718	0.10672921053989953	0.13912387695901396	0.04161163622525169	0.09475732159464123	0.6100091313306137	0.41424931338156523	1.3445065230139355	3.9733284063776395	0.2992484153357659	1.3610761119338621	2.4815239854321343	22.829836733245227	1.1080183168270061	0.9235998966296185	0.1633436882812767	0.4533713635109894	1.1424640567141806	0.2689435578317121
5_11_12_13_24_26_28_30_33_35_39_42_44_45_50_51_52_53_54_55_57_58_62_64_65_66_67_68_71_72_73_77_78_85_88_89_91_93_94_95_96_98_99_100_101_102_103_104_105_108_110_113_114_116_117	CACNA1C_novel-76	0.32705580781668714	13.025971496878238	2.171865429892031	0.41420025740993355	5.603406802794394	2.0563739668742826	1.2057253563489445	0.05764506980423551	1.2008655834510507	1.3658090970472374	2.494273386509259	1.7809700463683416	4.801959593479564	30.819829906533762	1.537434529440957	0.42347841685664334	12.891282719255509	25.999186036062383	0.28025646361197726	12.26878974388582	0.903416763845111	1.5952733835274873	1.5110279218041403	0.12618588127892957
5_10_11_12_13_24_26_28_30_33_35_39_42_44_45_50_51_52_53_54_55_57_58_62_64_65_66_67_68_71_72_73_77_78_85_88_89_91_93_94_95_96_98_99_101_102_103_104_105_107_110_113_114_116_117	CACNA1C_novel-79	1.9022282781134774	2.9588922528242514	1.7064706663059945	0.5582843404956429	4.42272759433634	3.7637472110742975	0.1966525978619953	0.027905198420493594	0.02972146652741654	0.055071940797311425	1.0610132327721535	0.4296150721077825	1.6105013074206818	3.6072481930692324	1.4100610228827006	1.0947052543471678	4.680617308670154	11.760013764320906	0.10403757724390837	0.10972109417138665	0.07207145652256042	0.26162274700494365	0.3786022688725188	0.05734174393114401
5_11_12_13_24_26_28_30_33_35_39_40_42_44_45_50_51_52_53_54_55_57_58_62_64_65_66_67_68_71_72_73_77_78_85_88_89_91_93_94_95_96_98_99_101_102_103_104_105_107_110_113_114_116_117	CACNA1C_novel-90	0.411556867962321	7.096627324299411	0.09555609733780804	3.7935040170787895	0.6116107864642305	4.68784723363454	0.0005022211926503169	0.01042133332625938	0.008172488072943676	0.4505462463918153	0.028255748150579626	0.8589339816760978	7.275874812942071	27.459313493054122	0.04732384294492636	0.1788818086724439	3.0146387536289008	9.948836335639166	0.21395103094345258	1.5585925267891894	1.2570363874864159	0.7479215450472968	2.581270535786804	0.03355862226121751
5_10_11_12_13_24_26_28_30_33_35_39_42_44_45_50_51_52_53_54_55_57_58_62_64_65_66_67_68_71_72_73_77_78_85_88_89_91_93_94_95_96_98_99_100_101_102_103_104_105_110_113_114_116_117	CACNA1C_novel-95	2.227330844403863	2.012411003819946	0.8862548138778213	1.3631246188433075	0.24356219047973904	2.192110074386386	0.0012248279690844964	0.0661864876893602	0.4047784919859411	0.7534579515607918	2.330154548328678	0.49556200786017746	3.282126876933227	20.799760249283878	1.0213688398752552	1.8607665019740827	0.7514182021759157	4.968438885911281	3.5761459570341256	1.3561435160873503	1.2563429251335152	0.06715549145156163	5.638652190083756	0.061434317523510744
5_11_12_13_24_26_28_30_33_35_39_42_44_45_50_51_52_53_54_55_57_58_62_64_65_66_67_68_71_72_73_76_77_78_85_88_89_91_93_94_95_96_98_99_101_102_103_104_105_107_110_113_114_116_117	CACNA1C_novel-102	1.2431284200654455	0.11970002886448512	1.0238350721429366	0.0706190269460025	0.08716330606840987	5.044645979943314	0.06326355946481306	0.018941396761821702	0.004190430941007174	0.041681747735343146	0.0402841175324583	1.0422518241765202	7.3502038102501235	0.30246381455761473	0.18163475698857104	0.20944360802349912	0.7599062955277206	13.65131468507195	0.8069158270351517	0.10897618775424983	0.0182817435144856	0.04185006227076815	9.79093472917292	0.04197474361694872
5_11_12_13_24_26_28_30_33_35_39_40_42_44_45_50_51_52_53_54_55_57_58_62_64_65_66_67_68_71_72_73_77_78_85_88_89_91_93_94_95_96_98_99_100_101_102_103_104_105_110_113_114_116_117	CACNA1C_novel-104	4.799814185909065	6.583081689557121	2.0489030492106317	1.3204650221730398	0.07650884273448881	6.165398561075887	0.0013898326660655295	0.015955393221320887	0.001091340509995021	0.44866658355960015	0.026842342635682612	2.5787752337198264	3.0065783036944462	22.508955309488098	3.4924281167049585	0.1490677071659601	0.6444451260092969	20.346182340788665	0.0411514669418938	0.08043954712831201	0.005682550076276019	0.41922554890400704	1.4010281244067657	0.037651195853584216
5_11_12_13_24_26_28_30_33_35_39_42_44_45_50_51_52_53_54_55_57_58_62_64_65_66_67_68_71_72_73_76_77_78_85_88_89_91_93_94_95_96_98_99_100_101_102_103_104_105_110_113_114_116_117	CACNA1C_novel-116	1.2467872433072982	2.196698411068157	0.034813655673797794	6.232261128471811	0.07411251015073499	0.1666772416640115	0.38953208831969105	1.0994088618707973	0.0028438176734611863	0.03922967905087965	0.04890877567438086	0.8767121958309426	7.065765381061322	17.305634586410594	2.249528733612876	0.19411440202655256	0.43294711372763456	2.464841665781419	0.17965854048702048	0.200582864938076	0.01609797049509691	0.7041314927268926	9.794949849174968	0.034894543182535334
5_11_12_13_24_26_28_30_34_35_38_39_42_44_45_50_51_52_53_54_55_57_58_61_64_65_66_67_68_71_72_73_77_78_85_88_89_91_93_94_95_96_98_99_100_101_102_103_104_105_110_113_114_116_117	CACNA1C_novel-129	0.021052252120503056	0.027181119363573328	0.14497470497917353	0.04607433824294775	0.02146165995340002	7.629668760688767	0.003381268664112481	0.00770895629201537	0.017425037161944077	0.009220906820759678	0.018447414398878124	0.035154493434698834	0.07808808946061925	0.04980722818337541	2.774783572494746	0.37857734105192203	0.1596998076011738	9.094183524570482	0.02766075120414205	4.111959723773168	0.04945608410264505	0.06969704422770046	0.04478579567995197	7.956422004426707
5_11_12_13_24_26_28_30_34_35_39_42_44_45_50_51_52_53_54_55_57_58_61_64_65_66_67_68_71_72_73_76_77_78_85_88_89_91_93_94_95_96_98_99_101_102_103_104_105_108_110_113_114_116_117	CACNA1C_novel-134	0.01641563990884573	0.0013303698679020288	0.010861494675860143	0.030670991683521664	0.03510407790823613	0.0019483651795995725	0.005224390095447745	0.005741451413692653	0.004137595416769882	0.005209363491783839	0.019804160071705653	1.828493133629855	0.041403402095549484	0.03220763819346193	0.006313572175848043	0.3892621392765017	0.1009489757621896	0.06896959582731241	0.024520093444626443	13.106173188933393	0.013689036747099845	0.12797301882985007	0.0545766507105023	9.777734544601108
5_11_12_13_24_26_28_30_33_35_38_39_42_44_45_50_51_52_53_54_55_57_58_62_64_65_66_67_68_71_72_73_76_77_78_85_88_89_91_93_94_95_96_98_99_101_102_103_104_105_110_113_114_116_117	CACNA1C_novel-152	0.027424819420727466	0.2024989235180375	0.017218909263689675	0.032876756832348676	0.03557281109494842	0.023494455057981724	0.0021833724961444288	0.024761751056948205	0.0038469010905354865	0.002455061097432677	0.04062201622698178	0.005801401058810813	0.07899843042254816	0.24702316352978573	0.061606497150143	0.04227293188288419	0.25991728545711107	0.2600569693352898	10.963057922380916	20.833071935009542	0.007825050439422518	0.027464289902696372	0.11220358506767082	0.025314528543260675
5_11_12_13_24_26_28_30_34_35_38_39_42_44_45_50_51_52_53_54_55_57_58_61_64_65_66_67_68_71_72_73_76_77_78_85_88_89_91_93_94_95_96_98_99_101_102_103_104_105_110_113_114_116_117	CACNA1C_novel-154	0.007421616875953382	6.261290162946644	0.011543569497138074	0.02557848691039091	14.086538260358495	6.500967579690011	0.00417480849419138	0.0020225197314325508	0.8445600240644425	1.2950919662718934	3.532151890674968	5.7931711249283735	0.06136793230422841	14.665547967753918	0.013560136982775611	22.528287276730087	22.9489961960232	13.456745619731432	5.625773176880443	16.98274895109289	1.7691348382945102	2.897199047727212	7.274786420932061	5.564144922517246
5_11_12_13_24_26_28_30_33_35_39_42_44_45_50_51_52_53_54_55_57_58_62_64_65_66_67_68_69_70_71_72_73_77_78_85_88_89_91_93_94_95_96_98_99_101_102_103_104_105_110_113_114_116_117	CACNA1C_novel-181	0.04261617875567123	0.1167649003434262	0.028579531578444145	0.07005524916467477	0.10386214528941112	0.061354491006922064	0.01164250382629621	0.010046725609360185	0.0031560815582793453	0.01260703583917588	0.04405869319323283	0.027728429302242074	0.13270580930880008	0.31076097225567384	7.627891040715969	0.11904777872473454	0.28544271239632885	2.4902878847060066	13.762541700013069	1.4160037302019486	0.015103340343676245	0.05239299622940663	4.927622136139673	0.04215579368327769
5_11_12_13_24_26_28_30_33_35_39_40_42_44_45_50_51_52_53_54_55_57_58_62_64_65_66_67_68_71_72_73_77_78_86_87_88_89_91_93_94_95_96_98_99_101_102_103_104_105_110_113_114_116_117	CACNA1C_novel-184	0.013692550197237455	2.0946465699825576	0.01273769757345701	0.034654445635178464	0.016052794978641285	0.017250864845447578	0.0018006374633769294	0.0013855056427923773	0.00043475523127090867	0.028790860151661737	0.013349058791571045	0.009756440228717715	0.04667105927074123	1.9272400908780911	0.021640322424573047	33.23077961678155	1.3787716418121962	0.09882253994583076	0.013867451150641084	0.024528888912905056	0.006776479786774431	0.03143911395995105	0.04444647275647088	0.005873600989044824
5_11_12_13_24_26_28_30_33_35_39_42_44_45_50_51_52_53_54_55_57_58_62_64_65_66_67_68_71_72_73_76_85_88_89_91_93_94_95_96_98_99_100_101_102_103_104_105_108_110_113_114_116_117	CACNA1C_novel-199	0.09963634556116227	2.509299992075517	0.11744612542126986	0.16388045520160824	3.6253387104284576	0.05569191211258231	0.02226008192559758	0.012616860293129431	0.006771060422574731	0.06976426098844216	0.07326632669057978	0.16639257645924138	4.592310123347991	0.8229580905920947	0.0849340732603591	0.19615586917521421	30.075432239382547	0.3534585908837313	10.171233039599217	0.333359847312092	0.03220615699421417	0.14643376516885015	9.701029852663977	0.6494891434266974
5_11_12_13_24_26_28_30_33_35_39_42_44_45_50_51_52_53_54_55_57_58_62_64_65_66_67_68_71_72_73_77_85_88_89_91_93_94_95_96_98_99_101_102_103_104_105_107_108_110_113_114_116_117	CACNA1C_novel-232	0.529385695753803	1.1727210385556381	0.22186621260119552	0.4172251657683918	4.333863155466718	0.6107767409615931	0.0751628637045717	0.06431670656327207	0.03795430978722304	0.508356245055931	2.226637016867725	0.11226421838893645	0.4957141926478462	1.6642393746256743	0.11788693133677129	31.732334328564455	25.900828041187424	1.797716521526374	0.27990245192240504	13.465696580907101	0.09105892159477139	2.8215878526370815	0.3108777605432904	0.1260048312126006
5_11_12_13_24_26_28_30_33_35_39_42_44_45_50_51_52_53_54_55_57_58_62_64_65_66_67_68_71_72_73_76_85_88_89_91_93_94_95_96_98_99_101_102_103_104_105_107_108_110_113_114_116_117	CACNA1C_novel-244	6.064907227492168	0.4017280473451224	0.19905647721499012	0.29906992602610827	0.3580577324429945	0.05569191211258231	0.08934112936838103	0.04711768810981046	0.012591279294736751	0.029087964010745093	0.07452829590030925	0.04382105551817905	10.207250739578521	10.592554112820002	2.3476875633688037	0.3006963494587392	1.5345421959540912	0.954752565752059	9.235113709739148	0.4929793255091827	2.0877053953428195	0.08326768915269435	7.336253379832542	0.050961082457330664
5_11_12_13_24_26_28_30_33_35_39_42_44_45_50_51_52_53_54_55_57_58_62_64_65_66_67_68_71_72_73_76_85_88_89_91_93_94_95_96_98_99_100_101_102_103_104_105_107_110_113_114_116_117	CACNA1C_novel-251	1.2694083969647767	4.588002910672437	0.21047079055066154	2.836787925958618	3.6299645978703587	0.05569191211258231	0.02226008192559758	0.011928812689433424	0.006771060422574731	0.06976426098844216	0.08582935894580505	0.16470360380559693	0.4976690300818832	5.680627042770844	0.9116897593920783	0.19777308080532688	5.1075924100795635	0.362318850188675	1.7968975570694565	0.3208671459413606	0.030915671366364358	0.14643376516885015	11.89642018626929	0.658819537542628
5_11_12_13_24_26_28_30_33_35_39_42_44_45_50_51_52_53_54_55_57_58_62_64_65_66_67_68_71_72_73_77_85_88_89_91_93_94_95_96_98_99_100_101_102_103_104_105_107_110_113_114_116_117	CACNA1C_novel-254	2.5565513391513135	0.33254049940254254	1.3376849406346347	1.3470069892742775	16.620871512056485	0.1885260049777881	0.01157043280922403	0.010451374331575933	0.004973267397496804	0.034311007104673774	0.07577378224689127	0.020179669260577633	3.1744205362661493	1.2111567731634878	0.09562622401919496	0.5940025318319941	32.193974734355635	0.4001070202507403	0.16866982628502908	3.9637957682201668	0.04709128349201587	0.08089062100298622	0.2391502077608953	0.09698569350482102
5_11_12_13_24_26_28_30_33_35_39_40_42_44_45_50_51_52_53_54_55_57_58_62_64_65_66_67_68_71_72_73_76_85_88_89_91_93_94_95_96_98_99_100_101_102_103_104_105_110_113_114_116_117	CACNA1C_novel-289	0.05288121062864502	6.290585323178431	0.026211160989108855	0.05214882794810664	0.007382108801967042	0.0154044047923376	0.0013898326660655295	0.0006145738196085309	0.0006949751352860406	0.01816864908618948	0.016404569547536454	0.011233022032630326	0.05411395221812105	7.5158310879276815	0.04149746958382841	11.58156517650057	0.23145907279468456	0.13165119379317924	0.17606819220291306	0.2531078200283716	0.00605400398245572	0.029256376437437268	11.05299743708786	0.6107672860513003
5_11_12_13_24_26_28_30_33_35_39_42_44_45_50_51_52_53_54_55_57_58_62_64_65_66_67_68_71_72_73_77_78_85_88_89_91_93_94_95_96_98_99_101_102_103_104_105_107_110_113_114_116_117	CACNA1C_novel-291	71.802933012755	132.30845546351065	44.3839727701972	34.07002519823815	150.98648199323267	152.1599955253956	6.365560683162856	6.680540116744757	4.214795835229051	5.877774074347427	34.624675992000206	18.490518909409495	238.82548591232097	496.1318639041795	11.557898222063674	283.1799186391192	524.613969881329	483.0367782270325	69.31859838037668	173.4633272966016	19.03265209255356	22.551364257039584	33.75352833762353	39.999896410060686
5_11_12_13_24_26_28_30_34_35_39_42_44_45_50_51_52_53_54_55_57_58_62_64_65_66_67_68_71_72_73_77_78_85_88_89_91_93_94_95_96_98_99_101_102_103_104_105_107_110_113_114_116_117	CACNA1C_novel-310	3.5206302356595445	0.1380237950919169	1.1707635337165871	0.2646029951015684	1.878752834543134	0.23081663247097015	0.001248345879918575	0.02808544445239292	0.019274478396107894	0.057649263338913646	0.1186075926724765	0.02352376742049892	4.370753667221158	3.1969626078283797	2.1875164674782126	0.4009074631965423	8.623558611124567	7.461648984440883	0.37071123423942753	14.755137348412722	0.03900960703160231	0.13046217529353718	0.07652758346153139	0.12679339146827262
5_11_12_13_24_26_28_30_34_35_39_42_44_45_50_51_52_53_54_55_57_58_61_64_65_66_67_68_71_72_73_77_78_85_88_89_91_93_94_95_96_98_99_101_102_103_104_105_108_110_113_114_116_117	CACNA1C_novel-351	0.03066192006030984	0.0013303698679020288	1.0955284935176686	0.07368094478682384	3.5462140907344155	0.017958116842726107	0.005472845443775507	0.022347250497108076	0.0014267570402654761	1.287672064571016	1.4044532598500332	0.13613576524863774	2.793991101676717	0.0633395840075735	0.006313572175848043	0.9870605678437646	12.051593328559502	0.09373597095617506	0.5440418157753447	0.5382608416370076	0.01822943757390143	2.7464966412047	0.5816634912556357	10.4320536947807
5_11_12_13_24_26_28_30_34_35_39_42_44_45_50_51_52_53_54_55_57_58_62_64_65_66_67_68_71_72_73_77_78_85_88_89_91_93_94_95_96_98_99_100_101_102_103_104_105_110_113_114_116_117	ENST00000399637	1.2890494554466596	8.730350623923961	0.13675699594438914	0.08796783862830339	0.20671835756014761	3.1630408259707288	0.3814570998384674	0.01638429191168373	0.002770204134074397	0.013020843804057443	0.11719418715757948	0.089470703172894	5.786088823874493	22.51525648719558	0.7157771787814398	0.2544118926232379	2.5489644688695354	9.270283128627783	4.917782089342844	41.65026546552321	0.01357625206271525	0.02679573948559096	3.726504723413674	0.13088596506063932
5_11_12_13_24_26_28_30_34_35_38_39_42_44_45_50_51_52_53_54_55_57_58_61_64_65_66_67_68_71_72_73_76_85_88_89_91_93_94_95_96_98_99_101_102_103_104_105_108_110_113_114_116_117	CACNA1C_novel-371	0.006811813002311375	0.0013303698679020288	0.005752893463431601	0.017029296484568128	6.1394549906725935	0.015290331889550736	0.002245201842369506	0.001019584481647369	0.19902904517157977	0.08642986378896676	3.2578832289744653	0.1673284500839561	0.05681622749458373	0.02646737457092394	0.0018459728462557128	1.0380118353833054	24.789743868474314	3.2684549252615263	0.01424657853440591	0.3566989551420701	0.9192237825457085	0.6767275580701849	0.04579410401129256	0.22351923903072113
5_11_12_13_24_26_28_30_33_35_39_40_42_44_45_50_51_52_53_54_55_57_58_62_64_65_66_67_68_71_72_73_77_85_88_89_91_93_94_95_96_98_99_101_102_103_104_105_107_110_113_114_116_117	CACNA1C_novel-383	0.014617769867590849	2.4715361961533655	0.04512233168984668	0.07751512715961707	11.464051569568479	0.32209929025305273	0.0002537658443225544	0.0013388154056136374	0.00033581230198758853	0.011197609330689801	0.10568914868063352	0.010935167135795237	0.06814689236959989	1.0698695569447914	0.019536948504802053	0.04136421296691613	35.049350767367606	0.34853919659794247	0.04318823014237172	0.027253746240868928	0.017833056617912096	0.030219407395410534	0.04675894036667116	0.03280374573881594
5_11_12_13_24_26_28_30_33_35_39_42_44_45_50_51_52_53_54_55_57_58_62_64_65_66_67_68_71_72_73_77_78_85_88_89_91_93_94_95_96_98_99_101_102_103_104_105_108_110_113_114_116_117	CACNA1C_novel-385	34.92143866851883	75.29791595882475	21.92356110885893	19.276878647516924	43.309796563686824	23.12916168284541	6.154826546528386	5.223606373745016	1.4763011290172299	4.369706519720276	46.90375384306795	22.39999474188748	71.95839004503058	165.49459995179643	9.270568795142626	37.83750425789189	99.43320113016468	114.4336280813616	22.666271764662124	50.070802703224764	5.498768250351643	23.67318522449785	38.04062471950015	6.541162056866387
5_11_12_13_24_26_28_30_33_35_39_42_44_45_50_51_52_53_54_55_57_58_62_64_65_66_67_68_71_72_73_77_78_85_88_89_91_93_94_95_96_98_99_100_101_102_103_104_105_110_113_114_116_117	CACNA1C_novel-389	91.57049075221927	196.86096776318183	77.3287235481302	78.26209694404332	130.43788619866814	127.25012236866247	16.948688836303734	21.295924978795096	0.8061537429762533	19.60308318985904	100.79051592608442	53.04509619619905	222.29525189033043	492.51258155437847	47.38855343679144	119.85850721756695	352.9322763991323	377.71695552248343	113.20189100770395	185.42973288502105	2.560716597488756	78.5981072366859	92.04852553071724	19.108158735293657
5_11_12_13_24_26_28_30_34_35_39_42_44_45_50_51_52_53_54_55_57_58_62_64_65_66_67_68_71_72_73_77_78_85_88_89_91_93_94_95_96_98_99_101_102_103_104_105_108_110_113_114_116_117	ENST00000327702	1.2648009899194805	0.07061977425349318	1.1561814501468177	5.250968273763871	3.605778316547006	0.13495584885704137	0.001248345879918575	0.018910993816682056	0.49642497389219215	0.04578819330419885	0.21581939880056797	0.051323275732212986	2.962119441407882	1.0730165034992796	0.7784746976399679	0.23724424604591207	5.039809957032734	0.5220331042709713	0.3618166905389258	12.065041026674916	0.6486157298122697	0.09662941207234263	1.3064017082863935	6.767741703662829
5_11_12_13_24_26_28_30_33_35_39_42_44_45_50_51_52_53_54_55_57_58_62_64_65_66_67_68_71_72_73_77_78_85_88_89_91_93_94_95_96_98_99_101_102_103_104_105_110_113_114_115_116_117	CACNA1C_novel-403	4.026122600709133	11.58326436584938	4.683292761625979	7.342453075651973	10.899264946235299	5.813582519160833	0.7655220325315204	1.779801800248251	0.16693928068883768	0.8926992018926334	8.336261606146785	2.972930341887916	8.705785007522708	25.748401695802027	2.691373203176267	7.7080254807876525	18.796028935897244	19.18741645342564	4.978237957235365	4.458448546687296	1.0895008684355114	1.425821056080801	5.115515261576723	1.4917496908652745
5_11_12_13_24_26_28_30_33_35_39_42_44_45_50_51_52_53_54_55_57_58_62_64_65_66_67_68_71_72_73_77_78_85_88_89_91_93_94_95_96_98_99_101_102_103_104_105_110_111_113_114_116_117	CACNA1C_novel-410	0.9888810919896356	3.236049870366617	0.9619342964165516	3.5567814986905826	2.9414833243403176	1.756658822092087	0.18389678648250515	0.8630035231410287	0.061400222081915715	0.09475732159464123	0.7130270260024076	0.3779846335132083	1.6182932784812831	4.701788256953528	0.2992484153357659	1.2677300965704676	6.559556871805573	4.7751626382806736	2.5462015695830447	1.1822479581354448	0.24507172044402684	0.5418037372847153	1.5737338320195375	0.44939212892371894
5_11_12_13_24_26_28_30_34_35_39_42_44_45_50_51_52_53_54_55_57_58_61_64_65_66_67_68_71_72_73_77_78_85_88_89_91_93_94_95_96_98_99_100_101_102_103_104_105_110_113_114_116_117	ENST00000399621	0.03065607902703741	2.1058840379604926	0.240472139905239	0.048186346036455455	24.62469431954966	7.616326793978817	0.00636045691719072	0.012430823224060661	0.0024866336987484014	0.4392584371844831	3.205495538997018	0.02410932306995883	0.06267526406158495	0.05890569171706828	0.01972810158084424	0.41706417748214425	39.33349168145031	9.116127990698072	0.18642542609377566	0.2265653559566437	0.011867318910192146	4.735395663914534	0.21869181285122768	0.40843511524772913
5_11_12_13_23_24_26_28_30_33_35_39_42_44_45_50_51_52_53_54_55_57_58_62_64_65_66_67_68_71_72_73_77_78_85_88_89_91_93_94_95_96_98_99_101_102_103_104_105_110_113_114_116_117	CACNA1C_novel-437	1.4176035885329834	3.8665516461208416	3.726943325662951	3.429882151915366	3.8612379033052067	5.554741976905227	0.613235594136871	0.1843341422011347	0.037712691153913167	0.12334940002763566	0.7361287888825574	0.6435129660761687	2.388626538333098	8.885039366671121	0.3010881774322584	1.084013455206441	20.3653999439264	24.446902040777015	7.816692920356383	0.9610948128658102	0.11484137031397088	0.3589366273614654	1.664535921810142	0.22110784462569474
5_11_12_13_24_26_28_30_34_35_38_39_42_44_45_50_51_52_53_54_55_57_58_61_64_65_66_67_68_71_72_73_76_77_78_88_89_91_93_94_95_96_98_99_101_102_103_104_105_110_113_114_116_117	CACNA1C_novel-461	0.007365542956538025	0.015220262769966648	0.010845586225218098	0.024316463561817065	0.14762110937926384	1.5404526470100575	0.003792073461423881	0.001992840665939088	0.015681266976254844	0.022381539059234755	1.0359767938300668	2.565757620842238	0.05231654216847791	0.04756114364409975	0.005610377286003342	30.971485963101134	0.1803131015414418	0.07018885666751475	0.025629967930852822	1.4041227314966795	0.4589740039818239	0.6965419863549308	0.0265263582210285	0.04143219491319873
5_11_12_13_24_26_28_30_33_35_39_42_44_45_50_51_52_53_54_55_57_58_62_64_65_66_67_68_71_72_73_76_77_78_85_88_89_91_93_94_95_96_98_99_101_102_103_104_105_110_113_114_116_117	CACNA1C_novel-462	9.422046941856308	31.757893121079512	4.008125190761197	3.7699992948301304	15.902652892272807	9.615906144013577	1.2031565935720356	1.8233189109979526	0.45044382002393046	1.7514139971818012	14.48784744428357	9.674442975683597	42.99935026798331	68.44614583689851	24.013476822303804	28.228175570451906	64.85695059688958	42.82042287593675	74.97998082768045	31.483529209340176	2.5319511906485945	7.526013316425887	125.14249704904552	3.054543788655184
5_11_12_13_24_26_28_30_33_35_39_40_42_44_45_50_51_52_53_54_55_57_58_62_64_65_66_67_68_71_72_73_77_78_85_88_89_91_93_94_95_96_98_99_101_102_103_104_105_110_113_114_116_117	CACNA1C_novel-466	31.173484763549457	45.89187147725166	13.908621185958173	21.384180068517516	73.00024140976683	43.687325468100035	2.7155005056316983	0.03522796492127086	0.814572994714829	3.8968603843945253	12.5508277252435	9.982548481098972	83.53832817836324	184.93828119704355	15.953778573724925	33.95995723777611	145.37487504424126	176.58488993266528	10.004727946956507	62.507718860050545	6.606701241880825	7.465337060117878	22.59094167180017	1.27503997941233
5_10_11_12_13_24_26_28_30_33_35_39_42_44_45_50_51_52_53_54_55_57_58_62_64_65_66_67_68_71_72_73_77_78_85_88_89_91_93_94_95_96_98_99_101_102_103_104_105_110_113_114_116_117	CACNA1C_novel-470	22.807723269440004	54.288434380021954	13.233865246253755	10.108503544321021	30.94989580767582	35.68877079632321	1.5049737022611793	1.813533867880686	0.42911983779064794	2.5709649465054136	15.469661549811	15.769168490654357	33.49558090724038	147.00606797802527	2.055333770353392	58.89968067772447	38.983024919876584	80.47185963321137	20.213243440606522	9.528479487487273	1.8173682710359997	5.443754013594017	16.79432198150962	1.5990462157222936
5_11_12_13_24_26_28_30_33_35_39_42_44_45_50_51_52_53_54_55_57_58_62_64_65_66_67_68_71_72_73_77_78_85_88_89_90_91_93_94_95_96_98_99_101_102_103_104_105_110_113_114_116_117	CACNA1C_novel-474	0.06518125849373445	0.170734264218958	7.659721122792569	2.555800833015009	2.453935854624292	0.6014942486188167	0.1400078130124053	0.382085755584076	0.4661298362607907	0.019201459048125293	0.04933733011621552	0.03186539688924995	0.1632645180202881	0.47911532832226755	0.03754881290110871	25.326260822660355	12.470168659893716	0.28652852644359456	8.846557176783143	0.13343782817116334	1.7938256940911979	0.05010281310414378	8.163557686371174	0.049222761222477665
5_11_12_13_24_26_28_30_33_35_39_42_44_45_50_51_52_53_54_55_57_58_62_64_65_66_67_68_71_72_73_77_78_85_88_89_91_92_93_94_95_96_98_99_101_102_103_104_105_110_113_114_116_117	CACNA1C_novel-496	0.06477472257797309	2.268370008998458	0.04563239638855743	6.380778947544592	0.1122800315451619	3.1436393066647357	0.013567558624408265	0.02008295496385074	0.005331836573219555	0.019127076211462698	0.06899932549327412	0.13388662230605916	0.18220508576351904	0.5016538760990855	0.804187891742523	0.14257925808029592	0.4342085512935243	18.242785758743707	7.263219563418996	0.1458917323326689	0.022838489947719743	0.04964451118130663	1.326036550762557	6.874804848367901
5_11_12_13_24_26_28_30_33_35_38_39_42_44_45_50_51_52_53_54_55_57_58_62_64_65_66_67_68_71_72_73_77_78_85_88_89_91_93_94_95_96_98_99_101_102_103_104_105_110_113_114_116_117	CACNA1C_novel-497	4.971902708181484	14.318230425470684	1.2816096406777369	0.29818046479998717	9.533164017999892	0.28657850929726175	2.0327224491584603	0.4098675325248955	0.016921021880174834	0.473519855731382	7.645643032593388	4.395673180840216	8.728169812649707	18.07515529056389	17.47526872835738	3.1481593716369094	57.74158893359702	5.380968101157356	45.32778589925288	15.0913462041223	0.034497402375896866	1.7783421197670082	39.19081350483182	1.3014215605059818
5_11_12_13_24_26_28_30_34_35_38_39_42_44_45_50_52_53_54_55_57_58_61_64_65_66_67_68_71_72_73_76_77_78_85_88_89_91_93_94_95_96_98_99_101_102_103_104_105_110_113_114_116_117	CACNA1C_novel-519	0.007421616875953382	2.103884325752801	0.006572178671497213	0.014756914267487965	0.042098209053785876	0.02327847702870527	0.38137668375626055	0.0020225197314325508	0.0024334024027939756	0.002455061097432677	0.029543471833977066	0.03130522660031575	0.03962652605256643	19.52194697159318	0.013560136982775611	0.04933265572619848	0.18917034089547247	0.051902173060531645	0.034107112713581945	0.12391569978682643	0.00931536110591027	0.03410137722806724	0.015926441415630013	9.185178128344411
5_11_12_13_24_26_28_30_33_35_39_42_44_45_50_51_52_53_54_55_57_58_62_64_65_66_67_68_71_72_73_77_78_84_85_88_89_91_93_94_95_96_98_99_101_102_103_104_105_110_113_114_116_117	CACNA1C_novel-523	3.5551717700194043	21.19087543158838	1.0245927121047642	6.285750933330867	10.623660365778509	12.235678572891972	0.20111531110333267	0.012305592045271164	1.1913187780903614	0.4383089872981175	7.380937522055267	7.7446190984432315	16.099043154003848	82.67260248872044	2.1039963749139177	22.980022791341977	20.684099767014096	31.568013924445083	30.45196952641394	0.10918310620345448	5.406795200717133	2.695812825952356	34.98817109670045	1.8432057638097543
5_11_12_13_24_26_28_29_30_33_35_39_42_44_45_50_51_52_53_54_55_57_58_62_64_65_66_67_68_71_72_73_77_78_85_88_89_91_93_94_95_96_98_99_101_102_103_104_105_110_113_114_116_117	CACNA1C_novel-528	0.6072653605818071	1.271550890117411	1.490468706322726	0.6325290630637942	11.724826976886089	3.641169032655648	0.13929506858567578	0.10032501374312712	0.03236443005443258	0.08934062663284958	0.47235043939648197	0.23469696602579143	4.7765165902939835	1.8398856137965354	0.10523218365279483	20.397232204493058	26.850731292891695	8.010175935780671	0.3642361690794819	0.6014330441791906	0.05694155456843135	0.2479141472319755	0.2830242995005333	0.15718032934492956
5_11_12_13_24_26_28_30_34_35_38_39_40_42_44_45_50_51_52_53_54_55_57_58_61_64_65_66_67_68_71_72_73_76_85_88_89_91_93_94_95_96_98_99_101_102_103_104_105_110_113_114_116_117	CACNA1C_novel-532	0.010780211007602361	0.09044644269107055	0.04047706410236786	0.03446322997630366	0.02968292404843251	4.589385587837071	0.002674214054520191	0.002135083016413854	0.012701699603816934	0.0032335159569877713	0.008049818289653975	0.01176019135288108	0.028568278999240294	0.1696485864011166	0.04034779079434728	0.11004460055882598	0.23058263412682198	4.709866427946329	0.10275667684008455	10.478923173180274	0.016656172954768494	0.015142534298545271	2.5365910049369806	7.680921547016749
5_10_11_12_13_24_26_28_30_34_35_39_42_44_45_50_51_52_53_54_55_57_58_62_64_65_66_67_68_71_72_73_77_78_85_88_89_91_93_94_95_96_98_99_101_102_103_104_105_110_113_114_116_117	CACNA1C_novel-538	1.1264666307217965	1.8026054395430429	0.26391721903896126	0.9933591796076487	8.403057082611584	0.5930498118685146	0.2586735012640272	0.07743123411315163	0.015507523192433323	0.530741204015702	0.792541388004832	0.18455241720065593	4.0131005528190515	4.166547525343895	1.1272986977514392	0.8504404895883693	15.5535433050169	3.9950630581484576	1.6169675278880682	1.6533417779203117	0.03834883589156646	0.12708228151817097	0.1965017842324078	0.35750952100938005
5_11_12_13_24_26_28_30_34_35_39_42_44_45_50_51_52_53_54_55_57_58_61_64_65_66_67_68_71_72_73_76_77_78_85_88_89_91_93_94_95_96_98_99_101_102_103_104_105_110_113_114_116_117	ENST00000399638	2.353438752755693	4.182587244349724	1.0109303358377375	2.906205378377242	1.8231157852798894	3.065438529374255	0.007153996747269623	0.006744386663477836	0.9959688268012526	1.2898693506655317	4.229601580824054	9.287722393434802	0.04595510690519416	4.961848423609119	0.018837894114799424	25.628917428640435	16.039887501201537	20.165678240533484	12.60809762046371	24.171289862508953	4.206064115068761	1.4580892256175193	1.2348166469807613	30.77442170981047
5_11_12_13_24_26_28_30_34_35_38_39_42_44_45_50_51_52_53_54_55_57_58_62_64_65_66_67_68_71_72_73_77_78_85_88_89_91_93_94_95_96_98_99_101_102_103_104_105_110_113_114_116_117	CACNA1C_novel-547	2.907537860285159	0.6413733920184865	0.19908928839443935	0.2800606222351265	0.5424700080916571	3.328522583613531	0.4415650867189468	0.409749540142568	0.016619245945860707	0.47592148088293623	1.2474550185491662	0.16464183276165092	5.231728139271768	5.873418798624774	0.19157057644292225	1.873552975226195	0.9655976185473686	5.399065320099953	3.2335427725525565	4.19292949942757	2.487525058285405	0.7894578926878167	5.0093156394113585	0.12260518013322706
5_11_12_13_24_26_28_30_34_35_39_40_42_44_45_50_51_52_53_54_55_57_58_62_64_65_66_67_68_71_72_73_77_78_85_88_89_91_93_94_95_96_98_99_101_102_103_104_105_110_113_114_116_117	CACNA1C_novel-554	0.20734032627820892	0.4772639540010968	0.2231905911171462	0.23204822076577653	0.520239415045448	0.32829420936039794	0.06012467701074859	0.3970497956299507	0.02302956044826845	0.03853244682905958	0.18112915294878804	0.17453873865194425	4.722551851857591	1.0170197947855097	2.824782868420953	0.32952892252131905	7.714193478683203	0.7842165358394472	0.1453564821470862	0.2789234830472682	0.8481563548982674	0.10295145827854182	7.379116748131056	0.14250986051514936
5_11_12_13_24_26_28_30_34_35_38_39_42_44_45_50_51_52_53_54_55_57_58_61_64_65_66_67_68_71_72_73_77_78_85_88_89_91_93_94_95_96_98_99_101_102_103_104_105_110_113_114_116_117	ENST00000335762	10.575405689764388	6.346165681815874	4.026049043243962	0.06562398047642723	5.4462073853001405	17.870642698925074	0.02070827913169089	0.0047139042559372814	0.2160927427557811	1.3516011202695475	1.0761022638047315	1.7367555177620146	8.876718292563641	39.0798264394158	2.0914423793927677	128.92151941342314	9.305538864992135	76.07743849748553	19.224766260252903	102.77898925325242	4.555924657870741	5.415960091194002	10.94509395497576	15.809471638922417
5_8_11_12_13_24_26_28_30_33_35_39_42_44_45_50_51_52_53_54_55_57_58_62_64_65_66_67_68_71_72_73_77_78_85_88_89_91_93_94_95_96_98_99_101_102_103_104_105_110_113_114_116_117	CACNA1C_novel-602	12.12697688102058	20.969364691176857	6.273918090356557	10.108503544321021	18.361785189716084	17.246009902704976	1.5049737022611793	1.4515940447896793	0.4212044034479822	1.6732410557499509	8.249043565980807	3.3585475071325224	10.207601186625512	30.233308029643137	2.055333770353392	11.256126189192718	20.83814462021307	22.220620906409664	5.798471082119791	8.235239179958143	0.795767869001623	2.4591539372305817	4.521819693418723	1.5744727293109844
5_9_11_12_13_24_26_28_30_33_35_39_42_44_45_50_51_52_53_54_55_57_58_62_64_65_66_67_68_71_72_73_77_78_85_88_89_91_93_94_95_96_98_99_101_102_103_104_105_110_113_114_116_117	CACNA1C_novel-624	12.12697688102058	20.969364691176857	6.273918090356557	10.108503544321021	18.361785189716084	17.246009902704976	1.5049737022611793	1.4515940447896793	0.4212044034479822	1.6732410557499509	8.249043565980807	2.230309543604607	10.207601186625512	30.233308029643137	2.055333770353392	11.256126189192718	20.83814462021307	22.220620906409664	5.798471082119791	8.235239179958143	0.795767869001623	2.4591539372305817	6.9369294690848	2.1759679662843405
5_11_12_13_24_26_28_30_33_35_39_42_44_45_50_51_52_53_54_55_57_58_62_64_65_66_67_68_71_72_73_77_85_88_89_91_93_94_95_96_98_99_100_101_102_103_104_105_110_113_114_116_117	CACNA1C_novel-666	14.361093837880365	51.9570651216695	13.16139529363206	16.565528193780196	31.900800954674473	13.879618157310276	4.232654209778079	4.715834119074004	0.3018471732232104	1.8867569883899311	6.26747066785308	8.994209239428294	44.96049437993234	112.61712232340072	10.458832902651999	25.66162570888238	64.65414903030448	60.729398643991196	4.342684119705599	18.95652593269182	1.2678526839029942	9.483910966520305	22.63497033056544	6.214409994799642
5_11_12_13_24_26_28_30_33_35_39_42_44_45_50_51_52_53_54_55_57_58_62_64_65_66_67_68_71_72_73_77_78_88_89_91_93_94_95_96_98_99_101_102_103_104_105_107_110_113_114_116_117	CACNA1C_novel-686	3.2923463004797	5.283025546316988	5.1891755263742025	3.9722548822937966	12.754617988097955	7.818658662137886	0.4419857538659629	1.1749453410100679	0.6091352181277105	0.26737423623450346	3.263627506781363	4.341094655709925	6.284204126367789	15.389292254897091	2.1014223641787666	15.60644787712744	10.0029349276766	12.024517580779046	3.657493298553152	6.619958757528727	0.4369809905268281	0.7041812360614985	2.524304133953279	0.6586378859810623
5_11_12_13_24_26_28_30_33_35_39_42_44_45_50_51_52_53_54_55_57_58_62_64_65_66_67_68_71_72_73_77_85_88_89_91_93_94_95_96_98_99_101_102_103_104_105_107_110_113_114_116_117	CACNA1C_novel-696	27.753983841555485	44.956423983339235	7.716429777940656	1.6931147337341803	28.961106540885684	17.0928175991224	1.213126291159972	0.7890856388906217	0.2031634744146126	2.218306513161574	6.349299841948776	3.670452354839921	72.50550359421618	148.7401690805211	0.8090584997234099	60.436967048728945	105.2695126603323	64.30655837741325	9.884801703172169	43.546111786190416	2.5503935297462803	3.4880026225767384	1.5267828904256993	10.979977359968261
5_11_12_13_24_26_28_30_35_39_42_44_45_50_51_52_53_54_55_57_58_62_64_65_66_67_68_71_72_73_77_78_85_88_89_91_93_94_95_96_98_99_101_102_103_104_105_107_110_113_114_116_117	CACNA1C_novel-697	2.9377663756766537	8.895638686496195	1.246003545306331	3.9981097066724987	3.7516526486948876	4.82056116970881	0.052550771758747936	0.03369587365012663	0.018988731216337665	0.07130749110540749	0.07680190083571578	0.9296102100944345	4.331566568911117	10.56646553737138	0.7839801822633058	5.901230441579219	10.08404966609218	10.967893208482634	2.495292057454598	2.8628512417384697	0.44111356847313743	1.3775030338223222	0.23175272651803006	0.04128362558966631
5_11_12_13_24_26_28_30_33_35_39_42_44_45_50_51_52_53_54_55_57_58_62_64_65_66_67_68_71_72_73_77_78_88_89_91_93_94_95_96_98_99_100_101_102_103_104_105_110_113_114_116_117	CACNA1C_novel-708	9.081899042062792	19.253624089196137	6.5270165686807635	3.855129739810614	7.349234278916949	7.731659061612437	1.1480423695323734	1.695904873135402	0.0035779742087434225	0.46212175473175665	4.813263885592354	3.049644901396636	11.080160945233734	12.644669219483314	2.815309404782301	2.8938580934888027	0.5304469523033783	13.886429188590293	3.6528588549818948	15.20715199394059	0.016427334464712798	3.3561960507599142	3.7260349845623013	1.8545481594933597
5_11_12_13_24_26_28_30_33_35_39_44_45_50_51_52_53_54_55_57_58_62_64_65_66_67_68_71_72_73_77_78_85_88_89_91_93_94_95_96_98_99_100_101_102_103_104_105_110_113_114_116_117	CACNA1C_novel-709	6.026210382062298	2.6453261536626607	8.25475385066068	1.313821820088905	5.811011715632779	9.884035262500108	0.4523158065392602	0.7506099879367553	0.001091340509995021	1.7277722247749736	6.2178356160212624	4.2840859053986335	4.355127288152858	12.641226032589593	1.4090610921708402	2.8626046036223567	11.692753973303347	9.208635784829843	6.0371347601633465	3.9671193958105215	0.020620799794983508	0.7242324426189694	2.5112939375917676	0.046475130979983355
5_11_12_13_24_26_28_30_33_35_39_42_44_45_50_51_52_53_54_55_57_58_62_64_65_66_67_68_71_72_73_77_78_85_88_91_93_94_95_96_98_99_100_101_102_103_104_105_110_113_114_116_117	CACNA1C_novel-712	9.174174517494032	17.292937450099647	13.30880896295029	7.598198467974698	14.823602763136014	6.408668912587104	1.9138413064979067	0.3827814039240571	0.013427347047180802	1.313651766481912	9.453088904073175	4.359272266203706	8.398939870266465	45.0499337140075	2.8088046795304127	8.510278664531583	32.19292617853336	40.55371444018223	3.8282716471649234	14.38912835629673	1.2446370190868437	2.781558396412895	6.182080870925933	3.0592168051512307
5_11_12_13_24_26_28_30_35_39_42_44_45_50_51_52_53_54_55_57_58_62_64_65_66_67_68_71_72_73_77_78_85_88_89_91_93_94_95_96_98_99_101_102_103_104_105_108_110_113_114_116_117	CACNA1C_novel-721	2.628948610149812	8.82823466565777	0.2371432966083899	2.816227924856633	1.967568117872579	1.68275631177861	0.052550771758747936	0.02452142301441576	0.001424580295821243	0.05944642107069268	3.2645505471176235	0.11123103421553972	1.553998565761108	1.1579209272834012	0.7551050264480242	2.937200765359051	0.8385525115971213	0.6847832509754899	1.2904120760101465	1.4659952275297963	0.029119289219427094	0.6804258091870298	0.2540719635098483	0.6672795680506585
5_11_12_13_24_26_28_30_33_35_39_42_44_45_50_51_52_53_54_55_57_58_62_64_65_66_67_68_71_72_73_76_85_88_89_91_93_94_95_96_98_99_101_102_103_104_105_107_110_113_114_116_117	CACNA1C_novel-734	8.393723688591246	2.485538339013036	3.18622602539946	4.056939979836515	15.00464612872737	2.418042865646043	0.08934112936838103	0.4099467973461526	0.012895627745212244	0.039266442981643924	2.6519227009044535	5.6539925011313885	28.012527477919758	20.305458961276617	15.191810668788666	1.7017560936951963	45.0492600566456	17.813300570533432	41.78024073797696	51.27795976292353	0.04203150102082	0.11664811965120446	78.3118303371468	9.017480654781002
5_11_12_13_24_26_28_30_33_35_39_42_44_45_50_51_52_53_54_55_57_58_62_64_65_66_67_68_71_72_73_77_78_85_88_91_93_94_95_96_98_99_101_102_103_104_105_108_110_113_114_116_117	CACNA1C_novel-758	6.367776484734361	6.763641982472289	0.3799892520360241	5.426393220163872	0.5003770657028909	4.982492978616882	0.030482247010105337	0.050742877377889996	0.4236457212851187	0.4696746050659793	4.275033502553261	1.7730227361664233	7.131430396492601	5.641574310181464	0.07675589598896604	7.2629534381651215	5.079867960022788	5.123739727811484	0.24751157831198572	0.21671215805357932	0.037478432349033176	0.7783127327582138	1.3904052640584992	0.727723222918874
5_11_12_13_24_26_28_30_35_39_42_44_45_50_51_52_53_54_55_57_58_62_64_65_66_67_68_71_72_73_77_78_85_88_89_91_93_94_95_96_98_99_100_101_102_103_104_105_110_113_114_116_117	CACNA1C_novel-764	1.29028892270707	10.905407658906599	5.117102290740391	2.605078958781169	9.009439826266716	3.1801198209759773	0.0218284144654495	0.7458743672914326	0.0024844569543041686	0.02667907157055127	2.135746388756695	1.2071018168944816	5.7469017255644514	17.472036670077618	4.17157774380015	0.15400195286684062	11.78492497419052	7.023036057399473	1.2973619473888764	2.7535659695507184	0.007040052690499298	2.0199866171052347	3.760974377686867	0.04537619918203303
5_11_12_13_24_26_28_30_33_35_39_42_44_45_50_51_52_53_54_55_57_58_62_64_65_66_67_68_71_72_73_76_85_88_89_91_93_94_95_96_98_99_100_101_102_103_104_105_110_113_114_116_117	CACNA1C_novel-776	22.923312645074812	25.42745490554575	7.248590084346565	16.226104361835027	8.895915106222013	9.944353971549733	2.299323003658143	0.7359735034307778	0.0068161783983279245	0.504259631701117	4.201559079715444	8.207936621363643	56.02132324236257	93.55358056657793	43.903627215717016	12.819497973763308	27.72611008143481	42.01291110236242	24.67288895619629	13.328733379657598	1.4559971521842183	7.444330118291514	115.95138622908637	3.663459070871844
5_11_12_13_24_26_28_30_33_35_39_42_44_45_50_51_52_53_54_55_57_58_62_64_65_66_67_68_71_72_73_77_85_88_89_91_93_94_95_96_98_99_101_102_103_104_105_108_110_113_114_116_117	CACNA1C_novel-780	8.700097565796902	5.410077947404547	1.2161443777293672	5.343915121419394	22.32830197120088	3.6527208152778643	0.833805148674839	1.1653018163636306	0.004973267397496804	1.3633313791087518	10.818063646327087	15.347312030901909	12.606449553473992	45.70280614228806	1.4980535453597332	2.315984272277821	50.98002087529701	15.330907789842051	1.4758878896663534	7.002898851750875	0.4968639369727967	3.484832314051178	1.5437381686057636	12.200640365472488
5_11_12_13_24_26_28_30_33_35_39_42_44_45_50_51_52_53_54_55_57_58_64_65_66_67_68_71_72_73_77_78_85_88_89_91_93_94_95_96_98_99_101_102_103_104_105_107_110_113_114_116_117	CACNA1C_novel-784	6.155412869841861	6.478167474552616	1.1236874454322634	1.307162580562413	9.185042726893201	1.7140320597786924	0.05875153447495241	0.02327454032386724	0.4014197753084896	0.44848019898037655	4.27816936726707	0.035904207748891706	0.09664261787864128	2.8339079310993633	3.486692834340385	0.11504465487149476	9.31410395812354	9.313512278051705	2.4795110296035667	0.09152778952506677	0.017526576497301778	2.0255824106261873	0.059800533155268024	0.0633157946247634
5_11_12_24_26_28_30_33_35_39_42_44_45_50_51_52_53_54_55_57_58_62_64_65_66_67_68_71_72_73_77_78_85_88_89_91_93_94_95_96_98_99_100_101_102_103_104_105_110_113_114_116_117	CACNA1C_novel-798	0.2795133015990458	2.9953963547777316	0.2221913415611925	0.3525560299369266	0.192389517597804	0.3390535655512545	0.0011959995622556265	0.06571705173881114	0.001091340509995021	0.06919142764862674	0.33848692670206	0.12315538423315381	0.5441511764913514	3.588279098560236	0.10097505973184101	33.81754460150006	3.005129280847625	2.6208045195089427	0.1245738431954097	0.27855102983869984	0.03161608060199912	0.06715549145156163	0.22730892453080445	0.03686083111220123
5_11_12_13_24_26_28_30_33_35_39_44_45_50_51_52_53_54_55_57_58_62_64_65_66_67_68_71_72_73_77_78_85_88_89_91_93_94_95_96_98_99_101_102_103_104_105_107_110_113_114_116_117	CACNA1C_novel-808	6.573086467847075	6.975601082972859	1.2858253800978794	1.4144580045300184	5.724989520318539	3.4210752530466446	0.003139641096349451	0.4057573438938742	0.008172488072943676	0.019701619501546194	1.227786842098427	0.11032646920213994	4.52514475649675	3.282551783872042	0.08349869998177524	10.035191616336535	9.533548800600371	18.992073926455237	1.354802735992843	4.008338844132396	0.8633344763913727	3.4406084998530106	1.3693153179424946	1.2453730313343294
5_11_12_13_24_26_28_30_33_35_39_42_44_45_50_51_52_53_54_55_57_58_64_65_66_67_68_71_72_73_77_78_85_88_89_91_93_94_95_96_98_99_100_101_102_103_104_105_110_113_114_116_117	CACNA1C_novel-822	3.5442478695933017	4.508197348221665	3.0443604282426433	6.229341080313383	10.634044473641438	15.804688129188726	0.13866425752572295	0.8056219455280038	0.0053162035903927905	0.8801139679193766	2.0987083650853453	8.675376726833427	0.845866918883922	2.643119439834534	2.1149535176626473	0.07978664096857968	4.76168901779713	22.569877839736208	3.674146199788303	2.7419513783487997	1.7783476307200563	1.364362834552786	3.743460001593736	0.02108541553210101
5_11_12_13_24_26_28_30_33_35_39_42_44_45_50_52_53_54_55_57_58_62_64_65_66_67_68_71_72_73_77_78_85_88_89_91_93_94_95_96_98_99_101_102_103_104_105_108_110_113_114_116_117	CACNA1C_novel-823	1.3104171233638742	2.4324669747983356	10.17498040257492	0.24856555274432512	5.5752757893716325	0.08647182322855153	0.04883152795668119	0.7425901253367049	0.0073710503457487826	0.02387560810599207	2.2674928837156143	0.889653652626954	1.5799070064309835	3.719785527185201	1.5527012424419733	0.3738489222857833	23.454370661267408	0.5114319990497604	0.5779408270227593	0.18264303539203178	0.012946537574901265	0.22602906973869455	12.6018290722105	0.1191868827015075
5_11_12_13_24_26_28_30_33_35_39_42_44_45_50_51_52_53_54_55_57_58_62_64_65_66_67_68_71_72_73_76_85_88_89_91_93_94_95_96_98_99_101_102_103_104_105_108_110_113_114_116_117	CACNA1C_novel-824	2.5535525526692444	14.952648477523566	0.19905647721499012	0.29116223329457525	7.380277758095351	12.223468209377678	0.4686622718535148	0.04780573571350646	0.012591279294736751	0.029087964010745093	4.402976576840896	2.5861886051720204	8.856804412904724	39.72197593869592	5.108020791414732	13.045418938031974	15.128472815803049	12.1634174697319	10.431099147483101	0.49638313399859946	0.04166944583833901	0.08326768915269435	49.48827645258452	2.5338955264834175
5_11_12_13_24_26_28_30_33_35_39_42_44_45_50_52_53_54_55_57_58_62_64_65_66_67_68_71_72_73_77_78_85_88_89_91_93_94_95_96_98_99_101_102_103_104_105_107_110_113_114_116_117	CACNA1C_novel-829	2.471052630522748	6.641721898890739	2.260755886410821	8.87103598729496	5.567977947209972	0.15129260950815693	0.42815267044181476	1.096469186627653	0.6051311956654732	0.46322424516711774	2.759332248426105	0.04388113420475659	7.725030198888915	13.489447110799661	5.018721941237525	43.852909840557054	23.50087852814912	16.250130158532272	12.523238865699458	0.25874246804827605	2.483858738762585	0.7758733196291325	4.100932475038952	0.10437385950056462
5_11_12_13_24_26_28_30_33_35_39_44_45_50_51_52_53_54_55_57_58_62_64_65_66_67_68_71_72_73_77_78_85_88_89_91_93_94_95_96_98_99_101_102_103_104_105_108_110_113_114_116_117	CACNA1C_novel-864	1.3237276699850942	4.829494143537515	0.32529798728498377	1.447867697908392	2.185349983083142	0.2832703951164427	0.003139641096349451	0.051878282602926484	3.1463851512095806e-05	0.007840549466831399	2.355177594944458	1.8304833458950713	3.165400631607278	10.077569421455381	0.05462354416649383	1.5871104910441185	9.42773072112783	0.8477719002575252	1.3459081922923415	0.025002214865460712	0.0427000363239113	1.4407294650844666	0.18407966710126933	0.06688326287525237
5_11_12_13_24_26_28_30_33_35_39_42_44_45_50_51_52_53_54_55_57_58_62_64_65_66_67_68_71_72_73_77_78_85_88_91_93_94_95_96_98_99_101_102_103_104_105_107_110_113_114_116_117	CACNA1C_novel-872	11.069694952997452	25.575903395774425	8.447016425173352	5.688543720234192	21.58399931513192	21.261738072147292	1.168445674465506	1.1358742990472168	0.7207788575855547	0.8971621720923894	1.2313502310751245	1.769191239084408	16.75816423378484	25.070283277299964	0.7873139747194784	8.75162544744003	30.150425495319485	38.70863843954841	8.62575912920861	14.463445703809196	1.6720276336795337	0.781483041283773	0.17253181970892187	3.773752244999463
5_11_12_13_24_26_28_30_33_35_39_42_44_45_50_52_53_54_55_57_58_62_64_65_66_67_68_71_72_73_77_78_85_88_89_91_93_94_95_96_98_99_100_101_102_103_104_105_110_113_114_116_117	CACNA1C_novel-877	0.025383962395339372	4.906308452488426	8.202262923489068	6.340457116510245	10.598259240390714	3.1808559714419617	1.1966186143601618	0.011599809390243703	0.20631678557087196	1.7224329050628142	6.294866216583148	1.7521111223440213	1.4760925444928752	16.070356079395022	6.953694141515197	34.19955239146434	5.299045567970401	27.1872119545942	53.04878324079364	20.82549096032678	0.21090449931806748	1.3776701714265984	19.922590730387032	0.6528924034774928
5_11_12_13_24_26_28_30_33_35_39_42_44_45_50_51_52_53_54_55_57_58_62_64_65_66_67_68_71_72_73_77_78_88_89_91_93_94_95_96_98_99_101_102_103_104_105_108_110_113_114_116_117	CACNA1C_novel-891	0.22720100761113582	4.85978708117022	1.1784841036688078	2.772174304350697	0.44877077073437177	1.7299262175669954	0.038957039975508194	0.4422466690986173	0.015173293977314277	0.9086055867741198	8.0071060403441	1.8519280522885133	5.692745336399228	5.6674152092808985	0.03008418176916553	0.15420637961835262	9.806327313951005	5.279007134770924	0.06318749863232605	1.4378232806705802	0.018249052301620498	0.701010927535939	0.1261496364672547	0.6564809240612757
5_11_12_13_24_26_28_30_34_35_39_42_44_45_50_51_52_53_54_55_57_58_61_64_65_66_67_68_71_72_73_76_85_88_89_91_93_94_95_96_98_99_101_102_103_104_105_108_110_113_114_116_117	CACNA1C_novel-892	0.10627760039191861	0.29828763270990216	0.22938394980772964	0.19537675834182186	1.0487281830660318	6.0858365138121435	0.005224390095447745	0.005741451413692653	0.03240697551402441	0.43269693051819474	0.04923740275838388	0.1562832797192161	0.041403402095549484	0.03556583810461678	0.1057069609680187	21.786506606486522	0.2751564477207967	11.834883512696683	0.01998970060645236	0.7280154054801422	0.4227006514670306	1.3536832722350962	0.043598769225212095	8.366487773261873
5_11_12_13_24_26_28_30_34_35_38_39_42_44_45_50_51_52_53_54_55_57_58_61_64_65_66_67_68_71_72_73_76_85_88_89_91_93_94_95_96_98_99_101_102_103_104_105_110_113_114_116_117	CACNA1C_novel-945	3.5154001744674077	2.1691493612879893	0.045448454928008725	0.05001091351694489	12.676509834752624	5.363429551155368	0.004793481277584632	0.002135083016413854	0.002819675598716057	1.3718683058222698	2.540572718911603	1.7263272116580493	9.75735339152435	9.882446594079628	2.110597711828791	121.54508952560369	37.75572769744416	58.61681191122568	3.701113279438553	92.94926107528904	1.1343266508759764	4.802180401712162	12.268063316323223	11.648585029502154
5_11_12_13_24_26_28_30_33_35_39_42_44_45_50_51_52_53_54_55_57_58_62_64_65_66_67_68_71_72_73_77_78_79_88_89_91_93_94_95_96_98_99_101_102_103_104_105_110_113_114_116_117	CACNA1C_novel-948	5.890788362054246	18.85091697277636	4.670279649000779	6.248204813473735	16.015722923570856	9.193215847111032	1.149288818806579	1.4598180414499535	0.21595679517094576	0.02110206877112471	3.7067867955436458	2.561774657775752	12.456862052823077	35.951402190728594	0.7233591240755756	2.899167588295199	9.509266693631847	9.163563255671276	2.464145008699432	3.988463033845983	0.42616142498896237	2.031889865454233	1.3144367785100337	1.8574660128879186
5_11_12_13_24_26_28_30_34_35_38_39_42_44_45_50_51_52_53_54_55_57_58_61_64_65_66_67_68_71_72_73_77_78_88_89_91_93_94_95_96_98_99_101_102_103_104_105_110_113_114_116_117	CACNA1C_novel-964	0.022573257184644608	0.025784231002276194	3.3719522152545798	7.43594642999705	10.569580493805955	4.6526306470861805	0.00685698829270376	0.0046798819125667265	0.40105190549741415	0.4560625459567241	2.0747464027846862	2.1426682787469336	1.4577789484196633	3.311100125416111	0.009233314647813616	7.1155533492255385	31.80457326069432	14.605614764625535	1.2248218426333926	12.04537860103924	2.8824798601135035	2.672404275931207	7.274683778766593	1.3789813638375104
5_11_12_13_24_26_28_30_33_35_39_42_44_45_50_51_52_53_54_55_57_58_62_64_65_66_67_68_71_72_73_76_78_85_88_89_91_93_94_95_96_98_99_101_102_103_104_105_110_113_114_116_117	CACNA1C_novel-967	7.054071025492187	5.330823241227203	1.0245927121047647	0.06905105854322895	0.08395590707169318	3.1023449158558933	1.338628484362604	2.1847505705773402	0.39917337504204115	0.43751599786128326	2.1029939095036907	0.02622392360175116	6.977114598574768	7.603263267393299	2.1073529401192217	0.09547849442197585	5.26175049824854	4.700034326362899	2.4860865575402826	2.6962922360511787	0.4258320610193464	1.4821072972987075	1.315410067749628	0.03939312605985906
5_11_12_13_24_26_28_30_34_35_39_42_44_45_50_51_52_53_54_55_57_58_61_64_65_66_67_68_71_72_73_76_77_78_88_89_91_93_94_95_96_98_99_101_102_103_104_105_110_113_114_116_117	CACNA1C_novel-971	0.01696936986307238	4.172626099963807	0.015954187437646643	0.026428471355324792	19.484188749736248	0.006138643141970237	0.006771261714502122	0.36865453068899184	0.018675675788085246	0.44464649047928395	1.0466401761075448	0.8623550820962806	0.03690371676944367	9.769457614856298	0.010888134418027147	0.11211687173853749	22.874061822270676	4.550125425911415	0.03137309000289927	20.778966640263434	2.0873797091346504	2.03674216193394	2.439440799101036	0.668575188791099
5_11_12_13_24_26_28_30_33_35_39_42_44_45_50_51_52_53_54_55_57_58_62_64_65_66_67_68_71_72_73_77_78_85_88_89_91_93_94_95_96_98_99_101_102_103_104_105_110_113_114_116_117	ENST00000399641	1301.1792699016441	3389.3443409316824	923.5184912581527	1211.5983828374083	2162.1685796899037	1896.8009270305913	224.16510133614904	244.6439664454513	60.14756224961515	218.446807218787	1134.3268374651352	534.0627022088273	3116.6326204113366	8765.927072925637	423.6266553247726	2827.7103055156977	6099.956388543678	6476.514680921017	1240.0455257226242	2167.2300122693773	218.87307684981258	633.3038256144866	1136.2843631792664	401.8572968681313
5_11_12_13_24_26_28_30_33_35_39_42_44_45_50_52_53_54_55_57_58_62_64_65_66_67_68_71_72_73_76_77_78_85_88_89_91_93_94_95_96_98_99_101_102_103_104_105_110_113_114_116_117	CACNA1C_novel-990	4.684579945097197	0.11863781167308197	2.014650166421966	0.07494666908363395	7.075827653328186	0.06032175099369169	0.005260046282841346	0.7269872615030747	0.003776453724885763	0.004698515849187281	0.050516885010207575	0.01087424227053351	5.528814147629382	9.931802177155642	4.208901589543174	0.07451075055969271	16.662306160844867	0.16714126892608813	14.506700583173473	0.08090123391809996	0.012219566728813594	0.03840583378264475	22.167682815620672	0.6410754280519138
5_10_11_12_13_24_26_28_30_33_35_39_42_44_45_50_51_52_53_54_55_57_58_62_64_65_66_67_68_71_72_73_77_78_88_89_91_93_94_95_96_98_99_101_102_103_104_105_110_113_114_116_117	CACNA1C_novel-1007	3.7003015873262397	3.9518553777913024	2.187180296469502	3.030367257107017	5.0336221143579545	5.218254291180657	0.045095973345487594	0.883811081630708	0.013627211764333114	0.5499460829643634	3.0488197437064737	1.853593331939001	1.8252089878595068	6.363589719279274	0.029625966453309904	28.99334350117838	3.627004412634911	2.762718011123496	0.26934309649256366	0.3318221845864398	0.01195967158653605	0.3382447266542686	0.1157622493221148	0.04080182790485066
5_10_11_12_13_24_26_28_30_33_35_39_42_44_45_50_51_52_53_54_55_57_58_64_65_66_67_68_71_72_73_77_78_85_88_89_91_93_94_95_96_98_99_101_102_103_104_105_110_113_114_116_117	CACNA1C_novel-1029	2.6409098780851	6.1326018226621475	2.5786703640415634	1.7059113790858484	2.240483188059545	3.0675329078694205	0.33383143379374647	1.0805275471196096	0.15353726303155338	0.015903819956083566	2.7683772195782894	0.7578249368808465	0.09674118111060949	2.190981407978595	0.021175896358954324	0.7974925607635113	0.3028174861943665	1.6405522389270593	0.06833023601462503	0.9114460242194593	0.14769277012210996	0.09975859944129442	0.4919059364430056	0.0414123455703786
5_11_12_13_24_26_28_30_34_35_39_42_44_45_50_51_52_53_54_55_57_58_62_64_65_66_67_68_71_72_73_77_78_85_88_89_91_93_94_95_96_98_99_101_102_103_104_105_110_113_114_116_117	ENST00000399601	36.175320430838866	78.71501253858946	14.188845561183403	30.740530033582672	73.33913199264981	25.046307390410302	1.7768692005888103	2.2498031008009556	1.6002732553496344	3.987872059926882	18.40391097213719	17.971513521103827	69.79094761283682	160.18315150489812	16.396920399905497	51.41630339464994	256.92673178160305	84.35702204103775	86.86155437026329	135.2768663248418	6.997574137142554	6.186203128590185	25.580387495662514	36.5356038405602
5_11_12_13_24_26_28_30_33_35_39_40_42_44_45_50_51_52_53_54_55_57_58_62_64_65_66_67_68_71_72_73_77_85_88_89_91_93_94_95_96_98_99_101_102_103_104_105_110_113_114_116_117	CACNA1C_novel-1034	0.11039202422902036	2.5245930094476337	4.048691739898429	3.84841005146293	12.428514867881688	11.05009912159165	0.39100613027938813	0.004135886358460941	0.002651274733075846	0.03666518113628823	2.2107320841093485	1.7387821157106509	8.399120569525067	25.45534958251388	1.4153622428471622	21.181311009917636	24.07592647043928	11.64011606670759	0.07385210078068881	16.974517476535464	0.03532367278106227	2.070514569909146	1.2675764035327843	0.05721302395043171
5_11_12_13_24_26_28_30_33_35_39_42_44_45_50_51_52_53_54_55_57_58_62_64_65_66_67_68_71_72_73_76_77_78_85_88_91_93_94_95_96_98_99_101_102_103_104_105_110_113_114_116_117	CACNA1C_novel-1045	2.6426656926867937	2.204462366469114	1.0248502301495328	1.3006982576430306	3.6352751517647577	3.863583815593357	0.010921793655574451	0.37598851732428484	0.10205072669210923	0.010096828845596796	1.0725903837753699	0.8720776751776307	1.496117307787757	7.598091202454211	0.03511074857743717	2.8894755199803575	2.5773932404397613	4.904295066535591	3.6823614237601623	2.7191463787658305	0.02662494967781995	0.04244366606373377	7.371213301390195	0.03792307170069618
5_11_12_13_24_26_28_30_33_35_39_42_44_45_50_51_52_53_54_55_57_58_62_64_65_66_67_68_71_72_73_77_78_85_88_89_91_93_94_95_96_98_99_101_102_103_104_105_107_110_113_116_117	CACNA1C_novel-1046	1.1445481333199385	2.61243899478754	0.9618547541633417	0.8426503991789839	2.1927970474203455	2.579661354314466	0.10672921053989953	0.13900950397491718	0.04161163622525169	0.09472312258927912	0.6111886862246058	0.29336676509414744	1.800280703774207	4.678208011590388	0.4872899057466314	2.807388377965654	2.4802738713632455	6.833192463688267	2.303534928279359	1.3543795363078797	0.16325051832461115	0.4028175441730841	0.9695796309780109	0.5694577961664445
5_11_12_13_24_26_28_30_33_35_39_40_44_45_50_51_52_53_54_55_57_58_62_64_65_66_67_68_71_72_73_77_78_85_88_89_91_93_94_95_96_98_99_101_102_103_104_105_110_113_114_116_117	CACNA1C_novel-1049	6.025365768651094	4.526575160724979	0.41013775455904034	3.9005638140086867	5.681299022873936	6.2937746849001766	0.05271577645572896	0.38997640566728325	0.20730047617380676	0.4790216207190116	2.3753567401527684	0.34137302038433304	15.373063348537764	17.84257020127252	2.13048177223702	4.489939558484553	5.240747676011447	7.364083598268127	0.14639100955073472	2.8495515584158415	1.2568332933264916	2.7662347963763807	1.744845567180366	0.06806580251114198
5_11_12_24_26_28_30_34_35_38_39_42_44_45_50_51_52_53_54_55_57_58_61_64_65_66_67_68_71_72_73_77_78_85_88_89_91_93_94_95_96_98_99_101_102_103_104_105_110_113_114_116_117	CACNA1C_novel-1055	0.061414960239669636	0.11628056256339306	0.043657759952612854	0.04967906182509121	0.17221643501911105	9.491514966926632	0.018523010029834037	0.004527867186868505	0.5955307632371126	0.013218770547590674	0.04549888336074448	0.02218849745684615	0.17022143947671328	0.22727947337967688	0.020759086041519385	2.112196004318411	0.2036100642709008	9.483878904264394	0.07762782680764642	0.42033155123373367	3.2832790335215605	0.0461817118482636	0.06175314940889407	0.04170888272220646
5_11_12_13_24_26_28_30_33_35_39_40_42_44_45_50_52_53_54_55_57_58_62_64_65_66_67_68_71_72_73_77_78_85_88_89_91_93_94_95_96_98_99_101_102_103_104_105_110_113_114_116_117	CACNA1C_novel-1059	1.2604646068180272	4.477366026533035	3.0706531200412948	0.12219420791748453	8.97813476939236	0.6057119040778559	0.40508235855586916	0.021536867233207316	0.4014751833488884	0.030791501965345337	0.07083407419737875	0.2553327255971478	0.1567086941606224	2.9839488065224855	0.7714613809908107	0.26213390313412216	11.876133477832612	2.6233322010314124	7.2777196908661965	5.9502180535461475	0.4282091208347998	0.07412751722994657	15.099738471425528	0.05816519091056055
5_11_12_13_24_26_28_30_33_35_39_42_44_45_50_51_52_53_54_55_57_58_62_64_65_66_67_68_71_72_73_76_77_78_88_89_91_93_94_95_96_98_99_101_102_103_104_105_110_113_114_116_117	CACNA1C_novel-1068	1.2445442865306833	6.364591304486312	1.024592712104764	0.0677890351946551	4.4716707123601305	0.05988219007495296	0.010621750631868715	0.3755299395684286	1.190517142477308	0.44816856054401444	0.04159656551057695	1.7197117867050473	2.868949808522337	2.7460362475238953	0.7267156892808788	1.5590872238882094	0.868940248148486	0.24197981135715319	1.290084376000204	0.11263347134394222	1.7646982320685543	0.05849418202995491	4.958402710230537	0.038179308671646824
5_10_11_12_13_24_26_28_30_33_35_39_42_44_45_50_51_52_53_54_55_57_58_62_64_65_66_67_68_71_72_73_77_78_85_88_91_93_94_95_96_98_99_101_102_103_104_105_110_113_114_116_117	CACNA1C_novel-1078	4.318145059164422	10.809851764441621	3.337067965831058	1.6034999731407285	4.831440110934379	7.502425761032153	0.3081517717686453	0.12787333949805302	0.1438048407355289	0.2122988755366561	1.2867099873138519	6.231549223489634	2.5737748317178872	10.878554734754609	0.007505346047056871	4.99321581777561	4.63704675691045	12.746106014557851	0.6318582425271322	0.04354340115450588	0.2718380596174884	0.9176278951227064	0.5178224794456785	0.039121851707984066
5_11_12_13_24_26_28_30_34_35_39_42_44_45_50_51_52_53_54_55_57_58_61_64_65_66_67_68_71_72_73_77_78_85_88_89_91_93_94_95_96_98_99_101_102_103_104_105_110_113_114_116_117	ENST00000399655	15.841939461860626	14.66097735620355	5.612963725862284	18.67528087616261	24.78277502565715	21.524533141699518	0.4030086098699027	0.7333154173699978	1.3075161669255415	4.0081362530666365	13.206976511239713	4.596673619304169	13.34836648597585	23.575427815329675	6.237219978593679	175.85003113066273	64.33222653997038	51.76617532443798	41.51875287383951	157.32085735560474	4.926976053492038	9.418414249466737	35.99606765182432	14.963860161518653
5_10_11_12_13_24_26_28_30_33_35_39_42_44_45_50_51_52_53_54_55_57_58_62_64_65_66_67_68_71_72_73_77_85_88_89_91_93_94_95_96_98_99_101_102_103_104_105_110_113_114_116_117	CACNA1C_novel-1085	3.3027713766643396	11.006600995686812	2.263488162808593	3.154307078942619	5.54562622086832	5.853891320089604	0.7185711787992803	0.40898548517602296	0.17462358434869749	1.885875509026723	7.023458216291515	2.296671953090939	9.531724357409937	16.749198101348675	0.9810072474147683	7.68180844999784	15.634861866378497	7.829384295034841	4.866864205316332	5.253007632191353	0.31789589214280645	1.2981717005481193	2.5483513819895864	5.824230861489291
5_11_12_13_24_26_28_30_33_35_38_39_42_44_45_50_51_52_53_54_55_57_58_64_65_66_67_68_71_72_73_77_78_85_88_89_91_93_94_95_96_98_99_101_102_103_104_105_110_113_114_116_117	CACNA1C_novel-1092	0.040595181243409446	0.3750853120374654	0.11966634856400107	7.500212162470762	0.13396113587436345	0.12151806090874924	0.39721713466643976	0.019058303324680087	0.007805014033585426	0.015985897568952634	2.1804273100337475	0.05260354408139336	0.08414835929288893	5.112761022653426	0.04070111344753716	14.620381439376638	0.3028220155931668	2.4388404268399917	3.7272060937338143	0.1292425566135388	0.012435737373884074	0.04544020454040263	0.04981405423288879	0.03458657762120497
5_11_12_13_24_26_28_30_34_35_38_39_42_44_45_50_51_52_53_54_55_57_58_62_64_65_66_67_68_71_72_73_76_85_88_89_91_93_94_95_96_98_99_101_102_103_104_105_110_113_114_116_117	CACNA1C_novel-1114	3.5994631571176097	0.17088185212617837	0.07300288571820572	13.728401014233256	0.24317245726831532	0.07249256923503107	0.020457927177650704	0.009521550926055137	0.010941109120149537	0.01831869722221575	0.024658363268640585	0.041937461767170774	4.25376595554374	10.004742861993813	0.8263996031453015	46.9658938091016	0.3656470416530414	0.19086447390282169	15.997612441908785	0.15011933489798165	0.0180708851915057	1.3653265287552205	7.644373085012013	0.07184379409457166
5_11_12_13_24_26_28_30_33_35_39_42_44_45_50_51_52_53_54_55_57_58_61_64_65_66_67_68_71_72_73_77_78_85_88_89_91_93_94_95_96_98_99_101_102_103_104_105_110_113_114_116_117	CACNA1C_novel-1126	3.578309271018167	0.14029997478778042	1.0458891561236445	0.07053883973421625	13.028479302433377	0.07653683388183455	0.20135845595566595	0.007388639548579828	0.3991363703864891	0.4426809026460964	1.1094244320152697	0.029870107551928503	8.699078600947532	7.606264521977678	0.738975709313245	4.578970209134523	0.3362353905431464	2.6014835817340334	1.292508638482511	24.149674644008897	0.445333595413861	1.384295983596126	2.5123903974299195	3.780653199853257
5_11_12_13_24_26_28_30_33_35_39_42_44_45_50_51_52_53_54_55_57_58_62_64_65_66_67_68_71_72_73_76_84_85_88_89_91_93_94_95_96_98_99_101_102_103_104_105_110_113_114_116_117	CACNA1C_novel-1130	0.044050736527380785	0.12990022408604018	0.030314546976592804	0.06905105854322895	0.08278319632740923	0.06040084153962389	0.010751099141456144	0.3750514551223022	0.39904118728851856	0.01002843083487257	2.3083415393108733	0.025658676240711834	0.13154906026695062	0.31866476163442253	9.75962117365537	0.09267252722998819	0.27487336029577647	0.240553253884156	12.460526173285922	0.1080838519420547	0.9706854725576266	0.04374826791933529	22.19556767309053	0.6400847653966185
5_11_12_13_24_26_28_30_33_35_39_40_42_44_45_50_51_52_53_54_55_57_58_62_64_65_66_67_68_71_72_73_76_85_88_89_91_93_94_95_96_98_99_101_102_103_104_105_110_113_114_116_117	CACNA1C_novel-1141	0.07967052562933175	6.3652918273698855	0.17859920396747817	0.15424071869549286	19.54810675196476	6.13645294223673	0.3977876336647372	0.0022530753987415222	0.009829386366722155	0.026856906398434258	0.03220957494808309	0.04837772773254549	4.2418028432635895	10.0137174873529	4.855214292557527	38.99649752503993	45.877712008918046	18.029996879677753	21.828110818065912	30.41513295491835	0.0203768416189777	0.05827332162430404	38.732897823371516	0.6386123050565079
5_10_11_12_13_24_26_28_30_33_35_39_44_45_50_51_52_53_54_55_57_58_62_64_65_66_67_68_71_72_73_77_78_85_88_89_91_93_94_95_96_98_99_101_102_103_104_105_110_113_114_116_117	CACNA1C_novel-1158	4.783107662543255	6.481942399052788	1.245808666785967	0.6454318022649028	2.4442890798640535	1.9712238683460235	0.25263546731794884	0.043534483861209484	0.009414617607166477	0.1903285795169007	0.95867010531046	0.5292669972088578	2.9564999682519164	6.102075061122038	0.059445846315890005	0.9924554738271637	6.131949919263517	5.266107934620563	0.577217255832924	0.582732789332319	0.04163185094354414	0.40644416488809604	0.1704946746131475	0.9176856441740888
5_11_12_18_24_26_28_30_33_35_39_42_44_45_50_51_52_53_54_55_57_58_62_64_65_66_67_68_71_72_73_77_78_85_88_89_91_93_94_95_96_98_99_101_102_103_104_105_110_113_114_116_117	CACNA1C_novel-1165	1.4176035885329834	10.795560681876252	0.7441088302784374	0.8854802394681206	2.1055284080515526	0.9917148344721084	0.2338856232449086	0.1843341422011347	0.037712691153913167	0.12331178112173737	0.7361287888825574	0.6435129660761687	1.0193313624791467	16.16878314620531	0.3010881774322584	1.083767022958043	2.247605449088876	2.1565492218904136	0.5660312040337051	0.9608672025716852	0.11473348931151604	0.358878261848861	0.34516990424797306	0.22110784462569474
5_11_12_13_24_26_28_30_33_35_39_42_44_45_50_51_52_53_54_55_57_58_62_64_65_66_67_68_71_72_73_77_84_85_88_89_91_93_94_95_96_98_99_101_102_103_104_105_110_113_114_116_117	CACNA1C_novel-1182	7.247992161930309	27.723795941016842	10.536520823256991	21.86130754878904	2.135221865430022	18.313923915266663	0.010751099141456144	0.01163419367343734	0.00326947015523803	0.8650035648876939	3.129538384897609	1.7806865765091366	19.29437962945392	78.65029244199005	0.9251042887970751	0.09456137440663057	0.28500109601329776	44.82227085586478	2.4744532071873477	0.10438518466252139	2.8780023898714675	3.355366331938683	1.3230164559880868	11.506113664682179
5_10_12_13_24_26_28_30_33_35_39_42_44_45_50_51_52_53_54_55_57_58_62_64_65_66_67_68_71_72_73_77_78_85_88_89_91_93_94_95_96_98_99_101_102_103_104_105_110_113_114_116_117	CACNA1C_novel-1184	4.824878059681076	6.6386329463537015	2.360111120617586	3.301381528203248	4.754415135028007	4.693231474646078	0.7396766071671531	0.8177299184298672	0.16963666282695955	0.49736382975741383	4.3846053956840745	1.172375489873984	2.8445786804844193	12.020014897614493	1.019925875680295	6.705404676714065	7.814465309324746	11.390426158008093	2.509511128323937	3.0622779498416146	0.3871277081878721	1.2984761297559098	1.502211563568074	0.6722298738509493
5_11_12_13_24_26_28_30_33_35_38_39_42_44_45_50_51_52_53_54_55_57_58_62_64_65_66_67_68_71_72_73_77_85_88_89_91_93_94_95_96_98_99_101_102_103_104_105_110_113_114_116_117	CACNA1C_novel-1191	0.12172713339750392	6.529744251368842	0.11024954006207215	7.5463185755984235	1.8948302072918641	0.08798823234959814	0.011684987794254543	0.36607570944946854	0.004064773420817358	0.46071275571083753	0.060248985519851944	0.8863010926801905	0.2061258345887012	27.07635972140689	1.544578961918448	0.1566707021023338	2.9481652968353678	0.25292418197030386	7.282709342112465	1.4928610016784056	0.03183102532658714	1.393487888586863	4.925615179916101	0.07831828882535287
5_11_12_13_24_26_28_30_34_35_38_39_42_44_45_50_52_53_54_55_57_58_61_64_65_66_67_68_71_72_73_77_78_85_88_89_91_93_94_95_96_98_99_101_102_103_104_105_110_113_114_116_117	CACNA1C_novel-1193	0.026145633134064646	0.07083595935702724	0.024844028512057626	8.690348292502959	12.40217978723049	1.5826839565937896	0.3907531230773505	0.0047139042559372814	0.0018731875371918168	0.013300848160459748	0.04592331708679228	2.5863663026957004	1.4774491578662157	0.1828191404995286	0.0211924583583226	0.1849320004072635	13.883871025254003	7.464415168540861	0.0568535597540341	12.019762097027705	0.01510701810512356	0.05719223315219905	0.04078516633656112	0.12214744225789036
5_11_12_13_24_26_28_30_34_35_38_39_42_44_45_50_51_52_53_54_55_57_58_61_64_65_66_67_68_71_72_73_77_78_85_88_91_93_94_95_96_98_99_101_102_103_104_105_110_113_114_116_117	CACNA1C_novel-1196	2.354282197960232	0.029825229476028618	2.010697910715582	0.037918681979583514	1.861609839905508	3.079353902542213	0.006222384021326132	0.006860207406866957	0.19984433490887427	0.007914077328359945	0.024014501426941868	1.1611839305968779	1.4284755519819927	2.505683348025882	0.004088743594043027	3.506296837904081	0.10859007153833382	11.229586260919763	1.2211286396016392	6.630593072577532	0.42745967477986724	1.347338012472748	0.04160147344073623	0.6494001221316255
5_11_12_13_24_26_28_30_33_35_39_40_42_44_45_50_51_52_53_54_55_57_58_62_64_65_66_67_68_71_72_73_77_78_88_89_91_93_94_95_96_98_99_101_102_103_104_105_110_113_114_116_117	CACNA1C_novel-1197	2.40700570069052	6.344540136133532	1.072313092640091	5.048157544064762	1.8532411091899388	0.6272519100680893	0.008478206855685223	0.014906853553826234	0.3962064723645515	0.028697240374482968	1.0627387825079058	1.7147633337599006	1.4335091214812596	7.539377338497801	1.4118869833130525	1.4699333571140407	7.139261036062458	4.67782460970518	0.03215167652287057	1.3783523318885464	0.11856857722075312	0.03299243248858287	2.4871041980786948	0.017018706234924155
5_11_12_13_24_26_28_30_33_35_39_40_42_44_45_50_51_52_53_54_55_57_58_62_64_65_66_67_68_71_72_73_77_78_85_88_91_93_94_95_96_98_99_101_102_103_104_105_110_113_114_116_117	CACNA1C_novel-1199	2.406086322053439	8.42003769482997	1.3661700157873915	3.7587681505824126	1.8755559688764543	7.233558971107596	0.0184168001099382	0.006978199789194627	0.003965632605675471	0.4540277051376786	0.0479177435276382	3.4523379524882105	8.325507524582553	12.64562593008707	1.4051013941552082	2.914803434419413	7.727244941326338	13.666661322886904	0.035871191234254245	2.8267103481042613	0.006479807030023649	1.3687070857750483	0.0715367591101174	0.015338730038057568
5_10_11_12_13_24_26_28_30_33_35_39_42_44_45_50_52_53_54_55_57_58_62_64_65_66_67_68_71_72_73_77_78_85_88_89_91_93_94_95_96_98_99_101_102_103_104_105_110_113_114_116_117	CACNA1C_novel-1207	1.2601304997148437	2.8682254676238093	1.1976169984003686	2.074824366577752	5.807254827919058	11.103629732439423	0.2152567826163212	0.25399163279393755	0.019838255207164254	0.691372222251278	0.668101952314985	1.2736816943026519	1.4289464652013983	2.9618861858480408	2.2084825785118354	1.8334811313801391	3.4652006992909916	38.388518942607874	2.764190247364323	8.23026796421599	0.06628715504624183	0.8872897669687031	1.3442126669342223	0.06499095885973419
5_11_12_13_24_26_28_30_33_35_39_42_44_45_50_51_52_53_54_55_57_58_62_64_65_66_67_68_71_72_73_77_78_85_88_89_91_93_94_95_96_98_99_101_102_103_104_105_107_113_114_116_117	CACNA1C_novel-1214	3.0916530700655196	2.8203092866472304	0.7630786633909178	0.5960229096610606	4.6092605804327516	1.058800348115042	0.10672921053989953	0.13912387695901396	0.04161163622525169	0.5222136820286594	0.6112711005403432	0.29336676509414744	4.128004747287367	14.012444860520645	0.48745276540708615	5.328261462221294	4.746223385593427	7.429500174389252	1.1080183168270061	0.9235998966296185	0.1633436882812767	1.729614212431375	0.9699563881030149	0.2689435578317121
5_11_12_13_24_26_28_30_33_35_39_42_44_45_50_51_52_53_54_55_57_58_62_64_65_66_67_68_71_72_73_77_78_85_88_89_91_93_94_95_96_98_99_101_102_103_104_105_107_110_113_114_117	CACNA1C_novel-1234	1.1443752387350745	6.769857304198888	0.9618547541633417	1.4594751052268007	2.911106956064351	1.058800348115042	0.10672921053989953	0.13900950397491718	0.04161163622525169	0.3084669061024844	0.614218442506903	0.29330414787151726	3.1688092767128464	11.962267457059854	0.4871367072524749	3.5073763791740498	3.620017814985416	5.718364546493562	1.1603366998011153	1.3541881367423656	0.16322027895271093	0.4027684640829394	0.9694009128546116	0.2686656670322304
5_11_12_13_24_26_28_30_33_35_38_39_42_44_45_50_51_52_53_54_55_57_58_62_64_65_66_67_68_71_72_73_76_85_88_89_91_93_94_95_96_98_99_101_102_103_104_105_110_113_114_116_117	CACNA1C_novel-1244	0.1148463962025778	0.20625098228610494	4.386927274668057	0.17637732374613702	0.23664705930947788	1.5934646063931663	0.018466491179603754	0.7561404284335861	0.011242885054463664	0.015917072070661373	2.0960948010975233	1.7344327572739116	0.13551349248611785	0.3526838366563166	12.819458837943966	0.1675431248796712	2.715798079581216	2.4017633065183737	34.27181186821365	0.18531745634800206	0.016884194164502563	0.032855140885070154	48.49257982449242	1.2506601744673251
5_11_12_13_24_26_28_30_33_35_39_42_44_45_50_51_52_53_54_55_57_58_62_64_65_66_67_68_71_72_73_77_78_85_88_89_91_93_94_95_96_98_99_100_101_102_103_104_105_113_114_116_117	CACNA1C_novel-1261	1.8846642910632718	6.789696444853973	1.178731678931924	1.6489710568211624	0.33898362729831627	5.098060996916268	0.06772930727529056	0.419812191104144	0.018607405166879747	0.0832416615140838	0.43373830229454735	0.08685093396663987	7.534753879574224	11.737763415710855	0.13415633538287397	0.42072425644414835	3.449134921746244	17.081859974206747	1.4529919444461832	0.7592458656666632	0.07866363959680787	0.26951734582915565	0.26859039592626494	0.12464665496751473
5_11_12_13_24_26_28_30_34_35_38_39_42_44_45_50_51_52_53_54_55_57_58_61_64_65_66_67_68_71_72_73_77_85_88_89_91_93_94_95_96_98_99_101_102_103_104_105_110_113_114_116_117	CACNA1C_novel-1269	0.01388647250188223	2.1084657869853887	3.9900084483143963	0.2012032845151495	1.8251873401874572	4.805301257260004	0.00565340230759843	0.002294336538573897	0.19949981562910965	0.43347752281558477	3.1672326325580196	0.032406951247131936	1.4795258304064347	2.654959340605894	0.00936857097598787	14.588822709566168	0.2993275844187179	11.819960384131493	1.3097116930190202	26.008496787911906	0.4347792373403631	1.3679907817567205	4.863242554849748	0.09074698490693334
5_11_12_13_24_26_28_30_33_35_39_42_44_45_50_51_52_53_54_55_57_58_62_64_65_66_67_68_71_72_73_76_77_85_88_89_91_93_94_95_96_98_99_101_102_103_104_105_110_113_114_116_117	CACNA1C_novel-1293	7.053290663446991	10.600403737066706	3.0513909691482635	0.06905105854322895	14.273518912981535	6.904775008751236	0.010751099141456144	0.3750514551223022	0.20115532872187827	0.01002843083487257	0.04194785653140777	0.8718373604313207	2.8795741035682547	7.8505875276613235	1.5245810377645603	1.4928557567647553	27.897577267119242	29.22577149949147	21.068777271671394	2.7017613493117176	0.8352302493314065	0.04743922334710474	18.846519248960806	0.039705302087848234
5_10_11_12_13_24_26_28_30_33_35_39_42_44_45_50_51_52_53_54_55_57_58_62_64_65_66_67_68_71_72_73_76_85_88_89_91_93_94_95_96_98_99_101_102_103_104_105_110_113_114_116_117	CACNA1C_novel-1306	2.6371961491304883	9.389665300832851	0.8438886212617098	5.307766726346166	5.051879886424653	1.5750273833587365	0.01830148648262272	0.024969142575579348	0.09810211227027048	0.6824992903100776	2.241954747626475	3.885209966351443	7.854331469893479	6.394510411736719	4.575801631798499	2.818609446367145	12.069550130103377	4.7212097888527085	11.40359317844671	22.617443527648387	0.3255043632969976	0.19771450043646532	34.251013177648325	1.865385900673148
5_8_11_12_13_24_26_28_30_33_35_39_42_44_45_50_51_52_53_54_55_57_58_62_64_65_66_67_68_71_72_73_77_78_85_88_91_93_94_95_96_98_99_101_102_103_104_105_110_113_114_116_117	CACNA1C_novel-1364	2.7605365759178384	6.592622935953483	2.3427898007028864	1.6034999731407285	4.783007859417454	2.9005104055529727	0.3081517717686453	0.12787333949805302	0.06992751949926937	0.2122988755366561	1.2773446305092393	3.128893766064509	1.188735548490789	3.5025733689404794	0.007505346047056871	2.1555246743563647	2.345062258376013	3.755680027191364	0.6318582425271322	0.04354340115450588	0.2718380596174884	0.2543834337086087	0.44162455846852544	0.014548365296674578
5_11_12_13_24_26_28_30_35_39_42_44_45_50_51_52_53_54_55_57_58_62_64_65_66_67_68_71_72_73_76_85_88_89_91_93_94_95_96_98_99_100_101_102_103_104_105_110_113_114_116_117	CACNA1C_novel-1404	4.7208025288328646	2.1545714177198705	1.027516884188406	1.275942614890508	0.04550223021122086	0.009760077562443759	0.005385601581003927	0.006653901707705084	0.002088091579595188	0.0114549568460397	0.01802195049388362	0.011394642161310736	2.8714084135864413	0.2240815346356491	2.169010503434085	0.15462923495367212	0.051653263918878735	0.0896056412726378	2.5822641184873363	0.12987495112392067	0.0074115065966790005	0.6766035313559005	13.529058545717323	7.295089419784002
5_11_12_13_24_26_28_30_33_35_39_42_44_45_50_51_52_53_54_55_57_58_62_64_65_66_67_68_71_72_73_77_88_89_91_93_94_95_96_98_99_100_101_102_103_104_105_110_113_114_116_117	CACNA1C_novel-1532	2.3816778122145954	2.4892051709614407	1.108420304206721	2.585730401401861	1.9071068034517125	3.155183484426768	0.7878401505919177	1.1074037506230545	0.0028438176734611863	0.022944112697441524	2.1711196432501487	0.8965356238654761	1.5426583183496514	5.22774841006683	0.7450594837478584	1.4884801841724598	11.591218440396533	11.512860453128082	0.09812462523970222	1.435314394473973	0.8847876761939336	0.6995272496757557	0.10113030674624184	0.05897179602334185
5_11_12_13_24_26_28_30_33_35_39_42_44_45_50_51_52_53_54_55_57_58_62_64_65_66_67_68_71_72_73_77_85_88_91_93_94_95_96_98_99_100_101_102_103_104_105_110_113_114_116_117	CACNA1C_novel-1579	2.3797654579212013	6.775199570699678	1.0713257744221187	1.5839404617119524	2.419142509952192	1.600879345074313	0.391191997639206	0.7344960650729203	0.023951708549189005	0.8692946850855051	2.139873285617247	1.717072555389057	4.243952069294006	5.262437668151242	0.031585803045222516	1.4976919896395695	9.370225473958943	6.994273092350156	0.13074034411241753	2.808906308790507	0.45696308575045974	1.398718234409575	1.3086851945792848	0.6431686314765813
5_11_12_13_24_26_28_30_33_35_39_42_44_45_50_51_52_53_54_55_57_58_62_64_65_66_67_68_71_72_73_85_88_89_91_93_94_95_96_98_99_100_101_102_103_104_105_110_113_114_116_117	CACNA1C_novel-1593	5.914266979396118	0.24791442488354312	2.13989143265784	1.2976634800892768	0.30818768137581776	1.5790077671799796	0.03252413272010281	0.010616418890905435	0.015211683833876208	0.8636698036785716	1.0706258325239781	1.8570685877949717	11.818851300822406	2.880184557206949	2.1452523153402923	0.08640810746104963	0.24834920092108753	0.4364552588634993	8.442070117796385	0.26336968186861526	0.09469867950713942	1.3619612263580056	2.5564154335305354	0.10419701990089456
5_11_12_13_24_26_28_30_33_35_39_42_44_45_50_52_53_54_55_57_58_62_64_65_66_67_68_71_72_73_77_85_88_89_91_93_94_95_96_98_99_100_101_102_103_104_105_110_113_114_116_117	CACNA1C_novel-1649	2.376903351617709	10.426744737841291	0.025786604212599123	1.2842833185656874	0.09089561601204403	0.3791129270659254	0.0044665064527624485	0.0015816770269077034	0.02340692878055504	0.002464465823907258	0.0454360424449947	0.010003524404501375	1.4526878837017487	22.36667981607211	1.410005126134832	1.4444752256346407	4.6853890303062915	2.3568066851544978	2.459785641778856	0.18884541590694154	0.41522457972494287	0.7105092514678502	1.305382531961061	0.6425725496967405
5_11_12_13_24_26_28_30_33_35_39_42_44_45_50_52_53_54_55_57_58_62_64_65_66_67_68_71_72_73_76_85_88_89_91_93_94_95_96_98_99_100_101_102_103_104_105_110_113_114_116_117	CACNA1C_novel-1671	0.04854482752719074	2.2908719680922696	0.038869316309355605	0.09117902804798832	0.09258445992821346	0.04111947902457021	0.0044665064527624485	0.0015816770269077034	0.0762198940299714	0.00947226951017121	0.02982677104432448	0.010003524404501375	0.1370289021776297	0.21947524018050754	9.766791829298526	0.05984663159677507	0.24464188800302333	0.1271976596821661	25.50940183485929	0.2911148594263452	0.5155698489742068	0.03372929708521393	18.298800125602153	0.0572250538551712
5_11_12_13_24_26_28_30_33_35_39_42_44_45_50_51_52_53_54_55_57_58_62_64_65_66_67_68_71_72_73_76_85_88_91_93_94_95_96_98_99_101_102_103_104_105_107_110_113_114_116_117	CACNA1C_novel-1684	1.3628368923639975	0.2915838157974272	0.029556907014765134	0.27614008440348675	5.444429008078644	1.6358282405441338	0.009074879012814337	0.011928812689433424	0.03608409053790972	0.45480530502209965	0.0402841175324583	2.620901393333572	4.381644904353642	3.111065050447974	1.4593184792538714	0.533891265604837	4.786723004966511	2.520241133646846	3.8957993769508246	2.8148228831974516	0.01627368576424683	0.04185006227076815	5.209581372229139	0.043852611746779534
5_11_12_13_24_26_28_30_33_35_39_42_44_45_50_51_52_53_54_55_57_58_62_64_65_66_67_68_71_72_73_77_88_89_91_93_94_95_96_98_99_101_102_103_104_105_107_110_113_114_116_117	CACNA1C_novel-1694	1.2123858937459768	4.3888569349620905	1.1330972939870367	0.25513843681197074	5.577563277544987	3.284431125228356	0.01666130186251701	0.058484408253983544	0.003103048148183485	0.022980876628205797	1.274543573953114	0.9460133838874695	2.9145092935658834	10.411801370096633	0.721255750155804	4.296264813992069	4.938394453194115	9.26266442012356	0.06953698532130868	2.7321718951432636	0.04779986553086689	0.7668147267751391	0.17798755269215166	4.96823817779061
5_11_12_13_24_26_28_30_33_35_39_42_44_45_50_52_53_54_55_57_58_62_64_65_66_67_68_71_72_73_76_85_88_89_91_93_94_95_96_98_99_101_102_103_104_105_108_110_113_114_116_117	CACNA1C_novel-1770	0.011143523277147696	0.3907130005794771	0.02030316013191726	0.06639747865781122	0.0886730833739251	3.0807197354315807	0.0033304396310194734	0.002104680071274209	0.34002252151445234	0.002501229754671529	0.05954743365713703	0.00929950373925479	0.13408569455635566	2.577320089731518	0.1380070002359981	0.0381535928215929	0.23648897016244277	4.597348936259724	1.8596533049587565	0.7587919383187205	0.5173915668111145	0.6947664809317255	13.597523285192787	0.6569603157651431
5_11_12_13_24_26_28_30_33_35_39_42_44_45_50_51_52_53_54_55_57_58_62_64_65_66_67_68_71_72_73_76_85_88_91_93_94_95_96_98_99_100_101_102_103_104_105_110_113_114_116_117	CACNA1C_novel-1771	2.432866291400889	4.452392489669011	1.0233558300673447	2.5393229778176476	1.9202681993347903	0.11235572535690865	0.009375301357662562	0.01209385724876292	0.0028438176734611863	0.027280974064924458	0.04125454610026659	0.9330795426996158	4.22787531101296	5.1843346311719944	2.103809362337718	0.16010255119792358	0.25759370387254593	4.700308492877236	3.691833628427094	0.14814714342899976	0.01609797049509691	0.040887031312794885	7.480952266931801	0.641279936432485
5_11_12_13_24_26_28_30_33_35_39_42_44_45_50_51_52_53_54_55_57_58_62_64_65_66_67_68_71_72_73_77_85_88_91_93_94_95_96_98_99_101_102_103_104_105_107_110_113_114_116_117	CACNA1C_novel-1774	1.3185863924986991	9.05803319460574	0.1679156850831759	0.42917182667512604	5.50441456709277	4.783593944345679	0.01157043280922403	0.06597620065214432	0.22689394657392406	0.05321878219425193	2.13890285704944	0.09710492726166166	6.983485616374491	10.329230446033836	0.03117244314432264	10.026486677198523	9.369955974730338	5.574090548060404	1.3902529403530135	4.327621770697034	0.49428786939902686	0.07319234253935276	0.10398738161085481	0.647236543764232
5_11_12_13_24_26_28_30_33_35_39_42_44_45_50_51_52_53_54_55_57_58_62_64_65_66_67_68_71_72_73_85_88_89_91_93_94_95_96_98_99_101_102_103_104_105_107_110_113_114_116_117	CACNA1C_novel-1810	2.535788802281123	6.485727717067553	0.09169929233527592	0.41567446845738765	4.007903990760978	0.06053620805093097	0.09336838193814571	0.05155615616037549	0.015470914308598505	0.008731433556514437	0.03607892707195565	0.9259741802884669	7.182603878957008	3.7219903323329433	0.030329161343154606	0.09382627821112487	14.968625802740862	0.7348242123329705	0.17826282548117328	0.40783109042115695	0.6020070503501748	0.03643533448778346	1.3546845829215088	9.370007389247293
5_11_12_13_24_26_28_30_33_35_39_42_44_45_50_52_53_54_55_57_58_62_64_65_66_67_68_71_72_73_77_78_85_88_89_91_93_94_95_96_98_99_101_102_103_104_105_110_113_114_116_117	CACNA1C_novel-1816	34.091200040208506	225.64176750868177	61.053767060240666	117.40837728535614	175.15396307802206	96.15737924506261	16.574560220938075	9.786261406709915	2.2039222859344436	14.822161844838787	67.78397291106256	34.30694647957592	82.34106964817482	437.7672940179138	62.41752859804114	269.8889579692235	424.6852683753045	382.0656153692707	262.83877394085414	203.90163123810967	4.975319819076948	29.29449906583489	155.14568835998912	39.789335182920034
5_11_12_13_24_26_28_30_33_35_39_42_44_50_51_52_53_54_55_57_58_62_64_65_66_67_68_71_72_73_77_78_85_88_89_91_93_94_95_96_98_99_101_102_103_104_105_110_113_114_116_117	CACNA1C_novel-1854	0.7515529008907561	4.443558002264974	0.11840759240694881	1.395712701713227	3.7353488093503295	10.782797411893327	0.036439485552834334	0.3855701502609732	0.0051100065257663535	0.45171627986276675	1.1608509650354293	0.05664150876235094	0.23637379533273348	5.546379176908226	0.05326408005168117	0.24679069530487996	0.6881130598432073	33.98986940137219	0.12227635516950347	1.5147193493562638	0.029556942831658606	0.09649609993559843	0.11487711158933316	0.6627238431258219
5_11_12_13_24_26_28_30_33_35_39_40_42_44_45_50_52_53_54_55_57_58_62_64_65_66_67_68_71_72_73_76_85_88_89_91_93_94_95_96_98_99_101_102_103_104_105_110_113_114_116_117	CACNA1C_novel-1897	0.029369883500447662	0.056837973903195595	0.03729338541762744	0.11375851323757466	8.849050565325811	0.026776712714168985	0.002802045279537681	0.36419289848974884	0.0046232073136924165	0.005556910883776313	0.01588844989523077	0.0183265379422002	0.05501744851116328	0.2099542699334806	0.7823088004937235	0.09797502112023632	22.96426253467968	0.0942040601270023	6.226803698764282	2.6625787544742	0.01665739887525094	0.03333400338621114	1.5150394191415226	0.031161663741878662
5_11_12_13_24_26_28_30_33_35_39_42_44_45_50_51_52_53_55_57_58_62_64_65_66_67_68_71_72_73_77_78_85_88_89_91_93_94_95_96_98_99_101_102_103_104_105_110_113_114_116_117	CACNA1C_novel-1909	5.9597207321155405	5.022512103043834	6.08572012498293	1.3291967927118535	3.9839248649283836	3.126119229768715	0.45781785971100714	0.734152584180807	0.0032203944623135044	1.7252945068364889	4.171798240123709	1.7724744123790686	1.7835085271342765	2.803317473774184	1.4178665551683074	4.354607648800328	13.941052420408674	7.110060521244413	1.669504776197284	0.12404631705788677	0.42793206280576795	0.05361668226071564	1.2898243947862207	0.04898336611816224
5_11_12_13_24_26_28_30_33_35_39_42_44_45_50_51_52_54_55_57_58_62_64_65_66_67_68_71_72_73_77_78_85_88_89_91_93_94_95_96_98_99_101_102_103_104_105_110_113_114_116_117	CACNA1C_novel-1917	6.569841189760914	10.587122904119793	1.05395971198999	2.5892376666804484	3.7017948865127552	6.173873417266929	0.7753927273012686	0.010829239506882946	0.00307277161182279	1.2981450824755962	4.192155606289805	1.77593359084004	2.888603590763569	5.254815549914724	0.7622508390921281	1.5638940529152026	4.921185002452288	14.016952510381364	1.288461423761186	2.7223949984183475	0.018529788092099545	1.3910597506136269	6.1228551338972705	1.8481572726005207
5_11_12_13_24_26_28_30_33_35_39_42_44_45_50_51_52_53_54_55_57_58_62_64_65_66_67_68_71_72_73_77_85_88_89_91_93_94_95_96_98_99_101_102_103_104_105_110_113_114_116_117	CACNA1C_novel-1925	220.9875512254591	653.8109908116613	178.47061397238193	194.40769712103477	393.9349339538395	300.0101220990828	32.65662125010773	32.154403070406815	12.250602760459737	48.34868309536185	176.29811332547018	86.46221724887508	516.560715937792	1475.0542477739568	59.892972683085326	833.7311299829855	1021.8747396138518	953.895971485429	190.56020847688183	682.7524641628552	55.99174733897	146.60609863023726	107.2305504148644	88.32174769052338
5_11_12_13_24_26_28_30_33_35_39_42_44_45_50_51_52_53_54_55_57_58_62_64_65_66_67_68_71_72_73_77_78_85_88_89_93_94_95_96_98_99_101_102_103_104_105_110_113_114_116_117	CACNA1C_novel-1933	5.905807995010979	12.75698941791471	2.0244408235139804	5.022885002208573	11.365837044734704	13.818359487541686	0.8143569743784835	0.9701749905777455	0.8068989811196147	0.9453502805978748	7.371229115661399	2.0765030288940163	1.5310073229707386	15.047044819700035	0.7275120454171702	12.723637229319667	11.902023521375252	20.773358289089536	1.2715669334676147	4.0129337269450485	0.022838489947719743	0.7497361818937256	2.5276720045354417	0.6967774959670688
5_11_12_13_24_26_28_30_34_35_38_39_42_44_45_50_51_52_53_54_55_57_58_61_64_65_66_67_68_71_72_73_76_85_88_91_93_94_95_96_98_99_101_102_103_104_105_110_113_114_116_117	CACNA1C_novel-1937	1.185436534433624	0.012497161946604683	0.1526047956183671	0.03163940647201674	3.530826651103204	0.030693215709851198	0.0032564720082348714	0.0009200510302973417	0.19933814288266075	0.8667725084400494	0.004343234439362829	0.8719448251242122	0.11064270361946411	0.06861606152524485	0.006339105258207468	11.299125816171731	0.07241376332015734	11.207035507866136	1.2259341090904934	6.5847063199857825	0.021657111242807177	0.025676182834723955	1.2547038684284832	1.911467052272914
5_11_12_13_24_26_28_30_33_35_39_42_44_45_50_51_52_53_54_55_57_58_62_64_65_66_67_68_71_72_73_78_85_88_89_91_93_94_95_96_98_99_101_102_103_104_105_110_113_114_116_117	CACNA1C_novel-1946	15.870554683862279	16.874552756267796	2.1789884386670106	1.3273734588807742	13.376015993722936	7.79707911087469	4.597341901228421	6.557040458068937	0.39917337504204103	2.8599456868401316	14.03518681509571	1.9266718616417535	21.15995436760576	29.609027650497584	5.2099109016116705	2.895844953491512	7.2058092279361965	11.377923719154897	7.250500258288591	4.0101183427955585	2.058724635137908	2.3610182969863662	12.178474819194895	1.2399282964492453
5_11_12_13_24_26_28_30_34_35_39_42_44_45_50_52_53_54_55_57_58_61_64_65_66_67_68_71_72_73_77_78_85_88_89_91_93_94_95_96_98_99_101_102_103_104_105_110_113_114_116_117	CACNA1C_novel-1951	0.026145633134064646	4.228241796550868	6.993590546170639	0.0642484613819406	0.10911652142360549	0.09477633055143492	0.394201531583683	0.005260795328627795	0.20007309096137732	0.4446747046587075	0.04745828371740201	0.02348061230760521	1.473250637971124	22.84986723495911	0.7123709275780314	1.6084296808970147	0.2389982570978212	0.21841040710797724	0.16925944710583685	36.724633857741026	1.6490681862442134	0.6977975081203882	0.04262910265028217	0.7112867640733396
5_12_13_24_26_28_30_33_35_39_42_44_45_50_51_52_53_54_55_57_58_62_64_65_66_67_68_71_72_73_77_78_85_88_89_91_93_94_95_96_98_99_101_102_103_104_105_110_113_114_116_117	CACNA1C_novel-1981	10.665911332114073	21.21553716301461	5.342945616002095	7.310742117514058	10.021080154267267	9.63639059541002	1.1189977496522865	2.2654892107938975	0.1732346235074182	0.49736382975741383	9.535500129273768	6.2494475950176325	8.333604767875501	31.68843086316349	2.400092489703257	15.249604180164352	10.079164709486033	26.720460181397968	3.7054965660678847	3.0622779498416146	0.8979279092050608	1.961720591170008	6.332431114900242	1.8874956625938148
5_11_12_13_24_26_28_30_33_35_39_42_44_45_50_51_52_53_54_55_57_58_62_64_65_66_67_68_71_72_73_77_78_88_89_91_93_94_95_96_98_99_101_102_103_104_105_110_113_114_116_117	CACNA1C_novel-1995	97.35674681462339	257.1527211165467	84.39570773133794	115.42073245543241	161.9815932205982	131.22114612798867	17.72239737773237	20.326512233484788	3.39282863752302	18.27260038288817	79.44053731874442	51.883631334279	119.04971883008335	394.8500285008469	15.240523649430603	96.31521591628128	201.81685037416014	230.72775681603392	48.049474412116105	69.01339138512238	7.38267621605327	26.905110487011537	55.68195468065317	15.101873243642194
5_11_12_13_24_26_28_30_34_35_39_42_44_45_50_51_52_53_54_55_57_58_61_64_65_66_67_68_71_72_73_77_78_88_89_91_93_94_95_96_98_99_101_102_103_104_105_110_113_114_116_117	CACNA1C_novel-1998	2.9526937203076833	29.72153961704315	2.0513569277221686	1.269811377312392	0.0617130251404393	7.6812327546925	0.38915731903091555	0.7332813950266274	1.3907647687659417	1.3135876433468578	2.2571066195748024	1.4264744869495811	2.811299900357362	44.570684834712644	2.774844299825762	33.64279893408767	0.14553637755256502	28.001535540102054	3.6225358401933376	83.23605126255335	1.2789133471357406	4.012604451510215	6.064933556147469	16.321710997681283
5_11_12_13_24_26_28_30_34_35_39_42_44_45_50_51_52_53_54_55_57_58_61_64_65_66_67_68_71_72_73_76_85_88_89_91_93_94_95_96_98_99_101_102_103_104_105_110_113_114_116_117	ENST00000399597	12.960519197749823	19.095729972905353	17.668947401015302	17.49945014471308	20.225779073320297	12.194461751657027	1.1457360969860637	0.7307365961304746	1.7161132623242437	4.28306077470996	3.624339514079917	9.500125935846906	19.210399649015663	55.298875743510365	12.565708305122774	151.9392911446335	103.26294143310201	27.952909991237323	0.11890008827875234	121.12524413750344	6.971726012410441	6.672976146422454	27.360304079450216	55.60629844501899
5_11_12_13_24_26_28_30_33_35_39_42_44_45_50_51_52_53_54_55_57_58_62_64_65_66_67_68_71_72_73_77_78_85_88_89_91_93_94_95_96_99_101_102_103_104_105_110_113_114_116_117	CACNA1C_novel-2027	2.692259569789713	11.164559551768088	2.1062092655359574	3.9145213234571323	3.8349063337640112	3.4179207570415713	0.7791032467170578	0.46289569794578206	0.011815962500872653	0.8766555935021323	7.3510592420636085	0.05527577636606733	7.213107830317399	21.747707481037825	0.052785162236615196	3.1043798425990405	5.267645510787159	7.268103028288031	0.14475011753015016	5.4141182164630255	0.08830060050927857	1.418581742784464	0.22548430909528863	0.10269328180846118
5_11_12_13_24_26_28_30_33_35_42_44_45_50_51_52_53_54_55_57_58_62_64_65_66_67_68_71_72_73_77_78_85_88_89_91_93_94_95_96_98_99_101_102_103_104_105_110_113_114_116_117	CACNA1C_novel-2032	9.56036377795418	27.55223643173919	12.099290454913344	21.56913619027537	20.79767920553948	15.815896172130554	2.0870541336811765	1.5684452308551413	0.4078075308230208	1.8021234273576097	12.658087896817875	4.4354850417527	10.22540143253222	47.26822750998371	3.515218808002318	12.908902473335562	24.619873295866995	33.649510620283465	11.033694018319501	8.039381815103777	0.8967408095378966	0.7660214863992879	5.714056747499592	0.07426902289004818
5_11_12_13_24_26_28_30_34_35_38_39_42_44_45_50_52_53_54_55_57_58_61_64_65_66_67_68_71_72_73_76_85_88_89_91_93_94_95_96_98_99_101_102_103_104_105_110_113_114_116_117	CACNA1C_novel-2035	0.010780211007602361	0.039746878506491716	0.01622661965489176	0.03918934087404203	1.7920687949914744	0.15321663913516198	0.002674214054520191	0.002135083016413854	0.001707952845288672	1.2856962170362198	2.0684077117255315	0.883580628210518	6.883667072132425	0.11042480054929697	1.4205144048173102	1.4814414630775876	0.20339265312848542	2.4364710040371858	1.2702657013113503	1.470462079552001	0.016656172954768494	1.3642706435726493	8.574365444102193	4.3524610379105555
5_11_12_24_26_28_30_33_35_39_42_44_45_50_51_52_53_54_55_57_58_62_64_65_66_67_68_71_72_73_77_78_85_88_89_91_93_94_95_96_98_99_101_102_103_104_105_110_113_114_116_117	CACNA1C_novel-2036	3.7540168975061876	11.84136859243987	5.715499655919289	9.950121464549117	23.172188485008625	32.03514348171119	0.6132067657300423	1.2701536114741572	0.037712691153913167	0.9782869151745587	6.99644692430857	3.776914325991357	10.617865163958227	11.318675607275548	2.371338098466702	5.307694170762665	33.970817119133024	63.635737557704815	11.329900143729231	38.46483612091652	0.9331747576358901	1.685367184677059	11.232031939867761	0.22110784462569474
5_11_12_13_24_26_28_33_35_39_42_44_45_50_51_52_53_54_55_57_58_62_64_65_66_67_68_71_72_73_77_78_85_88_89_91_93_94_95_96_98_99_101_102_103_104_105_110_113_114_116_117	CACNA1C_novel-2044	5.150292537148209	19.702719539947328	1.313709911238899	3.3191436124386016	4.511865899786967	3.607369992045919	0.8557909814144196	0.44617878333667793	0.019172171407228933	0.9348161319712103	1.3651735667906253	1.908250551686925	3.325799971231601	20.7798465851686	2.3134987660895354	1.8837001030906337	5.803156330949305	12.864434498950857	7.486994418748074	3.019400567445487	0.038779951261224986	0.8522041349598977	0.2830242995005333	0.15718032934492956
5_11_12_13_24_26_28_30_33_35_39_42_44_45_50_51_52_53_54_55_57_58_62_64_65_66_67_68_71_72_73_77_78_85_88_89_91_93_95_96_98_99_101_102_103_104_105_110_113_114_116_117	CACNA1C_novel-2045	3.5825183195942802	12.94410386113221	4.052561470517107	6.1125440885738165	14.195363359651033	13.094249036203301	1.5711599311288402	0.3819677632017482	0.6000407798397046	0.44647998465426025	4.710110007299592	3.0054126030379393	4.310735503621374	7.794214448024752	0.037428738405688715	4.357322604082393	14.152885608201553	9.291884329363425	0.08576052778430529	2.738610938634454	0.11085958058700174	1.3795491429857847	1.3319511546031646	0.6621512196602236
5_11_12_13_24_26_28_30_34_35_39_42_44_45_50_51_52_53_54_55_57_58_61_64_65_66_67_68_71_72_73_77_78_85_88_91_93_94_95_96_98_99_101_102_103_104_105_110_113_114_116_117	CACNA1C_novel-2050	4.700299333839966	2.1085281480729474	0.0272501816716678	3.7409789260599946	0.13151740330543643	4.586983972990399	0.8310641740992414	0.011582074338912243	0.0022420467775600343	0.865439174718494	3.125214723858236	0.02190079670422134	1.4130627265829583	0.0865823096399482	0.009366500726066835	14.344310112375735	2.4200441908159522	4.564542572372891	3.6631383498193073	11.779793598523826	0.4213047366776907	0.36618257310241475	4.869625689986829	1.8780383529828808
5_11_12_13_24_26_28_30_33_35_39_42_44_45_50_51_52_53_54_55_57_58_62_65_66_67_68_71_72_73_77_78_85_88_89_91_93_94_95_96_98_99_101_102_103_104_105_110_113_114_116_117	CACNA1C_novel-2054	9.43848244127828	6.392023946903043	0.08956855422740619	1.3536909017890117	1.8438787343407381	4.625353534571786	0.7696042866669452	0.3686078404518131	0.008861526632472715	0.011293794033270748	3.1354062841781176	2.6893961731040648	0.15630212082875333	12.411498934111982	0.03470635975952841	0.11736475848283374	0.26360195138117326	6.938530359092796	2.453214897783891	2.6898402601569127	0.014593766063141495	1.371793825498471	0.0736777539262454	0.6375951766107861
5_11_12_13_24_26_28_30_33_35_39_42_44_45_51_52_53_54_55_57_58_62_64_65_66_67_68_71_72_73_77_78_85_88_89_91_93_94_95_96_98_99_101_102_103_104_105_110_113_114_116_117	CACNA1C_novel-2069	3.5792076219354674	2.835377804104141	5.074848451556933	0.1929834784823562	1.979109136484738	0.9134577812162472	0.4231926671826791	1.106124655288252	0.0028784476987103497	0.01768430567274856	1.1523509585460585	2.5954703391589082	0.1844200206152499	7.848118048767874	0.046047188826955104	0.2099476739861316	9.533546535900982	2.6725662658182254	1.299952451847031	0.1527148681951926	0.023412629373663053	0.07065941194121231	2.5086095430761146	0.6561049895381672
5_11_12_13_24_26_28_30_33_35_39_42_44_45_50_51_52_53_54_55_57_58_62_64_65_66_67_68_72_73_77_78_85_88_89_91_93_94_95_96_98_99_101_102_103_104_105_110_113_114_116_117	CACNA1C_novel-2073	0.18363040401874897	2.1919007647320314	1.0202984247095757	1.2973538340868391	0.20734333514243056	3.2670753133123442	0.7686575010953023	1.0958661948823825	0.002816509424978991	0.011873467174158558	4.676328379278822	0.8717290495597437	0.12213490268020583	2.707709546585594	0.7240975132140776	2.911004737317689	2.807969080468378	0.24790448286219469	0.2627089652693981	0.11610582156965789	0.014752727085698043	0.050116741237833454	2.508368032098546	0.039575379116661986
5_11_12_13_24_26_28_30_34_35_39_42_44_45_50_51_52_53_54_55_57_58_62_64_65_66_67_68_71_72_73_76_85_88_89_91_93_94_95_96_98_99_101_102_103_104_105_110_113_114_116_117	ENST00000399644	1.2655731745180965	8.485693526513856	0.1019224604291237	0.18056926444843796	7.866187294990392	1.6381994359500622	0.01921261586687201	0.010068441998745648	0.011508249990801528	0.018698733669302234	3.14955476183234	0.05914619766755519	8.646107708433492	20.236252847272386	11.86882767753723	25.012034502654615	39.51004311728816	0.2064563012834709	89.62679469284195	8.497649277518564	0.8364700635793155	0.03891852175131784	50.06508557319106	3.6861137874772067
5_11_12_13_24_26_28_30_33_35_39_42_44_45_50_51_52_53_54_55_57_58_62_64_65_66_68_71_72_73_77_78_85_88_89_91_93_94_95_96_98_99_101_102_103_104_105_110_113_114_116_117	CACNA1C_novel-2087	2.3742538589253352	10.493834874538999	3.2085187361398004	3.755362044555618	1.8492261548902726	6.2983330380955405	0.39007679348029956	1.1236508673417873	0.8934162615718185	0.43941147773347855	0.04101554458462803	3.4103116419591997	0.8080610747552125	5.134971763497484	0.03351182555509155	1.513481855919033	4.785167156478602	6.899157372838083	1.2583740181038627	2.873966642181686	0.8304238237599151	0.7088856290263088	0.1181423400060336	0.039423200821707714
5_11_12_13_24_26_28_30_34_35_39_42_44_45_50_51_52_53_54_55_57_58_61_64_65_66_67_68_71_72_73_77_85_88_89_91_93_94_95_96_98_99_101_102_103_104_105_110_113_114_116_117	CACNA1C_novel-2088	3.5281102628682226	4.18716870558231	0.018004389014140938	3.904263528595561	10.628424942065918	6.312931327708189	0.008632590560676674	0.007016203470619182	0.7934409617643564	1.3444385660840201	2.662806541476528	1.7137191492636092	1.464113005007398	24.517853321416258	2.429937902648196	30.43967116922569	25.71071558534149	7.941161760032329	26.670346095262776	20.423802761366392	0.42862429923818635	0.7184575730934368	0.030827668731489802	8.947872618482263
5_11_12_13_24_26_28_30_34_35_38_39_42_44_45_50_51_52_53_54_55_57_58_61_64_65_66_67_68_71_72_73_76_88_89_91_93_94_95_96_98_99_101_102_103_104_105_110_113_114_116_117	CACNA1C_novel-2104	0.02388515325763306	3.151041314510594	0.019130906175231152	0.024316463561817065	7.058951503051538	0.019480609851921408	0.003792073461423881	0.004361012928423549	0.3973181951179787	0.43907077014255846	0.005797847112128561	4.299819751852472	0.05231654216847791	0.04756114364409975	0.01554067607389856	11.312423356302627	11.40080704422976	0.08273810443778709	0.04069220853380013	7.87520625130326	0.8363965083503693	0.01787311174618711	0.04517825101849771	0.6429274318865548
5_11_12_13_24_26_28_30_33_39_42_44_45_50_51_52_53_54_55_57_58_62_64_65_66_67_68_71_72_73_77_78_85_88_89_91_93_94_95_96_98_99_101_102_103_104_105_110_113_114_116_117	CACNA1C_novel-2110	4.95189950563671	11.45062856872246	3.4751672372983684	7.686042941661793	7.59699926808203	9.86043433939952	2.3361133612677745	1.2242321344796634	0.2416627618563282	0.4735198557313816	9.766798996927719	3.670377044937023	1.7974661759280022	3.463600766934673	0.7667522525037648	7.35839552782311	10.006261771095446	10.187619766658383	1.362909125289872	2.899733162068895	0.9537955574308734	0.1200001571591912	0.4678478204127077	0.08756447360810725
5_11_12_13_24_26_28_30_34_35_39_42_44_45_50_51_52_53_54_55_57_58_62_64_65_66_67_68_71_72_73_77_78_88_89_91_93_94_95_96_98_99_101_102_103_104_105_110_113_114_116_117	CACNA1C_novel-2115	5.940881063398633	6.453000618317163	2.0646643466842436	2.619394226559127	6.040733110441959	0.10914951630257931	0.020718900123680474	0.37727557533519646	0.3978853359886307	0.03953832507427275	2.13521172588335	0.8793531195043016	2.845072865578036	14.935580749763895	0.030737690660905405	1.4735976366257344	9.404931992266402	0.18277098923961396	13.228681308269236	3.978062795292835	0.015221437350151409	0.6768820940296945	2.483725459502538	1.8615297147089123
5_11_12_13_24_26_28_30_34_35_39_42_44_45_50_52_53_54_55_57_58_62_64_65_66_67_68_71_72_73_77_78_85_88_89_91_93_94_95_96_98_99_101_102_103_104_105_110_113_114_116_117	CACNA1C_novel-2156	0.09205468437354421	12.791454312305033	2.129813429176103	0.13611717518239583	5.469017311498467	3.140358569980589	0.7877240783223175	0.021965765923570153	0.006017511073152963	0.054109238796367934	2.1323797639588213	0.13964571443066034	2.939020052849103	15.315912065949059	4.22262044568656	46.498554652579806	14.22177096985626	0.3784055146927698	7.320230993250812	0.2493276786094641	0.44241753922629423	1.4084838458594364	8.577885466600225	0.0677241532165411
5_11_12_13_24_26_28_30_35_39_42_44_45_50_51_52_53_54_55_57_58_61_64_65_66_67_68_71_72_73_77_78_85_88_89_91_93_94_95_96_98_99_101_102_103_104_105_110_113_114_116_117	CACNA1C_novel-2157	3.5699285564788803	4.270323058434945	0.04713972208689171	0.05710069668825852	0.17622963376377135	0.06739579193851417	0.01998984488782405	1.0928617324109047	0.2004926089815386	0.4407884151868706	2.1117710341297298	0.026052149328860474	5.6664357981326	14.816528556384265	0.027671650527853392	0.24104854388055796	0.22023295786808472	0.2666280496952833	0.08980415454931756	16.239759116091857	0.43708601104815703	0.7154776157283038	0.0846218238746762	0.0683701591010505
5_11_12_13_24_26_28_30_33_35_39_42_44_45_50_51_52_53_54_55_57_58_62_64_65_66_67_68_71_72_73_77_78_85_88_89_91_93_94_95_98_99_101_102_103_104_105_110_113_114_116_117	CACNA1C_novel-2167	5.965734659972834	7.561184167359117	2.095759402020458	2.6143510677624793	1.9381151715299858	3.9571540153193214	0.7793649783053722	0.38881602659445347	0.01184327074935485	0.5884255213351117	1.2816157524223326	1.0426012959730906	0.3617982458798801	3.249802657189649	0.04118624201236623	3.0606997265704727	11.956983246418366	4.951572072789127	1.9200732932881437	0.8584865403858338	0.07502469896476141	0.08733337770116271	0.18798006938896994	0.08862009774899554
5_11_12_13_24_26_28_30_33_35_39_42_44_45_50_51_52_53_54_55_57_58_62_64_65_66_67_68_71_72_73_76_85_88_89_91_93_94_95_96_98_99_101_102_103_104_105_110_113_114_116_117	CACNA1C_novel-2199	170.77655377062032	267.4866351394492	102.45734231083611	201.13086929465968	368.4637443657427	156.00723193353363	14.616587554760025	17.80643998022602	10.493230890281927	18.665602955370126	69.265446469685	65.91115170201934	490.3258858631219	724.744666486759	290.37184132376177	552.6377699932517	1121.951987282931	638.8884362575277	846.7627728608263	605.7138364251119	38.0608017878153	52.676615478974405	1215.9528488289109	49.40494209985215
5_11_12_13_24_26_28_30_33_35_39_40_42_44_45_50_52_53_54_55_57_58_62_64_65_66_67_68_71_72_73_77_85_88_89_91_93_94_95_96_98_99_101_102_103_104_105_110_113_114_116_117	CACNA1C_novel-2202	0.027781122450345894	0.03775548111047588	1.0085738965863837	0.055274895558356976	10.62550720964526	3.1079801172535664	0.004988452344821991	0.004135886358460941	0.002651274733075846	0.005496635136825588	0.1006567245259164	0.01566615215910493	1.488143268534769	0.1879620670445945	0.012134424870489883	0.07381205912815485	13.906185108443776	17.993316520653327	0.05124797600732821	1.4340896959027445	0.013955061491789596	0.045307555648119835	1.3561227807929197	0.025759033523383996
5_11_12_13_24_26_30_33_35_39_42_44_45_50_51_52_53_54_55_57_58_62_64_65_66_67_68_71_72_73_77_78_85_88_89_91_93_94_95_96_98_99_101_102_103_104_105_110_113_114_116_117	CACNA1C_novel-2208	5.8641953057715055	13.743768401698919	4.005060825456272	1.8659897267993788	24.031457171782556	0.599066777247512	0.7442974973249069	1.1861068412745486	0.03236443005443258	0.51678373495229	2.5326011942219013	1.927054334407007	6.7786465795364865	21.271722101873486	0.3351161853009946	3.43916645314727	56.244568277304786	5.780484437454432	0.9617313580093546	1.7835025351521956	0.4702925191560432	0.2476382375360272	2.6978829037499543	0.7584878998043502
5_11_12_13_24_26_28_30_34_35_39_42_44_45_50_51_52_53_54_55_57_61_64_65_66_67_68_71_72_73_77_78_85_88_89_91_93_94_95_96_98_99_101_102_103_104_105_110_113_114_116_117	CACNA1C_novel-2210	0.02866895950775571	0.07083595935702724	0.029491284655866704	0.057622530389574975	0.06959722267424047	0.047442159783036605	0.012305936504502709	0.005260795328627795	0.002187232394737075	0.43865653469010996	0.034739694441222345	0.031278995061105846	0.09420044001987257	0.1919176040332214	0.7123709275780314	36.53037160505911	0.20500511910140015	0.2070826491739586	0.05340074979526732	0.08360022643991319	0.01622587486543161	0.040441994279186	0.045326780269701196	0.05044139057258567
5_11_12_13_24_26_28_30_35_38_39_42_44_45_50_51_52_53_54_55_57_58_62_64_65_66_67_68_71_72_73_76_85_88_89_91_93_94_95_96_98_99_101_102_103_104_105_110_113_114_116_117	CACNA1C_novel-2222	0.09484319365780372	0.17088185212617837	0.06803149489256487	0.1535313702835379	7.258561618390718	0.07249256923503107	0.01833865995458626	0.009521550926055137	0.009829386366722155	0.015917072070661373	0.024658363268640585	0.041937461767170774	0.13436769491448705	0.2921415384749545	0.8263996031453015	0.167071263131318	20.72870075700088	2.523707222507018	0.37256142371161755	16.30306064266479	0.016891549687397214	0.03251622296528754	2.868742259939225	0.03670504384582511
5_11_12_13_24_26_28_30_34_35_42_44_45_50_51_52_53_54_55_57_58_62_64_65_66_67_68_71_72_73_77_78_85_88_89_91_93_94_95_96_98_99_101_102_103_104_105_110_113_114_116_117	CACNA1C_novel-2226	1.3755469807648109	0.4772639540010968	0.16795247337528554	0.34419805516997837	0.5874367940259219	1.740624734876365	0.06012467701074859	0.03510997253894319	0.012035813689740195	0.03853244682905958	0.18112915294878804	0.2044536936741348	1.9876973204280473	1.1099639871204876	0.06444964037503026	31.804481569832774	0.6901943185919553	0.7842165358394472	0.1453564821470862	2.8654040981055338	0.030876033270765414	0.10295145827854182	1.3413423089658425	0.07163748122828975
5_11_12_13_24_26_28_30_33_35_39_42_44_45_50_51_52_53_54_55_57_58_64_65_66_67_68_71_72_73_77_78_85_88_89_91_93_94_95_96_98_99_101_102_103_104_105_110_113_114_116_117	CACNA1C_novel-2233	59.453930279602595	150.27601308010864	49.42159843008622	46.14784771046631	79.51028704007324	96.01926585825646	12.909843453782441	9.0570163645904	2.374083742058322	9.866519491373753	62.14725711816912	27.86674143906645	30.2575556008778	185.18787339564645	13.16302854375585	104.09897590777123	82.02715183341105	122.2550347995279	21.067975961428107	34.579859469719324	5.466354912795895	7.095824999819164	25.8472088236781	21.136711045910097
5_11_12_13_24_26_28_30_35_39_42_44_45_50_51_52_53_54_55_57_58_62_64_65_66_67_68_71_72_73_77_78_85_88_89_91_93_94_95_96_98_99_101_102_103_104_105_110_113_114_116_117	CACNA1C_novel-2237	48.88080726564107	115.49304596268263	42.18672938441842	42.78060904204774	77.01147568837499	65.31552045899201	12.10432617930843	7.152373194742127	0.8084440739033033	8.44416233896026	29.929988793711956	13.450700667016031	48.585437866988876	164.07223595775625	11.937301193675447	83.05337905755935	99.6695406301667	128.87679361374938	37.06043370610022	34.15099899865745	6.582397776956585	12.407577447724709	29.35827730221815	6.72620424708316
5_11_12_13_24_26_28_30_33_35_39_42_44_45_50_51_52_53_54_55_57_58_62_64_65_66_67_68_71_72_73_77_78_85_88_91_93_94_95_96_98_99_101_102_103_104_105_110_113_114_116_117	CACNA1C_novel-2240	154.14533651037556	467.15281041257475	119.29238563192386	158.42582251275218	304.5438268267365	223.09454640735956	28.08317733949816	29.235827109248753	7.419546826765285	23.12460863542925	152.3184443090747	89.89828064673023	226.6437111020538	506.0411760975479	46.30820662708245	202.59479237986665	394.1910479228443	462.4721030062818	85.36432292447495	152.2112416222317	11.749820152912402	40.1634402275701	93.58452085738223	27.567274369068503
5_11_12_13_24_28_30_33_35_39_42_44_45_50_51_52_53_54_55_57_58_62_64_65_66_67_68_71_72_73_77_78_85_88_89_91_93_94_95_96_98_99_101_102_103_104_105_110_113_114_116_117	CACNA1C_novel-2272	10.497555230102735	22.988772609020792	5.521222673844073	4.433284471386883	16.69460482232582	6.1808577208615585	0.5417923535555087	0.8756902378200154	0.634280376289915	0.5283374414263126	9.771494552566855	2.956190388978573	6.205040054958183	26.284057649526535	0.21139735993666922	4.056589849859691	6.271964959678492	13.264837975676478	1.6747001369388428	3.2511246589888647	0.07877765020167492	1.591922672508425	7.527392412808073	1.3924963603170653
5_11_12_13_24_26_28_30_33_35_39_42_44_45_50_51_52_53_54_55_57_58_62_64_65_66_67_68_71_72_73_84_85_88_89_91_93_94_95_96_98_99_101_102_103_104_105_110_113_114_116_117	CACNA1C_novel-2303	3.5486706999871855	4.396712353291468	0.030314546976592804	18.544419047475742	0.08278319632740923	1.5813728786977603	0.010751099141456144	0.37357401676444474	0.00326947015523803	0.01002843083487257	0.03774266607090513	2.5607406274236704	4.232762404598055	14.877949862785345	0.7229864790897893	0.09267252722998819	1.1068038908468267	2.4604505435598507	0.14542943725878862	0.10280484500672081	0.015523831069153593	0.03833354013635061	0.11251030400918038	0.03613422486593741
5_11_12_13_26_28_30_33_35_39_42_44_45_50_51_52_53_54_55_57_58_62_64_65_66_67_68_71_72_73_77_78_85_88_89_91_93_94_95_96_98_99_101_102_103_104_105_110_113_114_116_117	CACNA1C_novel-2306	3.5401661555425252	11.962550736485317	7.651725137788603	1.4373755096585203	9.60968514961943	3.9818850206435163	0.5932711637655934	0.3461711908184018	0.2355985497205534	1.388525786359021	9.158291866501422	3.5606022842369778	3.613460870532254	5.449149212452363	0.2647677128176301	3.589602139328483	10.949015366793361	6.526946238172587	2.8950549739622633	0.7568973412681904	0.5019739821837726	0.9523653237892702	1.4891687632245885	0.8057636209447455
5_11_12_13_24_26_28_30_34_35_39_42_44_45_50_51_52_53_54_55_57_58_64_65_66_67_68_71_72_73_77_78_85_88_89_91_93_94_95_96_98_99_101_102_103_104_105_110_113_114_116_117	CACNA1C_novel-2321	1.2111218941458213	0.37436192342179375	1.1082343741898415	0.13406191526184452	1.8918633193310266	1.6446437944715013	0.39796325935370785	1.1053066712880664	0.10564848948670932	0.8737426932204153	4.2805933783287005	5.140702203658732	1.463134217356606	5.102276057204138	0.022287620566549822	1.5874269324539936	2.562072548997668	0.43178997012758763	2.470542334805924	1.5832339276088483	0.8320216067886973	1.7096147389418943	0.05362630501377769	7.272882215634952
5_11_12_13_24_26_28_30_34_35_39_42_44_45_50_51_52_53_54_55_57_58_62_64_65_66_67_68_71_72_73_77_78_85_88_91_93_94_95_96_98_99_101_102_103_104_105_110_113_114_116_117	CACNA1C_novel-2335	4.736354864024045	9.224659941857546	1.0539726376061362	3.7861687376744686	5.3998396664707595	10.753044156902448	1.1751793833869026	0.7312867446615728	0.20353035479639506	0.45711929522241346	2.1047843605130887	1.0483468492387449	5.647040744375288	7.555155778861276	0.6987003772661338	4.283646362727506	9.358113861566887	2.484619547746894	6.056488196516917	5.56498245777814	0.4230136698302136	0.04031730432044017	2.6342121571791797	4.867325923378825
5_11_12_13_24_26_28_30_33_35_39_42_44_45_50_51_52_53_54_55_57_58_62_64_65_66_67_68_71_72_77_78_85_88_89_91_93_94_95_96_98_99_101_102_103_104_105_110_113_114_116_117	CACNA1C_novel-2339	1.2119980491366862	2.212182669108783	2.0171945242465275	5.002666721993735	1.908228603100809	3.097150796348999	0.3894198092615153	0.011301932915839802	0.20112999933198172	1.7489854403135257	1.0666503719685942	1.8244746310586337	4.2315399467348955	5.1472997323687215	0.033057750739078004	1.496837877869552	7.057154359309612	2.4692818259161244	1.270123379044259	1.4011612111924368	0.5262472077361093	0.7045824989606533	1.3073701673064335	10.895649532230312
5_11_12_13_24_26_28_30_34_35_38_39_42_44_45_50_52_53_54_55_57_58_61_64_65_66_67_68_71_72_73_77_78_88_89_91_93_94_95_96_98_99_101_102_103_104_105_110_113_114_116_117	CACNA1C_novel-2343	0.022573257184644608	0.025784231002276194	0.007525691431855128	0.023228384780348693	0.036250455327423874	0.03390702962436632	0.38405886355477303	0.0046798819125667265	0.2020543241773465	0.012814367309183691	1.0445674560667486	0.03065366901348898	0.06710376483126929	0.07350159892310715	0.009233314647813616	0.038614253104109854	2.412414418536807	0.08627329217555836	0.01843611552282296	1.3940988258730218	2.1019375148636414	0.0303878714886097	3.6384884627492973	9.734641621338625
5_11_12_13_24_26_28_30_33_35_39_42_44_45_50_51_52_53_54_55_57_58_62_64_65_66_67_68_71_73_77_78_85_88_89_91_93_94_95_96_98_99_101_102_103_104_105_110_113_114_116_117	CACNA1C_novel-2348	0.03688962973537791	4.277110023464156	1.271579362547923	1.4754027527863658	2.3410817565920343	0.05077460951645005	0.7676356099374473	0.01106377651224592	0.0031046312350520187	0.010609813926028491	0.03903760100692958	3.4093038431463283	0.12087822147261076	1.4893653028964289	0.03208473327619182	0.10382778701969168	2.8454068262524443	4.7045636463396665	6.046926292942156	15.637286306705393	0.014544320603683027	0.04352011182460884	1.3021486999714433	0.03908455900329174
5_11_12_13_24_26_28_30_33_35_39_42_44_45_50_51_52_53_54_55_57_58_62_64_65_66_67_68_71_72_73_77_78_85_88_89_91_94_95_96_98_99_101_102_103_104_105_110_113_114_116_117	CACNA1C_novel-2361	8.24184046861482	28.682344060463603	8.565859511416622	8.793967441222524	18.304668207582434	17.501034326119346	1.927596249766703	2.1917218935098965	0.2251727353761114	1.3048083311828362	12.685236202600732	9.791804574466097	8.467511132107033	34.08857980443693	0.7275120454171704	12.743087174561138	27.609124769220106	7.025253908470758	7.859847662906507	1.4382888471812922	0.02794567467756999	0.7210681032935626	9.803684093678658	1.8693702051228578
5_11_13_24_26_28_30_33_35_39_42_44_45_50_51_52_53_54_55_57_58_62_64_65_66_67_68_71_72_73_77_78_85_88_89_91_93_94_95_96_98_99_101_102_103_104_105_110_113_114_116_117	CACNA1C_novel-2365	2.2937585793979354	9.063308942613128	1.3659105091862942	2.2733358280757088	3.290528037380388	9.166671843118543	0.8028673369726089	0.2748190979738867	0.1366556204372333	1.1443718197902577	1.1223676003018348	3.287821354171819	4.4416658058209775	21.32810246610854	0.5598694175615642	3.2049396019610037	12.721652204784625	29.34993103755537	3.107500259239598	13.408197823594051	0.3190535697183915	0.5246893772023858	0.4959138111157234	0.3714816538690344
5_11_12_13_24_26_28_30_33_35_39_44_45_50_51_52_53_54_55_57_58_62_64_65_66_67_68_71_72_73_77_78_85_88_89_91_93_94_95_96_98_99_101_102_103_104_105_110_113_114_116_117	CACNA1C_novel-2384	58.06693837824377	162.98652893687208	37.27039372933703	52.88165517567264	125.68256695281177	90.45237131477431	11.540241880851353	11.839557967119365	1.3946156275736477	9.602719906174721	46.20632681685565	28.762039949695634	103.20124394574914	249.01240041034666	6.3242167108586935	86.51258213272126	169.42025524917125	174.87585847704221	32.98655090148389	65.26364499316252	6.599261539113047	24.556587715678223	34.09281382690311	11.752066270071055
5_11_12_13_24_26_28_30_33_35_39_42_44_45_50_51_52_53_54_55_58_62_64_65_66_67_68_71_72_73_77_78_85_88_89_91_93_94_95_96_98_99_101_102_103_104_105_110_113_114_116_117	CACNA1C_novel-2395	4.724234719983745	12.605497706613194	2.0920845499221485	3.7755334460927936	3.7434682512549906	6.564834716502317	0.39377289869267484	0.008222186961158416	0.5965508648380237	0.5134997754623928	4.765743791138154	0.030244964709024942	4.241253900818882	7.61581705881823	0.1024442470924684	27.119436279595117	7.16311285014497	24.804769585850728	10.836977137533944	5.28753197544115	1.6577419822976462	0.9435441724524622	11.125363786405913	1.2415980472270862
5_11_12_13_24_26_28_30_33_35_39_42_44_45_50_51_53_54_55_57_58_62_64_65_66_67_68_71_72_73_77_78_85_88_89_91_93_94_95_96_98_99_101_102_103_104_105_110_113_114_116_117	CACNA1C_novel-2400	0.05508912120562467	10.59332991103472	2.0813801511963788	3.8359514260501766	7.1644305145018565	9.225671869411947	1.5999022320583662	0.4677228893663471	0.00307277161182279	0.44396080042177344	4.178640688687807	0.040603037982202154	8.365405099523032	17.96835093547195	0.1836615316612637	1.613004079507906	0.41273467158119487	7.0402572808938135	0.0793548297797487	0.13646013076985883	0.8367119785545175	1.3822167122095945	1.2940858559853836	0.6487198310186085
5_11_12_13_24_26_28_30_33_35_39_42_44_45_50_51_52_53_54_55_57_58_62_64_65_66_67_71_72_73_77_78_85_88_89_91_93_94_95_96_98_99_101_102_103_104_105_110_113_114_116_117	CACNA1C_novel-2407	1.2572882529244769	4.261299409065314	1.0213076170471806	0.06071899041393499	5.362218122683327	0.04984377462970929	0.39015341635108153	0.37049246111064776	0.0028837906168916482	0.47483608995025606	1.0714025874498043	0.025399745563349507	8.335006556063501	5.153795166036366	0.7237345293945896	1.511524399764143	4.796144154471175	0.22602019962799666	1.2994226302981093	1.4034515397770686	0.013416473759837079	0.048742498713783444	1.2933263039609353	0.04008665006808934
5_11_12_13_24_26_28_30_33_35_39_42_44_45_50_51_52_53_54_55_57_58_62_64_65_66_67_68_71_72_73_77_78_85_88_89_91_93_94_95_96_98_101_102_103_104_105_110_113_114_116_117	CACNA1C_novel-2408	3.1031388778924307	4.507708853035793	0.15434478240734145	0.17650068868734664	3.81485614003577	6.340393998811107	0.3997821042319241	0.7601601321088344	0.025235987771286512	0.4529555663195763	1.198600842358961	0.9170114556655202	3.169681287529007	1.2194563590610492	0.05295768306336807	5.955672365909986	3.1479208427271916	0.7866082486027692	0.2861777875142475	0.30985520472275	0.051167469096133025	0.779548357189828	0.2470427865077721	0.10813019725546334
5_11_12_13_24_26_28_30_33_35_39_42_45_50_51_52_53_54_55_57_58_62_64_65_66_67_68_71_72_73_77_78_85_88_89_91_93_94_95_96_98_99_101_102_103_104_105_110_113_114_116_117	CACNA1C_novel-2413	3.872768608554714	8.63631426129246	2.131277006635171	1.4166921436153237	2.094347278215707	0.24715947701023422	0.42684211589452864	0.3883556391394817	0.008528484732505061	0.8845987399850509	2.2045850063342813	0.9416047929428364	1.671465404260597	3.207498565467208	0.057141658153778675	0.3048534934672279	5.130624402979205	5.075958968450291	2.533942718846169	0.2644210862386365	0.03101946596721103	0.7619359005169773	0.1350879577469948	0.06537230683997529
5_11_12_13_24_26_28_30_33_35_39_42_44_45_50_51_52_53_54_55_57_58_62_64_65_67_68_71_72_73_77_78_85_88_89_91_93_94_95_96_98_99_101_102_103_104_105_110_113_114_116_117	CACNA1C_novel-2416	1.2063778069219515	2.180031371066843	3.011431923969929	1.29335064174459	0.18315880937408385	4.77574877057802	1.212644932630159	0.7316519419430718	0.20087175828655227	0.43858172436588033	0.045121837866245726	5.950661055451245	4.228402350517241	0.5056992564692838	0.8394463181476605	0.11007120404018716	0.2617199861796393	2.442839245756489	0.06299016103509832	0.10430629700376207	0.013754827812990863	0.04601656397737148	9.887370062515267	0.6406405469955825
5_11_12_13_24_26_28_30_33_35_39_42_44_45_50_51_52_53_54_55_57_58_61_64_65_66_67_68_71_72_73_76_85_88_89_91_93_94_95_96_98_99_101_102_103_104_105_110_113_114_116_117	ENST00000399603	1.1911303736675911	0.12068949145373713	0.04812306319220349	1.2885751848703682	0.05039320645908772	3.0832384651251137	0.004814723261563799	0.3667496414000637	0.2010852771279457	0.005126003416213692	0.041371986500192436	0.8656204856385716	11.017094166111816	5.119079197757419	2.138297655772231	3.023088004658713	2.72980071597241	11.517309529246988	0.12068091059555305	73.04631990046215	1.2641630718910073	2.67861953977912	0.212695095278249	0.21927869761005891
5_11_12_13_24_26_28_30_33_35_39_42_44_45_50_51_52_53_54_57_58_62_64_65_66_67_68_71_72_73_77_78_85_88_89_91_93_94_95_96_98_99_101_102_103_104_105_110_113_114_116_117	CACNA1C_novel-2429	11.778864148256774	32.60683955044033	12.082546810612579	3.337883980657746	8.904856147869673	22.92258934464675	1.2305208207909135	2.009774744442046	0.39971874846825073	1.2978069398100784	16.43453951345438	6.851381032910046	12.589344725926157	39.99884167410433	3.5263815955765385	14.14535527692468	25.801038591518132	14.994567888634275	6.250961408621272	4.017761393013058	0.427401239236871	0.7132471246045679	2.498153325302372	1.2424690123302242
5_11_12_13_24_26_28_30_34_35_39_42_44_45_50_51_52_53_54_55_57_58_62_64_65_66_67_68_71_72_73_77_85_88_89_91_93_94_95_96_98_99_101_102_103_104_105_110_113_114_116_117	CACNA1C_novel-2441	0.10424725722642085	7.635125708876534	0.10453940055974108	7.606586050327533	10.92401300516071	6.171876380982139	0.77107339745179	0.5563022319705246	0.597987714057076	0.890981984335889	2.113588269791738	5.134265322408093	8.639525874832046	44.33557927433827	0.7089612259580877	26.854009145505113	21.083640299889947	20.347577692316943	8.507422350071026	46.88773352217928	1.289245813601916	0.7524833404529031	0.08609504083783254	0.12246142277159046
5_11_12_13_24_26_28_30_33_35_39_42_44_45_50_51_52_53_54_55_57_58_62_64_66_67_68_71_72_73_77_78_85_88_89_91_93_94_95_96_98_99_101_102_103_104_105_110_113_114_116_117	CACNA1C_novel-2462	2.3738812010025536	4.39606379798087	1.0235278401899124	2.532127100796894	1.8414543128768812	0.053687270967607885	0.011135730779936072	0.03627216131088843	0.20125051181984877	0.46220254988192466	4.165118559833193	0.02796535933381544	0.12257296148895361	7.571276595354521	1.5512486170807143	4.312457933041645	2.5258600055890876	4.670553624585	0.6595106218332102	2.690432564217766	0.014279930419636532	0.7095143847757295	1.283729865267326	0.03651316686523062
5_11_12_13_24_26_28_30_34_35_39_44_45_50_51_52_53_54_55_57_58_62_64_65_66_67_68_71_72_73_77_78_85_88_89_91_93_94_95_96_98_99_101_102_103_104_105_110_113_114_116_117	CACNA1C_novel-2479	1.4121375495966406	4.850027570967417	0.2726320671563094	3.180729382050884	3.9077197332100018	1.774007029147912	0.4418913029014838	0.766879182984696	0.20918514109079545	0.04791494395015524	0.26450462564351096	2.7197672184370343	0.3599392338102565	3.3501115786139573	1.4400458326556558	0.2910854917712125	5.289006155529483	5.309858669120546	1.4153782024291364	7.061992174363099	0.04672105550631861	0.12619419718433744	1.3755269802855083	0.6942836967145771
5_11_12_13_24_26_28_30_33_35_39_42_44_45_50_51_52_53_54_55_57_58_62_64_65_66_67_68_71_72_73_77_78_85_88_89_91_93_94_95_96_98_99_102_103_104_105_110_113_114_116_117	CACNA1C_novel-2515	5.256281590496466	4.58938940551914	3.6733626696223562	3.3187661157184984	5.604156424782132	6.452690406258574	0.7809998524294831	0.3988699910002754	0.01593317567421017	0.25315984714330847	5.344310830835988	1.7795535432510072	0.4986300215935737	11.122897166034276	0.0593899495680221	1.7684986276974286	5.43451762138864	7.75920435435153	0.1898459444457234	0.3127378373682324	0.056726609843843305	0.7858544855289527	3.8990051466955062	0.1257173164893273
5_11_12_13_24_26_28_30_33_35_39_42_44_45_50_51_52_53_54_55_57_58_62_64_65_66_67_68_71_72_73_77_78_85_88_89_91_93_94_95_96_98_99_101_102_103_104_105_110_113_116_117	CACNA1C_novel-2551	4.193011435162434	9.887899209876757	4.551947621734383	7.751087106914535	5.2492270913605665	6.319463902607776	0.6555742820976342	0.21139746859311867	0.10097739379524376	2.319375261195792	1.1250161903738456	0.7164561071894522	7.800732236775635	11.984881279021229	0.8511522012844963	3.5074799927330336	9.728885917962485	8.785447510465215	3.980915268584187	4.027076602948188	0.40843461481286164	1.2047404532687163	2.2978900075943582	1.2912520805344723
5_11_12_13_24_26_28_30_33_35_39_42_44_45_50_51_52_53_54_55_57_58_62_64_65_66_67_68_71_72_73_77_78_85_88_89_91_93_94_95_96_98_99_101_102_103_105_110_113_114_116_117	CACNA1C_novel-2575	2.6511340227251656	10.298636355671073	3.2823319585625836	5.498405037296131	9.336271501810648	5.0000647685621695	0.44291167677476895	0.796020043961222	0.2134618502661376	1.3369823279399449	2.293188637183599	0.9735725774528733	4.811375120000077	21.45866918152631	0.09374298667436068	4.7435295435520475	6.015290723762399	10.588576034404769	1.4765217619483602	1.7685824217242312	0.07345715530787991	3.492014588323833	2.804711662011879	0.17518608926372709
5_11_12_13_24_26_28_30_33_35_39_42_44_45_50_51_52_53_54_55_57_58_62_64_65_66_67_68_71_72_73_77_78_85_88_89_91_93_94_95_96_98_99_101_103_104_105_110_113_114_116_117	CACNA1C_novel-2580	3.7999963432201223	6.86027880245493	2.2504581474545877	1.2033892256663417	0.4899543356298164	9.509625180973085	0.4050201498885015	1.1331597503740338	0.21142184495017408	0.4819704299563597	2.3053086924917356	1.7918172109209796	3.2755642084046697	4.013170303805135	0.0593126602376368	3.2489123562845377	3.964988151114985	4.004950884633163	0.24131039381728334	0.45574693705541874	0.8865342042412504	0.1469086482032226	0.30540149912696757	0.13416531709261809
5_11_12_13_24_26_28_30_33_35_39_42_44_45_50_51_52_53_54_55_57_58_62_64_65_66_67_68_71_72_73_77_78_85_88_89_91_93_94_95_96_98_99_101_102_104_105_110_113_114_116_117	CACNA1C_novel-2581	1.4829273682385655	11.56917283876423	0.2762542225118717	0.35045389133871574	2.3036621016303385	0.4091429989675758	0.796944616653846	0.7893172803773998	0.013535986383533892	0.488202771196038	2.2931185850152223	0.9736622723933974	2.122047219203428	6.844504343432456	0.09374298667436068	2.384257206549935	5.810167840292195	10.356388202702119	0.2807898731172111	1.7209575541591629	0.07354378702197242	1.4900688838135219	0.34513247004645037	0.16411075746533663
5_11_12_13_24_26_28_30_33_35_39_42_44_45_50_51_52_53_54_55_57_58_62_64_65_66_67_68_71_72_73_77_78_85_88_89_91_93_94_95_96_98_99_101_102_103_104_110_113_114_116_117	CACNA1C_novel-2594	4.013919513996366	11.924057315838766	3.5467811164198904	2.9663408526192545	0.9136557808726092	2.179770428248923	1.593851301193444	0.5350006256223266	0.21968140280088713	0.49981889085484676	2.5078058171533475	0.18027921484549345	2.3537762222296585	10.429092578749781	1.5888512564797688	2.1969925008822666	4.390226228084472	2.300948044102452	1.6757274884298667	0.5825827734566461	0.9616814952542564	0.8666714863967225	3.1312574472247987	0.23764776065198834
5_11_12_13_24_26_28_30_33_35_39_42_44_45_50_51_52_53_54_55_57_58_62_64_65_66_67_68_71_72_73_77_78_85_88_89_91_93_94_95_96_98_99_101_102_103_104_105_113_114_116_117	CACNA1C_novel-2598	11.689654047086904	45.11968531056584	12.198592992377346	14.681550624903048	40.96004412091812	15.508034701117333	2.1386880862385373	2.32838675131083	0.685333146827381	2.659651517160712	16.479435742131287	5.673620461889875	12.32097210354818	98.163075388663	3.759555224349259	38.349248825355176	89.69089460355674	38.513781833717225	13.665865413138457	10.186771135027294	1.9524050467375467	10.313545555702738	3.3850661637691015	2.6749245057251385
5_11_12_13_24_26_28_30_33_35_39_42_44_45_50_51_52_53_54_55_57_58_62_64_65_66_67_68_71_72_73_77_78_85_88_89_91_93_94_95_96_98_99_101_102_103_104_105_110_114_116_117	CACNA1C_novel-2609	6.8332168846348775	19.871716008526345	4.044117066060673	13.425779411549705	8.206912432855066	12.547563014943474	0.563217928967639	0.8739648706833398	0.25928608064855596	0.5222106896156898	8.958029199975238	2.2395777387325464	4.355832289048182	7.129404990992687	0.29913800200664403	6.908280025207822	17.88214799285195	7.164249644253833	3.741899970821933	6.355105729027369	1.2666721224784034	2.863053233120229	2.781095511070526	1.0507911266591596
5_11_12_13_24_26_28_30_33_35_39_42_44_45_50_51_52_53_54_55_57_58_62_64_65_66_67_68_71_72_73_77_78_85_88_89_91_93_94_95_96_98_99_101_102_103_104_105_110_113_114_117	CACNA1C_novel-2610	5.194156360610867	25.510420096432764	7.666127257010491	9.85611491204862	17.921484971887644	7.33455455631897	2.662127744957188	2.5273378332674947	0.5627109978221182	1.3201867689190443	11.429828202582899	4.665225093046504	8.705379803124618	58.73090506052099	3.381303311693593	7.707921867228667	27.86222078008392	43.85181055493734	21.64638920269876	4.458257147121784	1.0894706290636114	1.4257719759906562	6.322891431286368	2.0932004171910954
5_12_13_24_26_28_30_33_35_39_42_44_45_50_51_52_53_54_55_57_58_62_64_65_66_67_68_71_72_73_77_85_88_89_91_93_94_95_96_98_99_101_102_103_104_105_110_113_114_116_117	CACNA1C_novel-3000	1.549654164136185	4.734123253632289	0.7711571734825841	0.6866011504453585	2.8620427047451167	2.811039225467147	0.1495894650715798	0.2275461376799701	0.07927861574583596	1.0306139583039937	1.0034488935874484	1.4502825704079683	1.3153071655433441	5.7291206150236915	0.29064100624741174	2.303407826510137	7.679471107479932	5.56779363421475	0.6809151732125133	1.9775066866458713	0.11357581173593075	0.634927239134023	1.2638776629113526	0.09392107527244174
5_11_12_13_24_26_28_30_33_35_39_44_45_50_51_52_53_54_55_57_58_62_64_65_66_67_68_71_72_73_77_78_85_88_91_93_94_95_96_98_99_101_102_103_104_105_110_113_114_116_117	CACNA1C_novel-3016	4.899817348359737	36.05124405044666	4.020663038423464	9.27417411042663	14.173427699845902	12.274595684406737	0.8338851854359033	0.9527642373277759	0.7955090668722364	1.0206539254798452	11.904895223861883	3.528785119532727	5.627010505345303	22.08193457328001	2.197081712196698	16.997307286536735	12.51504141380851	18.133379945545077	2.4438981712238665	5.235401458644648	1.2303117296093573	2.0179524463420786	2.475611898211187	1.2271531391111707
5_11_12_13_24_28_30_33_35_39_42_44_45_50_51_52_53_54_55_57_58_62_64_65_66_67_68_71_72_73_77_85_88_89_91_93_94_95_96_98_99_101_102_103_104_105_110_113_114_116_117	CACNA1C_novel-3064	0.20172475689009192	2.5264201893130807	2.1237433609779948	1.3547308682434074	0.32047305531069653	1.8169379858687367	0.41004274113614697	0.4208947531150093	0.2105145382886461	0.6744120805170722	0.1450450749820989	3.8477885602217983	0.42743177583428993	3.1490906546480315	0.017483260583135884	0.3230754780163934	0.5710688654440716	0.5229135577113369	1.4965832216810744	2.856703177316478	0.862927879431363	0.08228210788303299	1.264527327441006	0.08170169953332801
5_11_12_13_24_26_28_30_33_35_39_42_44_45_50_51_52_53_54_57_58_62_64_65_66_67_68_71_72_73_77_85_88_89_91_93_94_95_96_98_99_101_102_103_104_105_110_113_114_116_117	CACNA1C_novel-3075	1.2200423201594803	2.3281742919664903	1.0082845616403315	1.2827350885535067	1.872013258873513	4.655073328177858	0.7648278748407725	0.36612529520523196	0.0022483791250341666	1.2875741699181669	1.4076622672690597	1.2829608897534852	1.488200763753417	7.4896890920900185	0.7100757104989112	4.2596010161267	7.065762481729632	2.3673275465178523	2.4469718537988667	1.415575667660157	0.42235003820905204	0.037856004124132446	0.04910159684906728	0.07199837837047382
5_11_12_13_24_26_28_30_33_35_44_45_50_51_52_53_54_55_57_58_62_64_65_66_67_68_71_72_73_77_78_85_88_89_91_93_94_95_96_98_99_101_102_103_104_105_110_113_114_116_117	CACNA1C_novel-3091	4.857159114164504	14.936457460490594	4.4776133975530685	6.828068149485747	3.912333331766858	4.772495411390538	0.43203691894086255	0.8122396532533998	0.6030721933070873	1.7990874106565875	4.460243194309998	0.957032322713	4.726098759274671	13.591259087715619	1.4403984652255395	3.089756328949783	7.423650663237713	18.49997401016064	3.760517876131295	2.8492903238737197	0.03091281088523864	1.4289926910952837	1.3418398215796292	0.14325270713281155
5_11_12_13_24_26_28_30_33_35_42_44_45_50_51_52_53_54_55_57_58_62_64_65_66_67_68_71_72_73_76_85_88_89_91_93_94_95_96_98_99_101_102_103_104_105_110_113_114_116_117	CACNA1C_novel-3109	0.07837264803619712	2.2589971375385045	1.0420184312268004	1.368172712237602	2.0132564369144785	1.5896135051950817	0.022222149811349057	0.0022530753987415222	0.20771524493336233	0.44954678046010754	0.025005533573684527	0.042075388892693834	0.13257712953373055	7.549461651029272	2.1928356296086555	0.49760411702821356	4.830694408520043	0.12727790354002214	5.128015997545785	2.6737626966537134	0.02002745428148194	0.032855140885070154	3.9463461285181176	0.6408318224809395
5_11_12_13_24_26_28_30_35_39_42_44_45_50_51_52_53_54_55_57_58_62_64_65_66_67_68_71_72_73_77_85_88_89_91_93_94_95_96_98_99_101_102_103_104_105_110_113_114_116_117	CACNA1C_novel-3142	8.585293225033881	33.641027511689	12.541970933817032	14.94139913517041	16.020562988723544	13.782204461246403	1.1536441841645937	1.1048223958047703	0.3998161083106655	3.0298642999569236	7.681663239465384	4.277479788411157	15.35749994042321	31.996037604266174	0.714345255919391	19.84561181883586	10.402892165242084	34.034997655432036	8.480957584304633	11.856987112480239	0.06071902421499365	3.4089186794866433	4.9162831957429205	4.902123024332972
5_11_12_13_24_26_28_30_33_35_39_42_44_45_50_51_52_53_54_57_58_62_64_65_66_67_68_71_72_73_77_78_88_89_91_93_94_95_96_98_99_101_102_103_104_105_110_113_114_116_117	CACNA1C_novel-3154	1.460042199877172	4.2224047987554485	1.2658831429399038	4.065199262650496	3.5823118127762803	3.1262500333639096	0.3853838323054735	0.006571017488217242	0.2000667586139032	0.007212570230869603	1.1831275545792581	0.8546861646814611	1.443042376306634	2.590208972687705	0.017443925834636224	1.4523078506206586	4.637823548804714	4.589342382442526	1.2301104902390965	0.08419253050076157	0.00956953528593642	0.013287439539970039	0.04780468289953459	0.019004843507410173
5_11_12_13_24_26_28_30_33_35_39_42_44_45_50_51_52_53_54_55_57_58_62_64_65_66_67_68_71_72_73_76_85_88_89_91_94_95_96_98_99_101_102_103_104_105_110_113_114_116_117	CACNA1C_novel-3167	2.3774944641848803	4.291550772639651	0.03137245894428918	1.3084875200310029	3.7077286624344317	1.585455167645492	0.3892836329713631	0.012454349312561572	0.0030411098744521268	0.8678985106915965	0.04314080375170713	0.8806596193926916	2.885368800247721	5.200015943555395	0.03347042055667086	0.12329033391022494	9.383401495069078	0.24867794449208555	1.3327774681713518	0.16289008293483181	0.8337624138737626	0.04176914644647562	4.008508639033981	0.049141559365486275
5_11_12_13_24_26_28_30_33_35_39_42_44_45_50_51_52_53_54_55_57_58_62_64_65_66_67_68_71_77_78_85_88_89_91_93_94_95_96_98_99_101_102_103_104_105_110_113_114_116_117	CACNA1C_novel-3203	1.2041628871050452	0.11472153537444546	0.027142799629833934	1.2952245552015613	0.07973204172626329	1.5693161333592065	0.00838716978148879	0.010485396674946489	0.0029465204340572734	0.009926688793920287	0.034922036114791416	0.8673999994114251	0.11650310912024255	0.26168463212237647	0.030981980151587464	29.493131904044663	0.23751034959191536	0.22519992908102338	5.248646676752955	0.1030583201069965	0.01421781711519284	0.040340517876589675	0.09073446671688708	0.03572039614289975
5_11_12_13_24_26_28_30_33_35_39_44_45_50_51_52_53_54_55_57_58_64_65_66_67_68_71_72_73_77_78_85_88_89_91_93_94_95_96_98_99_101_102_103_104_105_110_113_114_116_117	CACNA1C_novel-3211	8.220562752609998	8.657234327465229	3.079660285939191	6.936884663178475	14.198368869822001	16.99110715705356	1.5378179820255387	0.3861876195991662	0.006391515345843916	0.018280650828750404	3.1830788451164356	1.7865878266526842	2.8321911987332986	7.711755221139075	0.021545090928205467	0.15182186757845476	13.849422682678139	9.305182519807031	2.4659282229871082	1.3798085204748223	0.012435737373884074	1.0449529241137552	1.2656853725784376	0.6405124285101066
5_11_12_13_24_26_28_30_33_35_39_44_45_50_52_53_54_55_57_58_62_64_65_66_67_68_71_72_73_77_78_85_88_89_91_93_94_95_96_98_99_101_102_103_104_105_110_113_114_116_117	CACNA1C_novel-3212	2.431192251265012	7.774419591451713	2.0777748985696247	5.879223975264167	8.982944990109923	1.6233015148460983	1.9562941701225556	0.012488371655932126	0.20358932478224795	0.03136091540462452	4.855141689955387	0.8909373056908716	2.8875193952119176	18.301839855065623	1.4648149927942196	5.827862240534826	12.9938169845978	16.096342804951018	3.6913121787762417	4.679666353972309	0.051002787111325096	0.06908354310089239	4.957942631818268	0.73557995370422
5_11_12_13_24_26_28_30_33_35_39_42_44_45_50_53_54_55_57_58_62_64_65_66_67_68_71_72_73_77_78_85_88_89_91_93_94_95_96_98_99_101_102_103_104_105_110_113_114_116_117	CACNA1C_novel-3213	2.510487782558254	19.112482239726315	0.16153440781938316	8.894237231788244	7.1638195813596255	6.183727795095676	2.295192196416478	0.9172796570719335	0.20356933831053273	0.8714483674481843	0.12857148344513228	1.73296040636342	5.626462931834371	12.917795527658736	0.7347675813070893	7.176402512014665	10.225643201989067	7.169824363378786	15.626333114586407	1.42790024779091	0.4273607838609506	0.05526617123625249	1.3143486270032232	0.0470152737027854
5_11_12_13_24_26_28_30_33_35_39_42_44_45_50_52_53_54_55_57_58_62_64_65_66_67_68_71_72_73_77_78_88_89_91_93_94_95_96_98_99_101_102_103_104_105_110_113_114_116_117	CACNA1C_novel-3216	1.2094291627034701	6.493899098240558	7.008053316360593	6.592590383354354	16.074411127435244	3.1275900097286446	3.851442530718798	0.7468798361199797	0.1996636651200029	0.46595546323284925	2.0957198159609165	3.4864914165395122	1.430865710357224	15.25654987272564	2.1506950023826925	18.40976732262807	10.372622193059529	9.099602213971819	6.06673659573294	5.264445049471138	0.01341851696064114	0.681760257043395	2.518177000452415	1.3450768818150334
5_11_12_24_26_28_30_33_35_39_42_44_45_50_51_52_53_54_55_57_58_62_64_65_66_67_68_71_72_73_77_78_85_88_91_93_94_95_96_98_99_101_102_103_104_105_110_113_114_116_117	CACNA1C_novel-3236	1.3189426955283166	0.46391036645203054	1.14844596602212	6.308841149377062	2.4706768271654465	6.444956263449625	0.0868524033525361	0.006757416497109112	0.003965632605675471	0.06951674568713385	2.1002999915580243	1.1064404006231665	0.2921113030107761	1.3222930361668481	0.6973057189026636	1.478685902481863	0.4741102900249662	4.835271974803044	1.528847320835093	1.3368910476291624	0.03465840659925748	0.03330216765206326	0.05745425400820842	0.014548365296674578
5_11_12_13_24_26_28_30_33_35_39_42_44_45_50_51_52_53_54_55_57_58_62_64_65_66_67_68_71_72_73_77_78_85_88_91_94_95_96_98_99_101_102_103_104_105_110_113_114_116_117	CACNA1C_novel-3239	1.2600884442752824	2.2379752149227343	5.017245940338401	2.5548805305535836	3.607045827261634	3.8895893954846805	0.059216961516781665	1.4615748973512372	0.22695113558704982	0.4465449627644483	3.1468052142235496	0.07003397879703573	1.7850075096204596	2.78725250586948	0.7275120454171701	1.5089074573081414	2.613809606794351	2.5195546028629665	0.07421687633920071	0.17435853798200018	0.42774081921050755	0.04655710821342401	1.3144959486995367	0.043217432776535676
5_11_12_13_24_26_28_30_33_35_39_42_44_45_50_52_53_54_55_57_58_62_64_65_66_67_68_71_72_73_77_78_85_88_91_93_94_95_96_98_99_101_102_103_104_105_110_113_114_116_117	CACNA1C_novel-3242	8.199647180668075	31.57973165133238	7.025924472100606	6.5646889346009845	15.892765606476694	7.684788787315377	3.066821299342008	2.179584241542539	1.2025181282559407	1.7232942925103725	17.060564836869613	8.713816085920152	2.802741326381451	24.65570463533971	6.235117294757215	22.475812609836808	48.32453400544149	29.13229186308119	12.053537112763406	11.714067246374267	1.6828063352013187	1.346427377827226	10.078207206768845	3.198007019120935
5_11_12_13_24_26_28_30_35_39_44_45_50_51_52_53_54_55_57_58_62_64_65_66_67_68_71_72_73_77_78_85_88_89_91_93_94_95_96_98_99_101_102_103_104_105_110_113_114_116_117	CACNA1C_novel-3261	2.5768045379201476	16.282893623250466	0.27908890956065174	2.7100822621411034	5.663274739623095	6.336923140622317	0.441891302901484	0.4053132437309414	0.8009580518737273	0.04791494395015524	3.3550414657973278	2.7350559749029886	5.789412595085867	5.697568590695754	0.0656296828300199	1.6891012376666619	7.5542921128354195	12.019136784310584	3.7754043068748935	2.2136200357930025	0.042595424442742974	0.13682136318957558	1.3765594397146053	0.06765377827381525
5_11_12_13_24_26_28_30_34_35_39_42_44_45_50_51_52_53_54_55_57_58_62_64_65_66_67_68_71_72_73_76_88_89_91_93_94_95_96_98_99_101_102_103_104_105_110_113_114_116_117	CACNA1C_novel-3299	0.026408479631324124	2.111689855212134	2.0076524366957944	0.1386103806442412	0.07685819818076502	0.006138643141970237	0.0025467621506451866	0.004907904001114061	0.008497020880992964	0.004190660619559904	0.025007593931577966	0.05534093212475001	2.8058173205791292	0.209033982322253	0.04384927349412354	35.238652169217005	0.297961970680421	0.0787771784541683	2.5665225581557523	0.090738912937474	0.005589380119610486	0.01208431408696486	0.09997105405392208	0.045898898542962904
5_11_12_13_24_26_28_30_35_39_42_44_45_50_51_52_53_54_55_57_58_64_65_66_67_68_71_72_73_77_78_85_88_89_91_93_94_95_96_98_99_101_102_103_104_105_110_113_114_116_117	CACNA1C_novel-3314	2.380568015892835	10.80657572864191	2.101040013355458	3.8062883259363396	5.989023237728063	7.733999837577626	1.5364535638760204	0.02126866982429687	0.2050109367901907	0.8709610316217743	1.1914864265529272	3.664507103404796	1.4700487018659334	9.968273733674483	2.0979215715622974	5.7628937386844115	0.2910319905159271	7.112175838497338	0.08050656375629611	2.6708425600393144	0.4232183985507817	0.7252193503775543	0.07005267415297058	1.8950179620274037
5_11_12_13_24_26_28_30_34_35_39_42_44_45_50_52_53_54_55_57_58_61_64_65_66_67_68_71_72_73_77_85_88_89_91_93_94_95_96_98_99_101_102_103_104_105_110_113_114_116_117	CACNA1C_novel-3362	0.01388647250188223	0.02976286838847071	2.0052800889937985	11.21455413042479	7.087674138511463	0.07720149866207267	0.006982543590866339	0.0028412276112644097	0.19870213773322756	0.007474620109456791	0.024010380711155	0.011489414173940081	0.08465212692294886	0.10920341619983144	0.7005470401956968	0.11422694786544638	8.218032477734091	0.08509638226033564	5.425993377388814	19.56422989912225	0.41983771850036944	0.02982411369640773	0.021336287313122055	0.04114227420897758
5_11_12_13_24_26_28_30_39_42_44_45_50_51_52_53_54_55_57_58_62_64_65_66_67_68_71_72_73_77_78_85_88_89_91_93_94_95_96_98_99_101_102_103_104_105_110_113_114_116_117	CACNA1C_novel-3364	0.2790728876903043	20.458340523074817	2.1826742278251405	0.2977647249481109	2.2911941499747943	9.948098604705201	0.989461476099326	0.409749540142568	0.015507523192433323	2.6109576908634344	0.21727607183122707	1.0108205169522604	1.7967967673108847	66.6212980626174	2.146806382947685	28.375550456093396	0.9463567324435984	43.590438477931755	1.4144955651760818	0.3006460404928351	0.03415537056129576	2.7728698939683727	8.05492363355193	1.8919521408045503
5_11_12_13_24_26_28_30_33_35_39_42_44_45_50_51_52_53_54_55_57_58_64_65_66_67_68_71_72_73_76_85_88_89_91_93_94_95_96_98_99_101_102_103_104_105_110_113_114_116_117	CACNA1C_novel-3371	15.216042373346417	41.88832083657776	7.997689196735782	28.825426256388944	41.35125550965725	27.64466757494957	1.5326360758980504	1.8167164047451267	0.8510235698628046	6.954436138396371	7.776908433984187	10.414942404005638	9.652506753518136	84.11519338461135	10.620887925970736	4.284164430522429	80.10666635977967	90.72713611702277	64.37947991082441	22.071543515514787	1.2489718739127562	6.691248531334409	41.231726171856195	0.6377172801438912
5_11_12_13_24_26_28_30_33_35_39_42_44_45_50_52_53_54_55_57_58_62_64_65_66_67_68_71_72_73_76_85_88_89_91_93_94_95_96_98_99_101_102_103_104_105_110_113_114_116_117	CACNA1C_novel-3374	3.5381182892772087	10.839011808983697	5.0278976423214194	20.582986457832003	24.734247974169868	6.147400898960195	1.1438421465216355	2.355829028697589	0.27669311019737036	3.0002133348204043	3.2062959880386175	5.946479240393974	15.215311526838782	35.13259874948428	42.87496005478679	65.93882462793115	114.88007482873456	38.775486031134655	180.50281052723253	38.330460693522404	1.7517672228197643	4.698890688758298	183.41272970649956	15.717990829826364
5_11_12_13_24_26_28_30_33_35_39_42_44_45_50_51_52_53_54_57_58_62_64_65_66_67_68_71_72_73_76_85_88_89_91_93_94_95_96_98_99_101_102_103_104_105_110_113_114_116_117	CACNA1C_novel-3375	2.7788108326139715	4.441707956667422	1.0165867843191523	2.6071761627817316	3.7472971167239737	1.583144811121048	0.022062076289220335	0.004026218592064367	0.003454097661280706	0.8597317882111244	1.1564809459434509	1.9959298945853878	1.438538584179195	0.17150615902008523	2.1308820205550862	0.09174000519911803	0.19044763135716347	0.10398266580518792	2.500133406506585	2.6853695284137884	0.014267262574651308	0.6916412730295421	0.16522007486309268	0.03686083111220121
5_11_12_13_24_26_28_30_33_35_39_42_44_45_50_51_52_53_54_55_57_58_62_64_65_66_67_68_71_72_73_77_88_89_91_93_94_95_96_98_99_101_102_103_104_105_110_113_114_116_117	CACNA1C_novel-3394	31.623759504661415	78.41125375979782	32.87704142916592	34.80366416711732	50.82354565780975	41.368141221953145	6.3031024224835415	6.669416982101526	2.1827401878617536	9.027359259863069	39.76915992200449	22.10624804256413	59.04564429674508	92.91381313100919	2.793609045110016	58.219029206916076	59.10359727044922	44.952335004469255	16.826565496619786	34.411959373833135	6.203555248029214	13.914005919423474	11.04366907557935	4.3682009652716784
5_11_12_13_24_26_28_30_34_35_39_42_44_45_50_51_52_53_54_55_57_58_61_64_65_66_67_68_71_72_73_85_88_89_91_93_94_95_96_98_99_101_102_103_104_105_110_113_114_116_117	CACNA1C_novel-3400	0.015425000665841085	0.0331366032253535	0.015954187437646643	0.03656536857451462	0.04768614063919873	0.006657294606641162	0.006900610224089554	0.006236223151858062	0.5984022849307731	0.4339939277965527	1.0469914671283744	0.014480655822553886	0.04668337967473728	20.674304893817684	0.009975844286157968	18.93667307410076	0.6125604231544264	2.3197028168802607	14.381617250181577	8.291549449428564	1.7113674219610737	0.03677491565202747	2.44067612775129	0.6733125652775003
5_11_12_13_24_26_28_30_34_35_39_42_44_45_50_52_53_54_55_57_58_62_64_65_66_67_68_71_72_73_76_85_88_89_91_93_94_95_96_98_99_101_102_103_104_105_110_113_114_116_117	CACNA1C_novel-3421	0.02916661554256699	0.056114585287523853	0.045891902989655876	9.429398047703561	1.8288230946057393	0.02646947636266304	0.006122622560852541	0.364621797180112	0.05740708334189948	0.48442933844189573	0.017076246220796554	0.01930979757322969	0.053830582926212324	0.20960703740470615	2.2565434304286485	0.128349195918534	2.587416799984873	0.07827342534651617	25.365216222455768	0.09530922418428193	0.11940465498977805	5.015534869793232	7.830644464234702	7.258663469728136
5_11_12_13_24_26_28_30_34_35_39_42_44_45_50_51_52_53_54_55_57_58_61_64_65_66_67_68_71_72_73_76_88_89_91_93_94_95_96_98_99_101_102_103_104_105_110_113_114_116_117	CACNA1C_novel-3443	0.03348898016416743	6.788771422055206	2.5099349202080883	0.026428471355324792	1.8177490536252847	4.569054754616378	0.006771261714502122	0.37102270295147627	0.0045408867965286955	0.22010437102299132	0.01646122938960593	2.5964172131065157	0.03690371676944367	21.50575439806798	0.020818433205922374	7.056535626100646	0.12406476253963587	20.165647034588776	0.04643533060584656	1.3852440094873697	0.8302415702481922	0.6948288259110978	2.458092691898507	1.420444235007793
5_11_12_13_24_26_28_30_33_35_39_42_44_45_50_51_52_53_54_55_57_58_62_64_65_66_67_68_71_72_73_85_88_89_91_93_94_95_96_98_99_101_102_103_104_105_110_113_114_116_117	CACNA1C_novel-3459	44.006996533823504	62.66129799081723	20.972298399988716	18.81180022105335	54.211686064656746	17.74113040898902	4.309723920865922	6.6270899294901495	3.782813182722516	3.5724246802257706	18.0836355488552	13.640022993459468	79.89127777973664	153.5810785997377	12.124696076027634	98.03692182063091	183.28592488534647	66.12035264745954	37.92560957176418	66.605987048688	10.390099439896222	8.679762209012168	19.49437486139302	11.554298846620876
5_11_12_13_24_26_28_30_35_39_42_44_45_50_51_52_53_54_55_57_58_62_64_65_66_67_68_71_72_73_76_85_88_89_91_93_94_95_96_98_99_101_102_103_104_105_110_113_114_116_117	CACNA1C_novel-3465	10.612465877671317	11.106187495110948	3.8394200488149104	8.98134274947749	13.847480824025215	6.967069460477122	0.8352932255168081	0.015678871196479354	0.5059371492276318	0.9819902399677088	5.215021312664991	3.4332540846236594	11.349134529539961	17.41213784476425	11.942408500230636	15.778943450089987	14.02945269679457	19.1479387043565	35.8726312007213	32.82498151553397	2.064935148301954	1.3688649379568654	42.94722574015243	2.510972543002361
5_11_12_13_24_26_28_30_33_35_39_42_44_45_50_52_53_54_55_57_58_62_64_65_66_67_68_71_72_73_77_85_88_89_91_93_94_95_96_98_99_101_102_103_104_105_110_113_114_116_117	CACNA1C_novel-3476	1.2001162192539028	31.760799147759688	10.970568979131029	23.59874977319864	38.98286082827542	11.391764196130708	1.9046708385571862	1.8751255295159064	0.0259816216863656	1.2902027909678124	7.847625067781641	5.097640170420273	9.718210099095183	107.40547773243071	8.769682868081258	12.907724919239532	84.18855829393094	45.24661597918017	18.045687272656895	47.05289841481509	0.01834957778118069	2.7021812992708556	29.112039954820556	19.960069672314233
5_11_12_13_24_26_28_35_39_42_44_45_50_51_52_53_54_55_57_58_62_64_65_66_67_68_71_72_73_77_78_85_88_89_91_93_94_95_96_98_99_101_102_103_104_105_110_113_114_116_117	CACNA1C_novel-3479	0.3476618049951762	0.7634202764780673	0.2641926340907017	1.6103047832978505	6.9068010617557265	0.34009086848059633	0.06905010349342378	0.07753619666184802	0.015507523192433323	0.05609107115710237	0.27776096832987746	0.18455241720065593	0.5074705959276136	3.557610938850996	2.162702451924693	1.7799801301796152	32.78088517210386	1.025982363575651	0.2557100584877204	0.36107140062182613	0.038779951261224986	0.1275465526411608	0.1935734636294127	0.10148487787738164
5_11_12_13_24_26_28_30_35_39_42_44_45_50_51_52_53_54_55_57_58_62_64_65_66_67_68_71_72_73_77_78_88_89_91_93_94_95_96_98_99_101_102_103_104_105_110_113_114_116_117	CACNA1C_novel-3480	8.570585503253895	17.388306261301935	6.175016246993092	3.183226288460963	3.724940123717306	5.639752146006071	1.612203616709159	1.9663727305560872	0.2986566595255403	0.04098280556325499	5.238163252524064	1.7398127613479948	1.4738926679126936	7.976708209791034	0.03612172062220899	7.0668493757694	13.013359075721802	7.087674713898611	3.6343330405512426	0.07745862821945736	0.42640620044528976	0.10000068366971063	2.4836940630754536	1.2277341835100855
5_11_12_13_26_28_30_33_35_39_42_44_45_50_51_52_53_54_55_57_58_62_64_65_66_67_68_71_72_73_77_85_88_89_91_93_94_95_96_98_99_101_102_103_104_105_110_113_114_116_117	CACNA1C_novel-3497	1.394787344364205	4.720996244701349	0.1972369481728056	3.9763333272501873	6.172322491502658	1.8451048670248678	0.028012107730242135	0.04649297997515538	0.20760442885256503	0.4658815078837537	0.1450450749820989	0.03998448136405883	0.5126082043939589	3.1303158160991904	1.4407800812943163	0.41032649578162306	0.6985012359917473	2.780616849417508	0.28225375929300955	0.2701022909096119	0.0456095542689052	0.08228210788303299	0.0565232291896891	4.908426092921213
5_11_12_13_24_26_28_30_33_35_39_42_44_45_50_51_52_53_54_55_57_58_64_65_66_67_68_71_72_73_77_78_88_89_91_93_94_95_96_98_99_101_102_103_104_105_110_113_114_116_117	CACNA1C_novel-3502	10.0358063632304	29.27867819634483	6.369274337783173	6.493952710960834	10.113264347654018	8.983812979951209	0.40425240389611145	1.2249592715842526	0.34885476103985724	3.5251167686207925	5.701631489041938	4.248510861157892	4.179048181042919	14.753851870840743	0.024151535578787815	7.059610428472705	6.941378396574566	13.54330199440553	3.6597345752634878	2.661399319313736	0.01155021414540067	0.6864420996965165	5.0555891427131225	0.019800020210688947
5_11_12_13_24_26_28_30_33_35_39_42_44_45_50_51_52_53_54_55_57_58_62_64_65_66_67_68_71_72_73_77_85_88_91_93_94_95_96_98_99_101_102_103_104_105_110_113_114_116_117	CACNA1C_novel-3507	40.45119743683063	81.41077633986896	29.610611955576395	25.02104391879429	66.00494633124781	49.062036068854994	2.304320559710383	3.737668583021877	1.48142023829249	5.276128072514457	20.68923625342047	10.78199948599121	54.06052410172541	122.91761745652893	6.24236661989737	58.00282831462681	91.88309191712135	69.74493204288247	17.34545573863938	46.36800740062983	2.5964873226057485	10.71559970550074	9.762781794517982	9.072101234260076
5_11_12_13_24_26_28_30_34_35_39_42_44_45_50_51_52_53_54_55_57_58_61_64_65_66_67_68_71_72_73_77_88_89_91_93_94_95_96_98_99_101_102_103_104_105_110_113_114_116_117	CACNA1C_novel-3521	1.193184080966179	4.185029720279076	0.031201443099887153	2.5052631511990993	7.087417827480524	1.5395963397531367	0.011793094319862809	0.005989380192509994	0.5158288696398027	0.8650138245893026	0.02139063564965128	0.8676056208316831	2.774771271442907	7.363136190448971	0.009505207470776138	4.242578988605247	25.06741866192811	4.556692048279303	3.6275278834104805	35.00628606252245	0.012961248620690554	0.6977252144740935	4.854550574767123	0.6738286481908243
5_11_12_24_26_28_30_33_35_39_42_44_45_50_51_52_53_54_55_57_58_62_64_65_66_67_68_71_72_73_76_85_88_89_91_93_94_95_96_98_99_101_102_103_104_105_110_113_114_116_117	CACNA1C_novel-3528	1.4681822638456348	2.4042880780338365	1.0912461374604616	1.6242906666827768	2.8062634555263535	0.1801621797454555	0.39759380056092747	0.024499706625030312	0.009829386366722155	1.7509317912061964	0.1710426708814728	0.09129844913074574	2.0362547704439553	1.1049424705505198	1.7001713550670197	1.8710802516428344	3.188488403082281	0.6739659331372789	2.094839057349352	4.296646078851102	0.05427109111751345	0.6951478464970386	5.513730636937422	0.03632670334176887
5_11_12_13_24_26_28_30_33_35_42_44_45_50_51_52_53_54_55_57_58_62_64_65_66_67_68_71_72_73_77_78_85_88_91_93_94_95_96_98_99_101_102_103_104_105_110_113_114_116_117	CACNA1C_novel-3573	2.696840108081955	2.235040086401676	1.0281701249428956	4.9727001441245235	0.14070071154398334	0.10106707089712097	0.780814743711951	0.7308578459712102	0.003965632605675471	0.449230012172941	3.131250542307056	0.9074995610765334	4.216281810852704	0.19877241122714068	1.0429995011335296	1.4663138834656932	4.689431518735582	0.22193444986549074	1.275557936873366	2.633411012578189	0.4147705805062784	0.0167999822076191	1.2600569592462467	0.6190534844358445
5_11_12_13_24_26_28_30_35_39_42_44_45_50_51_52_53_54_55_57_58_62_64_65_66_67_68_71_72_73_77_78_85_88_91_93_94_95_96_98_99_101_102_103_104_105_110_113_114_116_117	CACNA1C_novel-3592	7.1802081390103805	19.338458034006987	4.170046372786816	14.270598566395165	14.202561135177323	20.08607687950128	1.5606459077014367	1.8227166431323283	0.2032446076166247	1.3135389097642172	5.379432721666438	4.45771246342902	7.013728101383411	14.861955312666186	3.4644176352733633	7.076531642801635	11.834191244941616	32.571082208610704	3.638052555262628	3.9275488288807474	0.8251176312717483	0.7070192591118895	2.4832363997729647	1.8275494442865754
5_11_12_13_24_26_28_30_33_35_39_42_44_45_50_51_52_53_54_55_57_58_62_64_65_66_67_68_71_72_73_76_88_89_91_93_94_95_96_98_99_101_102_103_104_105_110_113_114_116_117	CACNA1C_novel-3602	8.82366462467522	13.657818193420784	4.015712527439289	10.588076117727324	19.76864132742537	12.31712814645383	0.5796034643595691	1.334453306865744	0.4053571102363899	1.7198329256801588	6.237820057408642	4.291368119154777	15.20948534468243	21.076412303136095	18.102202511944242	19.946489419790918	42.54032414967396	22.54448957470898	24.386140683628234	14.450928430872628	1.2431123826468475	2.769741369843879	44.040017026555624	0.6396745456450031
5_11_12_13_24_26_28_30_33_35_39_42_44_45_52_53_54_55_57_58_62_64_65_66_67_68_71_72_73_77_78_85_88_89_91_93_94_95_96_98_99_101_102_103_104_105_110_113_114_116_117	CACNA1C_novel-3607	0.0576580076388407	2.285577511758606	0.07445751467378822	0.10656880446388126	7.166784713765446	1.6236984885477963	0.7789822432726048	0.3752085370055238	0.0028784476987103497	0.4451718726991594	0.056387874827553086	0.46776080719109503	0.159621785238795	2.9037453769740758	1.4755057633864406	0.18458335478310928	27.610116707557385	0.387040645396506	0.08663479313929609	0.13865863929265845	0.020451622768406612	0.058644738522695916	1.2966796838844494	0.05025131807770207
5_11_12_13_24_26_28_30_35_42_44_45_50_51_52_53_54_55_57_58_62_64_65_66_67_68_71_72_73_77_78_85_88_89_91_93_94_95_96_98_99_101_102_103_104_105_110_113_114_116_117	CACNA1C_novel-3622	0.20734032627820892	6.713372709791855	1.162230638503458	1.577847467265614	4.0985468068521005	3.261596772034501	0.19400266036059413	0.03510997253894319	0.012035813689740195	0.46602001385547026	0.18112915294878804	1.0506323778647444	0.6167183560279713	1.110160671280143	1.4446162543979937	0.29819142166110146	2.953140841417523	3.0132125873976054	0.1453564821470862	0.27795743253754396	0.030920166408133304	0.7656825684795054	6.210330409971894	0.07163748122828975
5_11_12_13_24_26_28_30_33_35_39_42_44_45_50_51_52_53_54_55_57_58_62_64_65_66_67_68_71_72_73_77_78_88_91_93_94_95_96_98_99_101_102_103_104_105_110_113_114_116_117	CACNA1C_novel-3626	17.76617091231136	42.49271826108021	13.56290768510861	17.404460373631125	33.33856890493668	14.059432034459219	0.8175341682679388	0.6451056153251956	0.7953853882106321	2.312197744945419	16.36540729487698	6.289230685854856	8.34616199741502	43.9971951045487	0.7217001638055194	15.964935389202	21.838788461977945	16.03263363980542	6.060605974379074	4.003643088575761	1.2431450738597127	5.364940010999721	3.7272473696696857	0.03805359616711941
5_11_12_13_24_26_28_30_33_35_39_42_44_45_50_51_52_53_54_55_57_58_62_64_65_66_67_68_71_72_73_77_85_88_89_91_94_95_96_98_99_101_102_103_104_105_110_113_114_116_117	CACNA1C_novel-3654	0.041081155211675824	8.465172571301466	2.0264701452490104	1.556922305937646	2.4298443732712856	3.1282987826979616	0.9607609004954735	0.010976910954704076	0.005215677574240937	1.3050823507133003	3.1420519685633925	0.8713601156534371	1.5573839389924635	13.599223582081942	0.031496782298618034	3.066331263519662	7.112145790144329	2.460087217203446	1.3020573862174607	3.996187558202852	0.02797387084866615	0.7110895903715877	0.10131868530874374	0.12893832348331963
5_11_12_24_26_28_30_33_35_39_42_44_45_50_51_52_53_54_55_57_58_62_64_65_66_67_68_71_72_73_77_85_88_89_91_93_94_95_96_98_99_101_102_103_104_105_110_113_114_116_117	CACNA1C_novel-3802	1.5496553323428395	5.9267042198721995	2.262276137725303	0.29326437189278626	0.4553611242284464	11.937140660466534	0.08634031981018117	0.04657622613446632	0.009718570285924837	0.4606306780979683	2.205402968417976	0.9002664256840724	0.6335466589527727	3.307819627889017	0.06061346727135347	0.43345752273353755	3.1546288823504702	14.357487382158174	0.28225375929300955	1.762074836496745	0.04666261996332222	0.08222374237042855	0.07539127431208041	0.6831409974496456
5_11_12_13_24_26_28_30_34_35_39_42_44_45_50_51_52_53_54_55_57_58_61_64_65_66_67_68_71_72_73_76_85_88_91_93_94_95_96_98_99_101_102_103_104_105_110_113_114_116_117	CACNA1C_novel-3807	2.3632470158267624	2.091200080543523	3.6376869747793954	1.2674008263611565	3.5562892209162196	3.059295323316171	0.00623566026131311	0.07802988258054416	0.004446693127850974	0.006574758780866196	0.01500661671684021	0.8608996547594725	6.255431876235727	0.07771452505893774	0.7017001694017125	14.044154233643601	11.442665483242937	4.5419918193192785	0.03569179341859266	10.440666538402944	0.4241423339543812	0.7026318969996349	1.252508533642404	6.749076704964305
5_11_12_13_24_26_28_30_34_35_39_42_44_45_50_52_53_54_55_57_58_61_64_65_66_67_68_71_72_73_76_85_88_89_91_93_94_95_96_98_99_101_102_103_104_105_110_113_114_116_117	CACNA1C_novel-3832	0.010780211007602361	6.275855634297251	3.0078604768007904	3.7495836307093615	0.032335567663122684	6.270169198883483	0.006122622560852541	0.002681974089104367	0.0020219977028339306	0.8620949394816464	0.009584784920263704	1.7054096745848568	4.141600997563875	12.25527586275698	0.041442953002574494	0.10457268449780413	0.14671628594004912	15.808679719517208	14.429785563686734	3.1556563662467565	0.016056697838854724	1.3416314571267407	10.991319156082003	0.0749571334411457
5_13_24_26_28_30_33_35_39_42_44_45_50_51_52_53_54_55_57_58_62_64_65_66_67_68_71_72_73_77_78_85_88_89_91_93_94_95_96_98_99_101_102_103_104_105_110_113_114_116_117	CACNA1C_novel-3865	3.4619652338845377	4.905736809185813	1.3658309669330837	5.974284064362595	5.045942599392964	3.0827836944860043	0.4235461944874755	0.2748190979738867	0.1366556204372333	0.2836196187566414	2.152546547019772	0.7492853015999952	1.7037982511475138	6.758905454590794	0.5598694175615642	1.8047563724262339	5.927207505292539	4.384996940419884	0.7155293837516987	3.0622753633610005	0.31902087850552646	0.5246893772023858	0.4959138111157234	0.3714816538690344
5_11_12_13_24_26_28_30_33_35_39_42_44_45_50_51_52_53_54_55_57_58_64_65_66_67_68_71_72_73_77_85_88_89_91_93_94_95_96_98_99_101_102_103_104_105_110_113_114_116_117	CACNA1C_novel-3872	15.920072627532655	29.841358131974005	10.060519100205363	11.30643510498826	10.663478108878957	15.283861674504664	3.419564926657779	5.798213712268368	0.39839370475928854	4.06924987564873	17.61265318709996	5.117879072188745	9.702359214887402	17.30135124248917	2.7846200199528868	11.268702634960396	11.60841430294194	13.640804968688835	2.467570310993132	7.853997110259774	1.2416110386960182	1.3842661375953615	2.4716402501851054	0.6312878975558832
5_11_12_13_24_26_28_30_33_35_39_42_44_45_50_51_52_53_54_55_57_58_64_65_66_67_68_71_72_73_77_78_85_88_91_93_94_95_96_98_99_101_102_103_104_105_110_113_114_116_117	CACNA1C_novel-3875	7.045684469919622	35.54349799684727	7.992952455557109	6.529597777073927	17.603992848977853	9.243487014883181	2.2821704809161067	2.747581835016603	0.42416556743557343	0.9367633378390154	7.529884914887532	4.583731316329473	1.5327951504839379	19.69256198139605	1.39917357854798	4.242444571015213	25.092873883185895	4.594783361804381	2.854033869433085	3.9361928470962706	0.2126910741011453	2.6775981433085416	2.6143913512502897	1.8891792477621019
5_11_12_13_24_26_28_30_33_35_39_44_45_50_51_52_53_54_55_57_58_62_64_65_66_67_68_71_72_73_77_78_88_89_91_93_94_95_96_98_99_101_102_103_104_105_110_113_114_116_117	CACNA1C_novel-3881	3.7139871282835495	20.315916113904226	1.0753973435083184	3.3452464003491316	13.398731119950908	6.986464895894959	1.1490790542147853	1.9122402867349513	0.00043475523127090867	2.1779072281273093	4.825452962889922	5.9586100580105335	6.224444691251931	22.140427471081754	2.26137401357773	6.35290014757931	9.23628662203461	18.02725967252644	1.2441932187685305	3.9717918730416266	0.8316002987828977	0.7651433507323754	3.6836244493467194	1.2288331153080374
5_11_12_13_24_26_28_30_33_35_39_44_45_50_51_52_53_54_55_57_58_62_64_65_66_67_68_71_72_73_76_85_88_89_91_93_94_95_96_98_99_101_102_103_104_105_110_113_114_116_117	CACNA1C_novel-3914	11.258497007875611	22.394188740996995	2.343388356158294	8.940399159139446	20.12084252836697	15.474235660507604	0.009432199529035335	0.54588379416285	0.006784912432674395	0.04592028696241003	5.193023901615723	4.287771013568283	11.085774942654595	27.00560927251945	6.333335471677547	22.046051570829242	34.6268031532855	15.742166477338705	29.780603100936382	18.095174865024827	1.652848925012062	0.3758964514842856	23.40759051400855	0.6474362401829071
5_11_12_13_24_26_28_30_33_35_39_42_44_45_50_51_52_53_54_55_57_58_62_64_65_66_67_68_71_72_73_77_78_85_88_93_94_95_96_98_99_101_102_103_104_105_110_113_114_116_117	CACNA1C_novel-3917	1.622383205824558	2.3612693211334728	2.0201365933371416	5.177091178720525	5.363745455538904	4.1435810788858305	0.7705677623688573	0.37575542807821416	0.004361800094525884	0.019127076211462698	1.0745188787636255	0.8777496108977603	1.969539782805452	14.931416387618114	0.7275120454171702	4.310415065709746	3.370185235957222	9.475769816628825	1.2715669334676156	1.4096578000129008	0.4279406442491452	0.046773325907845	1.3148896115929711	0.043805695118295636
5_11_12_13_24_26_28_30_35_39_42_44_45_50_52_53_54_55_57_58_62_64_65_66_67_68_71_72_73_77_78_85_88_89_91_93_94_95_96_98_99_101_102_103_104_105_110_113_114_116_117	CACNA1C_novel-3942	1.2618687912167206	11.754963148222563	2.1223543543813106	8.757490895405681	0.5242122360249614	1.6213820481352046	0.40495452733085147	0.38425630870315275	0.20358932478224795	0.9051980833773525	4.535985041009542	0.2592361478673191	0.8804804094438816	5.651488648747819	2.52606098664844	3.069721107118371	5.139379730860232	22.732554429571053	24.38930645708196	6.594594435377152	0.03375980688562805	0.06674295339656203	6.4112772037464145	0.06019764331629353
5_11_12_13_24_26_28_30_33_35_39_42_44_45_50_52_53_54_55_58_62_64_65_66_67_68_71_72_73_77_78_85_88_89_91_93_94_95_96_98_99_101_102_103_104_105_110_113_114_116_117	CACNA1C_novel-3948	0.045696739703552404	2.1992947110134837	0.10214219590361708	0.0632874484899181	0.09279688208398944	0.06992212649223384	0.01402957177595515	0.00695793115910153	0.0029332620815333086	0.44112826780265646	2.1022624824515233	6.797740073761835	0.1273300063651988	0.29278743954246494	0.03370711913097579	0.13183425197684606	0.25491456448215466	0.27450086374938665	0.07621178004935764	0.09759050008676332	0.01391705795683392	4.022521945941741	6.110878604519735	0.033757717184655665
5_11_12_13_24_26_28_30_33_35_42_44_45_50_51_52_53_54_55_57_58_62_64_65_66_67_68_71_72_73_77_85_88_89_91_93_94_95_96_98_99_101_102_103_104_105_110_113_114_116_117	CACNA1C_novel-3958	0.10909414663588576	2.315866291985479	5.036395737798769	5.062342045005037	8.938104604136125	1.6361491656439722	0.774082931396267	0.3660757094494682	0.002651274733075846	0.8868426222243722	3.1400544515857063	0.8863010926801903	1.552027301121742	12.46889671393835	0.7082186963197431	1.5654440557502953	9.525891851928439	0.25292418197030386	13.2733932238593	3.1098200500270017	0.44361444625731716	0.05536300492761897	1.2485417158358718	0.0594325413748634
5_11_12_13_24_26_28_30_33_35_39_42_44_45_50_51_52_53_54_55_57_58_62_64_65_66_67_68_71_72_73_76_85_88_91_93_94_95_96_98_99_101_102_103_104_105_110_113_114_116_117	CACNA1C_novel-3966	23.797194305790132	42.3098713949546	6.00215899942923	22.496439612112354	39.87176152800261	26.189542980196126	1.5273707191192143	1.469043887540543	1.421289849764997	2.5936085354432343	10.3419314200172	9.848059379569772	28.342429566787683	48.42628684463866	23.92191104846306	34.14058367475249	79.50604543186287	48.23047937556693	67.93584666068914	45.44325005392498	2.4715737896080405	3.381206999399839	75.29419897464759	3.6629087027300122
5_11_12_13_24_26_28_30_33_35_39_42_44_45_50_52_53_54_55_57_58_64_65_66_67_68_71_72_73_77_78_85_88_89_91_93_94_95_96_98_99_101_102_103_104_105_110_113_114_116_117	CACNA1C_novel-3967	1.1986839978955026	16.805776791503103	1.0411325293816713	2.6713752781871882	5.387103114899232	6.444664236818483	1.1658329104360685	0.7350773404288047	0.0042968935329160286	1.7265162663030496	7.264531421791926	2.5680321491453424	2.8420612112678967	0.2307299448719047	1.413231265595111	1.5188095531074128	7.0342129543859775	18.083885088220214	1.287792867901487	0.07973214468009357	0.013902755551205438	1.7074359808861506	0.0638881064505829	0.02954424304965731
5_11_12_13_24_26_28_30_33_35_39_42_44_45_50_51_52_53_54_55_58_62_64_65_66_67_68_71_72_73_76_85_88_89_91_93_94_95_96_98_99_101_102_103_104_105_110_113_114_116_117	CACNA1C_novel-3973	0.033566081803363526	0.07029757530111068	0.023040407920515107	1.2984813896494944	0.052094339260302006	1.5567970125213577	0.004479403371606942	0.3664242574991051	0.0024003554644133466	0.43242462093799877	0.04475715451910757	0.021870334271590474	1.4254337811287503	0.18175316091818594	2.129789618680087	1.488524990035803	4.804718306400192	2.3303908529474797	0.0969310317728337	0.08367652761805743	0.0215954065785243	2.6914009237950314	33.96299563868662	1.837665391181994
5_12_13_24_26_28_30_33_35_39_42_44_45_50_51_52_53_54_55_57_58_62_64_65_66_67_68_71_72_73_76_85_88_89_91_93_94_95_96_98_99_101_102_103_104_105_110_113_114_116_117	CACNA1C_novel-3978	0.2999756093590332	2.0778360994798653	0.34583579706387135	3.4568855038967263	1.4905188670949057	0.8136333444734848	0.01830148648262272	0.7483793528070456	0.0958798540785671	0.0409815231005539	0.17096437728152225	0.07719518900134088	3.060248721368711	8.382644889723952	0.7800605090794805	2.1074857879342557	2.981809671124162	4.5771653770128635	2.433702395367097	1.4945189357526592	0.12118428289012198	0.19771450043646532	4.588999594493537	0.04860201813792112
5_11_12_13_24_26_28_30_35_39_42_44_45_50_51_52_53_54_55_57_58_61_64_65_66_67_68_71_72_73_76_85_88_89_91_93_94_95_96_98_99_101_102_103_104_105_110_113_114_116_117	CACNA1C_novel-3981	0.0145430046417037	2.3452342068194163	0.04365179428362211	0.0414876297287762	0.03320105628128434	0.032153348865523	0.004075047033717791	0.004463441898358304	0.002441515722995207	0.0032335159569877713	2.0738975353325912	0.015623843224895401	2.782503009417308	5.044744726405152	0.7369102899753598	0.1853632568419603	0.34909888313606297	0.2664697909756228	0.11396186440630758	0.25884980699380106	0.02999500508405096	0.020067787669006357	0.20003629738909506	11.414052412682453
5_11_12_13_24_26_28_30_33_35_39_44_45_50_51_52_53_54_55_57_58_62_64_65_66_67_68_71_72_73_77_85_88_89_91_93_94_95_96_98_99_101_102_103_104_105_110_113_114_116_117	CACNA1C_novel-3982	9.68405817135784	40.55337366484897	5.18809375173054	16.315332990162492	16.330964424962453	26.867993850979033	1.2787260895413517	1.452616162850089	0.5963088504329966	0.017030677182765176	12.428788606499507	4.290271471580067	5.514248692238519	48.08112799823883	2.0923284463589695	20.44325202669819	25.518449400366045	41.00601786097235	10.255784426105956	25.36879546979261	2.2067267458617543	4.775817760859875	3.671651542633857	1.8618051995274458
5_11_12_13_24_26_28_30_34_35_39_42_44_45_50_52_53_54_55_57_58_62_64_65_66_67_68_71_72_73_77_85_88_89_91_93_94_95_96_98_99_101_102_103_104_105_110_113_114_116_117	CACNA1C_novel-3986	0.027577854492465227	0.13601784677547088	0.02289424903024128	0.12794301417785026	1.8497247325120931	4.628644918060199	0.008309029626136851	0.0045647850488237844	0.0029653195906211042	0.009382924608662689	0.6169339942104515	2.5551854643619607	0.11802262561308641	2.6158143364354474	0.012876954508834242	2.904552692995989	0.32343757423283503	22.435377988989153	0.05389349579561781	1.4533007806710896	0.014542277402878957	0.05317496144941386	3.6896718842249894	0.035317995829364575
5_11_12_13_24_26_28_30_33_35_39_42_44_45_50_51_52_53_54_55_57_58_62_64_65_66_67_68_71_72_73_77_78_88_89_91_93_94_95_96_98_99_101_102_103_104_105_113_114_116_117	CACNA1C_novel-4053	2.5607066502213227	6.938323703533655	2.2567628652996667	3.855196356878866	3.9703737358338818	0.20869713613457921	0.4188308533652428	0.4431949514351157	0.015748746054026073	0.053525718267376884	3.2620842987191794	0.13297613404187	1.574966524428576	3.237207586373197	0.03161823696065206	7.152368366879701	0.7400426170889057	7.513334944884407	0.061294253684377374	0.14230299047927558	0.016627568143511535	0.03957579701257922	1.3044792809049621	0.04876502334714095
5_11_12_13_24_26_28_30_33_35_39_42_44_45_50_51_52_53_54_55_57_58_62_64_65_66_67_68_71_72_73_76_85_88_89_91_93_94_95_96_98_99_101_102_103_104_105_110_114_116_117	CACNA1C_novel-4054	1.3824031856199936	2.486307459092916	1.1930840842455501	3.9914998131224886	2.6972610451781662	1.582236790814866	0.46862965023526104	0.047993944421513786	0.01257426111090002	0.02898023714385443	0.07665973614106869	0.043748284151338655	1.3082694769940548	1.2622606598808888	0.27708984034762724	1.6904356122844075	1.9093340937849836	1.3242131192899274	2.0570208018224516	3.50977013401407	0.03882449303875367	0.08293341394414165	5.319549773199435	0.04641077098962722
5_11_12_13_24_26_28_30_33_35_39_42_44_45_50_51_52_53_54_55_57_58_62_64_65_66_67_68_71_72_73_77_78_85_88_91_93_94_95_96_98_99_101_102_103_104_105_113_114_116_117	CACNA1C_novel-4081	2.8569112884996737	6.763475686238801	1.2850229976186214	0.418271300469849	7.527833911939378	9.291656199299975	0.031034917914706178	0.7755708058964035	0.2257428445346419	0.04640035550018067	2.2084770223949812	1.770562048552798	1.644717807185215	13.103679055929705	0.7577563265135625	7.2150321671343	10.734129364209085	6.259410987084317	2.637589208851934	0.21443217539140538	0.44490820100645423	0.11687760223485372	2.5783385925191444	0.09926596194818695
5_11_12_13_24_26_28_30_33_35_39_42_44_45_50_51_52_53_54_55_57_58_62_64_65_66_67_68_71_72_73_76_85_88_89_91_93_94_95_96_98_99_101_102_103_104_105_113_114_116_117	CACNA1C_novel-4101	2.5506448863062285	4.5589675883054674	5.171591717023912	0.29474105023906466	3.9178247078269184	3.0973789421545748	0.4692149427581154	0.4106938411410124	0.013166731371448543	0.8839583636096451	2.1352900194832993	0.8913705491771767	0.6322242689238653	0.8687757869938165	3.039304925571775	0.28543995298972835	6.221747515179314	21.021048788330774	4.4492787138154055	1.1407233051009922	0.04004796168023003	1.4115659428716263	7.157325141882768	0.04650701022754296
5_11_12_13_24_26_28_30_33_35_39_42_44_45_50_51_52_53_54_55_57_58_62_64_65_66_67_68_71_72_73_77_85_88_89_91_93_94_95_96_98_99_102_103_104_105_110_113_114_116_117	CACNA1C_novel-4116	1.3038424563124238	2.4117506215116014	0.05959802749594771	3.8250829747296127	2.2799638645987703	6.27978326313036	0.3930886033516316	0.01053244885194832	0.007356011020497719	0.8892861411574947	2.6439573572884294	0.8666308229874957	0.29345696491389806	5.660885780820239	0.7859317378555346	1.760048521907188	2.713648879850465	2.6230669505012765	0.15104937283074737	1.3577393746268391	0.043009785565808124	0.08132438288075103	0.14422311047345177	0.08718673459928804
5_11_12_13_24_26_28_30_33_35_39_42_44_45_50_51_52_53_54_55_57_58_62_64_65_66_67_68_71_72_73_76_85_88_89_91_93_94_95_96_98_99_101_102_103_104_105_110_113_114_117	CACNA1C_novel-4155	1.086782650668885	2.480277141926068	0.19880591911737783	2.153215384819956	1.819990897368475	5.3788369978917805	0.1841387933714107	0.0505206463265121	0.3094030489608604	0.02898023714385443	0.07603647787830431	0.25523033797636074	4.729990638003636	2.474898634740549	1.4845299827922303	2.3850679126398355	4.93598254833294	19.16764525844833	9.232612904188834	0.9231951124133615	0.5495012847273768	0.08268270753772708	8.036186004357438	0.046229119428061266
5_11_12_13_24_26_28_30_33_35_39_42_44_45_50_51_52_53_54_55_57_58_62_64_65_66_67_68_71_72_73_77_85_88_89_91_93_94_95_96_98_99_101_102_103_104_105_113_114_116_117	CACNA1C_novel-4218	2.9117854596808725	22.299956980291185	1.2172887918974298	0.4128962899813482	6.1977446835505265	3.652463771003585	0.07571553460917255	0.6088627711399779	0.4013204366074892	0.0807639435755987	0.19698257675983064	2.652171080429149	1.8721579406870505	38.07625158527239	0.11942098652825779	0.9130468823305565	8.569017855470474	13.013587769740909	2.6699800824623536	1.8276576389721628	0.29092237240781205	1.4969082606996233	2.722067813043471	0.12155075898281288
5_11_12_13_24_26_28_30_33_35_39_42_44_45_50_51_52_53_54_55_57_58_62_64_65_66_67_68_71_72_73_77_85_88_89_91_93_94_95_96_98_99_101_102_103_104_105_110_113_114_117	CACNA1C_novel-4221	1.5675253895365209	5.2260358271007386	1.2158938196317548	12.38729580374644	2.2846845520110137	2.1314917338454498	0.07590443653813014	0.26075411644857005	0.004956249213660071	0.2945047346758346	2.743234672204691	0.44707427689868723	1.9087522784228161	6.335099654523252	0.2553501459268446	3.2460377801143037	7.565364228202805	9.980124753214893	1.575287435382691	3.765529096672879	0.5075167773250506	0.7207285221293191	2.1177348938785467	0.1212728681833312
5_11_12_13_24_26_28_30_33_35_39_42_44_45_50_51_52_53_54_55_57_58_62_64_65_66_67_68_71_72_73_77_85_88_89_91_93_94_95_96_98_99_101_102_103_104_105_110_114_116_117	CACNA1C_novel-4226	0.9869909336226763	5.751743952619738	1.215893819631755	4.3563849352839	4.449362874893642	8.221209768296415	0.07590443653813014	0.13758092749317696	0.20284210778030032	0.08076095116262953	0.16841056367260862	0.9583701312127049	2.1375216466224427	5.527162406050024	0.25555579075233403	3.71822577116	4.157055042543265	1.795676990139198	0.5169192580181877	1.8257630419216324	0.1671068555222105	0.16827573177213923	0.30676482859533105	0.12145451974489715
5_11_12_13_24_26_28_30_33_35_39_42_44_45_50_51_52_53_54_55_57_58_62_64_65_66_67_68_71_72_73_77_78_85_88_91_93_94_95_96_98_99_101_102_103_104_105_110_114_116_117	CACNA1C_novel-4257	0.6906869977786949	7.066475738465157	2.2779061904811173	3.29878099524255	0.6629449704067557	6.509037857319164	0.08463830584385035	0.516282183791529	0.027856985968001655	0.8970544452254993	0.2970150128440359	0.31852619591118675	1.6362947576532618	5.975235631939752	0.06579116232386062	1.619111678755136	3.4538319083021793	0.6637080933080074	0.7151825479747531	0.21253757834087525	0.03626804019270284	0.11473399613556334	0.16303560807100276	0.185097527778574
5_11_12_13_24_26_28_30_33_35_39_42_44_45_50_51_52_53_54_55_57_58_62_64_65_66_67_68_71_72_73_77_78_85_88_91_93_94_95_96_98_99_101_102_103_104_105_110_113_114_117	CACNA1C_novel-4260	0.6871181264492383	9.485597440526105	0.6207755838414434	1.4484018681038304	3.209007085102588	2.7007778786054053	0.08463830584385035	0.5152604276709429	0.027856985968001655	0.25582309468588305	0.6397843934276021	1.5877316049744703	0.9512145866526472	9.616073108719029	0.06558551749837119	1.6136523643431802	6.857931017776818	1.7896698457802493	3.4656285306885204	0.8587697600131826	0.036144630864137085	0.1144832897291488	0.16267334160465285	0.48566349470368625
5_11_12_13_24_26_28_30_33_35_39_42_44_45_50_51_52_53_54_55_57_58_62_64_65_66_67_68_71_72_73_77_78_85_88_89_91_93_94_95_96_98_99_101_102_105_110_113_114_116_117	CACNA1C_novel-4460	4.987547331698371	0.8289867239364517	1.2704647767248143	0.2777549314839199	0.54792100638657	1.9299538130897733	0.41762347416871254	0.7893172803773998	0.013535986383533892	0.05451962686071328	2.4218909533549646	0.12739389326226455	1.9974537114591253	1.9881053395932122	0.7838262936858422	0.5170498617199927	1.2459741983855381	10.355915655539183	0.2805363242044094	3.013923694743098	0.07345715530787991	0.16350965707241752	3.9675411319093596	0.16404699897021746
5_11_12_13_24_26_28_30_33_35_39_42_44_45_50_51_52_53_54_55_57_58_62_64_65_66_67_68_71_72_73_77_78_85_88_89_91_93_94_95_96_98_99_101_102_103_104_105_110_116_117	CACNA1C_novel-4485	0.9887876354572767	3.236049870366617	0.9618547541633414	3.556584114784647	6.451224004261493	3.2775198282915095	0.563217928967639	0.5009493270659248	0.061400222081915715	0.5222106896156902	0.7129446116866702	0.3779846335132083	1.6177566564405672	7.128482275181959	0.2990855556753112	33.93812838122761	8.823006157897977	4.77325461766054	2.5457327432914494	1.1819479263840982	0.2449785504873613	0.5414959918546192	1.5733570748945338	0.4491587487717733
5_11_12_13_24_26_28_30_33_35_39_42_44_45_50_51_52_53_54_55_57_58_62_64_65_66_67_68_71_72_73_77_78_85_88_89_91_93_94_95_96_98_99_101_102_103_104_105_110_114_117	CACNA1C_novel-4493	0.9886147408724126	3.235896046350641	0.9618547541633414	3.556584114784647	2.940113991435315	1.7565477911333744	0.18389678648250515	0.13900950397491718	0.061400222081915715	0.09472312258927912	1.7467765729496705	0.3779220162905782	1.617351452042476	4.699743712972912	0.29893235718115463	1.2670832119184228	6.55797158222546	4.77292472624491	2.5488674211237763	1.1817565268185837	0.24494831111546103	0.5414469117644745	1.5731783567711344	0.44911423812423723
5_11_12_13_24_26_28_30_33_35_39_42_44_45_50_51_52_53_54_55_57_58_62_64_65_66_67_68_71_72_73_77_78_85_88_89_91_93_94_95_96_98_99_101_102_103_104_105_110_113_117	CACNA1C_novel-4507	1.9231800644616952	3.651636630070026	1.5584216532402453	4.050138870627633	5.047115310137248	1.7565477911333744	0.2597610149795319	0.573337291684126	0.10097739379524376	0.18022063599456128	2.155195137091784	0.716393489966822	2.317028563910832	9.55614271681216	0.8509990027903399	4.907559608708818	7.463851342289976	6.556121567491429	2.7848413279178454	2.733644895853542	0.4084043754409614	0.5414469117644745	2.2977112894709593	0.6897123329135793
5_11_12_13_24_26_28_30_33_35_39_42_44_45_50_51_52_53_54_55_57_58_62_64_65_66_67_68_71_72_73_77_78_85_88_89_91_93_94_95_96_98_99_101_102_103_104_105_114_116_117	CACNA1C_novel-4542	0.7551463045599565	3.8596607459456926	1.777991083279994	1.829474937850759	1.0969146568820585	2.579661354314466	0.10672921053989953	0.1390370114014721	0.045083345727944826	0.09469191599688617	1.6401056637328146	1.1395454492847559	2.7131117562441087	8.829144642336427	0.29913800200664403	1.1274877443002655	2.4806181056720704	2.7679806708012267	1.1077312803219475	0.9234964374050161	0.571983849095028	0.34272427974665953	0.9697631793209615	0.33568005586914296
5_11_12_13_24_26_28_30_33_35_39_42_44_45_50_52_53_54_55_57_58_64_65_66_67_68_71_72_73_76_85_88_89_91_93_94_95_96_98_99_101_102_103_104_105_110_113_114_116_117	CACNA1C_novel-4549	0.015111921282438684	0.11413741985431967	0.03850640477908382	1.3045238044699403	1.8803468784889563	1.5567970125213582	0.012775536078899296	0.36516000169704815	0.008621293200172816	0.0038136165854426095	0.01345104650729612	1.7060358468111585	0.04771418680907182	0.16228871371079823	0.0737747361026764	29.467673772565263	0.1549779093518375	6.889385454148049	9.664669819486443	0.06042277364837613	0.08724140521244932	0.6968358036513372	4.934052365917381	0.929817803103841
5_11_12_13_24_26_28_30_39_42_44_45_50_51_52_53_54_55_57_58_62_64_65_66_67_68_71_72_73_76_85_88_89_91_93_94_95_96_98_99_101_102_103_104_105_110_113_114_116_117	CACNA1C_novel-4553	0.09484319365780372	0.17088185212617837	1.062309660020736	1.4096109959898935	0.236341592738362	0.10119026963213076	0.01833865995458626	0.009521550926055137	0.009829386366722155	0.015917072070661373	0.024658363268640585	0.041937461767170774	0.13436769491448705	0.3348365703172072	3.5867328311912257	0.19163607771027605	0.34640615554927096	0.1708770663084997	7.600645326940571	0.13755679855064362	0.016542162349901454	0.03251622296528754	17.69379942858426	0.03670504384582511
5_11_12_13_24_26_28_30_33_35_39_42_44_45_50_51_52_53_54_55_57_58_64_65_66_67_68_71_72_73_76_85_88_91_93_94_95_96_98_99_101_102_103_104_105_110_113_114_116_117	CACNA1C_novel-4560	0.035805533960014346	10.459457285671244	3.0956582216161017	1.691524559641987	7.060652635852751	3.089083560663914	0.7619199989624815	0.005802257303971941	0.016595103871115582	0.4336403955786219	3.1373965899031764	0.9392659550597329	2.79551609390467	2.589847170961918	0.7113406332006629	1.4419002886755248	2.4586663743863015	2.3432365571926073	1.250754394879994	3.9490903326832605	0.011208590970960376	0.024497597426791112	1.2782113394299288	0.02893913884126211
5_11_12_13_24_26_28_39_42_44_45_50_51_52_53_54_55_57_58_62_64_65_66_67_68_71_72_73_77_78_85_88_89_91_93_94_95_96_98_99_101_102_103_104_105_110_113_114_116_117	CACNA1C_novel-4612	4.195005563921645	21.741625691167716	5.2014309990375684	15.078851119016694	26.031085235182253	9.412240383377908	1.5774092469512824	0.047728642531188095	0.015507523192433323	1.7656980667464226	5.368055425378886	3.6903866322820784	5.920930169875941	32.97920586979542	0.07640188325246912	50.15635831683568	67.5321856455145	59.55381275242322	0.16620490029783871	15.82944112455933	0.0339722997692512	8.257753023103598	7.611748574607433	16.339052105363237
5_11_12_13_24_26_28_30_33_35_39_42_44_45_50_52_53_54_55_57_58_62_64_65_66_67_68_71_72_73_77_88_89_91_93_94_95_96_98_99_101_102_103_104_105_110_113_114_116_117	CACNA1C_novel-4692	0.02943997589971686	6.314110004108192	1.0453870456502548	5.450477757636216	1.824355207114418	0.05545159853071135	0.38922028634056816	0.00235260885009155	0.004571559104606523	0.007330556799368891	2.6194123137039287	0.9556716673888207	0.04402764814670401	15.046554323400642	0.08380785730331643	8.468519599893936	2.437169847679971	4.596165339356345	0.0791204166339509	5.237192596470576	0.007678348621690377	0.025780975459627382	3.701219731617336	0.03594535536152778
5_11_12_13_24_26_28_30_35_39_42_44_45_50_51_52_53_54_55_57_58_62_64_65_66_67_68_71_72_73_77_88_89_91_93_94_95_96_98_99_101_102_103_104_105_110_113_114_116_117	CACNA1C_novel-4729	1.2159197188757975	6.8274041157973295	3.028312778657475	6.332319964988067	1.9423267479903707	0.832155741941997	0.790534089345847	0.7367885919123793	0.004621624226823884	0.4591109597971894	1.0784356191190474	0.8630430253665275	2.7834393601210055	5.080565525457472	0.7007899495197646	2.85362382838812	2.488793670506647	4.580328322410027	1.2346731746840895	0.044400819478397684	0.00813398240099771	0.12450822976342293	0.0410363377532304	0.018852063717218946
5_11_12_13_24_26_28_30_33_35_39_42_44_45_50_52_53_54_55_57_58_62_64_65_66_67_68_71_72_73_77_85_88_91_93_94_95_96_98_99_101_102_103_104_105_110_113_114_116_117	CACNA1C_novel-4798	0.007970674003562083	2.181931305534442	0.35707909455514086	6.8538810297844455	3.5546986880804092	4.627429661402507	0.004341709796884839	0.002005146619924183	0.0029281170492105758	0.4375497693790786	3.270276281703482	0.008767257346898897	0.05790726771512115	7.5307499456674805	0.019414113676154005	0.0647640750989012	4.695310678378399	4.595195726073921	0.07461872744628271	2.6673702098135963	0.007381675864939596	1.0155957345181825	2.491365659277857	1.2383968895759123
5_11_12_13_24_26_28_30_33_35_39_42_44_45_50_51_52_53_54_55_57_58_64_65_66_67_68_71_72_73_85_88_89_91_93_94_95_96_98_99_101_102_103_104_105_110_113_114_116_117	CACNA1C_novel-4818	0.14121749322095836	12.653287086711739	2.004815761090682	0.049473042373271194	1.796494549162642	5.106351815490823	0.762584948925258	0.04259054480258816	0.005469169359064804	1.2885471316207195	0.12384090172180359	0.8621003823123388	0.0713269255343531	2.604557203544545	0.7096996150965896	2.8548587899965705	2.426063761821578	4.578939657869904	1.2448545987156037	1.3688935722792772	1.240056571524283	0.0661015960023746	0.051269157872727567	0.17318250862936885
5_11_12_13_24_26_28_30_39_42_44_45_50_51_52_53_54_55_57_58_62_64_65_66_67_68_71_72_73_77_85_88_89_91_93_94_95_96_98_99_101_102_103_104_105_110_113_114_116_117	CACNA1C_novel-4858	0.10172393085272981	0.2582663654181558	3.082726639800446	2.611305187364016	0.13896973430766002	0.11668593274669786	0.01155715656923705	0.004017893976133272	0.002651274733075846	0.0332251886844267	0.04917044112684723	0.03998448136405883	0.2049800370170704	0.34831793395186506	0.01778275673837887	45.33667280742922	0.5057186995530174	2.4800300448767354	0.14597121866208668	1.4451003438810477	0.03148899351198604	0.7299045092529829	3.047774347609354	0.06735363215056554
5_11_12_13_24_26_28_30_33_35_39_42_44_45_50_51_52_53_54_55_57_58_62_64_65_66_67_68_71_72_73_85_88_91_93_94_95_96_98_99_101_102_103_104_105_110_113_114_116_117	CACNA1C_novel-4943	4.74009078890509	23.407232136157702	3.212262193431506	1.3006982576430304	12.369161308669865	7.666013908488696	1.5273707191192147	0.8107546141592571	0.2504651206170894	1.2925595299248285	3.1264736025311244	0.022444889598155906	7.308497873789779	5.155055401577853	0.8161836098683033	1.4892922904455874	12.775470521330059	18.056715855347786	3.957299340130492	3.9783692932457164	0.4238673191261536	0.037028938280749074	2.5145012033738485	1.2384582420900818
5_11_12_13_24_26_28_30_33_35_39_42_44_45_50_52_53_54_55_58_62_64_65_66_67_68_71_72_73_76_85_88_89_91_93_94_95_96_98_99_101_102_103_104_105_110_113_114_116_117	CACNA1C_novel-4958	0.027854719469578536	0.057609172685995066	0.021654384158326444	1.2871836283335243	0.047575540673794714	0.03220354094274921	0.0040572189400209895	0.003220178606040694	0.0024403284078438076	0.0038136165854426095	0.020942507807828973	0.019935969799530738	0.04937744134853594	0.14332204740130408	0.7498942073967805	41.384676644815784	0.161219420898682	0.09008264642767128	1.2960200517277276	0.7133164361447659	0.012331125492715747	0.022259810613979948	9.800139920082872	0.0283298241662081
5_11_12_13_24_26_28_30_33_35_39_42_44_45_50_52_53_54_55_57_58_62_64_65_66_67_68_71_72_73_76_85_88_91_93_94_95_96_98_99_101_102_103_104_105_110_113_114_116_117	CACNA1C_novel-5078	0.021561590221859207	2.119697018854569	0.03157131457731484	1.314657000740893	1.80695941255587	0.07166059753070558	0.004341709796884839	0.01077241495465766	0.0930878825000504	0.003866625043753883	0.025316647615593345	1.7011246257281163	0.04012892474884899	5.047668278605465	3.4951663672671813	5.647548044418565	14.116548506325984	2.3735330715253884	12.114739275569075	5.251697579759825	0.010219273141630285	0.7069595671103617	7.967152506529789	1.8460454228235068
5_11_12_13_24_26_28_30_33_35_39_42_44_45_50_51_52_53_54_55_57_58_64_65_66_67_68_71_72_73_76_88_89_91_93_94_95_96_98_99_101_102_103_104_105_110_113_114_116_117	CACNA1C_novel-5096	1.210667461757226	6.322541223146022	0.024544750784354034	0.0393361451540814	6.199889971768365	4.598842991964121	0.1934738866879699	0.009243219202098148	0.10149743783155694	0.005938657281130898	1.0506506627471155	1.855919477141841	0.06154726262905949	2.5687922530807743	0.030458897004872743	1.4551978288064167	2.390507981239049	9.050907566229474	2.4574833698111984	3.946349956471606	0.008667666451020468	0.6799389877523512	0.06868572201994355	0.01807132289962752
5_11_12_13_24_26_28_30_33_35_39_42_44_45_50_51_52_53_54_55_57_58_62_64_65_66_67_68_71_72_73_88_89_91_93_94_95_96_98_99_101_102_103_104_105_110_113_114_116_117	CACNA1C_novel-5107	13.723699259472692	10.542578379277186	3.1236242835666603	3.780266958887002	7.720734296044047	1.5808542272330897	1.9386011147524826	1.542284582381947	0.6014616003042133	1.054852075866824	6.218465055357704	3.5573512657323176	20.139145925580863	12.448922344835564	2.138777263670604	4.344125877144027	2.8110988950394016	9.45517166411637	8.466404833498165	1.3956041575909839	1.241444313510406	1.3699619442960427	6.139465051379415	0.6372192420876777
5_11_12_13_24_26_28_30_33_35_39_44_45_50_51_52_53_54_55_57_58_62_64_65_66_67_68_71_72_73_76_85_88_91_93_94_95_96_98_99_101_102_103_104_105_110_113_114_116_117	CACNA1C_novel-5109	2.371285445816284	2.1987542482546454	0.021997410125295668	0.03533418646124315	0.10499974493356679	3.109718588292039	0.7625447408841546	0.3724661189659632	0.00034056156259318793	0.005319655284076655	0.02181403919675234	0.8646753040483307	0.06313659474454747	0.20661063921933723	2.7670249658740165	0.018794659490045187	4.632662298871742	0.12444930755059488	3.6700690854310345	2.647376714659196	0.007228844444795253	0.9236806640775714	3.701856113043224	0.6270605890304342
5_11_12_13_24_26_28_30_35_39_42_44_45_50_51_52_53_54_55_57_58_62_64_65_66_67_68_71_72_73_85_88_89_91_93_94_95_96_98_99_101_102_103_104_105_110_113_114_116_117	CACNA1C_novel-5142	2.345997276366612	6.315253290713421	1.014043420772754	3.996793402749793	3.7401274300777856	0.06340628228504837	0.0059257548879027575	0.0076716764902369965	0.20712574296069228	0.0057809143688981515	1.0632579926970507	0.8786440217669498	5.5471920835901285	2.613490549512111	0.7165956175835554	2.8380579914253814	7.197577045616613	2.3272435105226834	0.09926081140555897	0.035772320146563334	0.04103237582763042	0.035470977040887364	1.2705989134170301	0.6335014000279457
5_11_12_13_24_26_28_30_35_39_42_44_45_50_51_52_53_54_55_57_58_62_64_65_66_67_68_71_72_73_77_85_88_91_93_94_95_96_98_99_101_102_103_104_105_110_113_114_116_117	CACNA1C_novel-5150	3.9014235495826153	4.254252606171269	1.0143009388175224	2.5064980342606056	0.13873448993680068	0.06551587050058671	0.40039394923475274	0.3690171943917291	0.5966357578713487	0.012044889688536151	3.1113031873617567	2.582541575043158	1.4831425534461584	9.88562510722762	0.009047682238227531	2.8509676808016953	0.09171806100713219	0.1783308291049103	1.230171485496421	2.885329051523634	0.007837309644246929	1.3713070040637916	1.2462920410798384	1.221303597931603
5_11_12_13_24_26_28_30_35_39_42_44_45_50_51_52_53_54_55_57_58_62_64_65_66_67_68_71_72_73_76_85_88_91_93_94_95_96_98_99_101_102_103_104_105_110_113_114_116_117	CACNA1C_novel-5179	2.357405982554328	6.3573324738945765	1.0202188824563643	1.2657711754877798	0.10626725564819706	1.561273233226715	0.38458194741025997	0.01584463963545504	0.06769556490049622	0.43333687940603305	0.01351182706515248	0.041498295030075814	0.041673082049684826	2.595805972539628	0.040421629708197515	4.225465949173876	4.753748981700163	2.3359410531158593	3.6682380317258474	1.3676378359406678	0.010674906920937617	0.03745673095836116	5.082871430293928	0.024466420259128256
5_11_12_13_24_26_28_30_33_35_39_42_44_45_50_51_52_53_54_55_57_58_64_65_66_67_68_71_72_73_77_78_88_91_93_94_95_96_98_99_101_102_103_104_105_110_113_114_116_117	CACNA1C_novel-5250	4.110937908444824	7.339178695652975	2.005073279135451	1.293054565885687	7.959760132387213	2.3283800430835315	0.003277713992214039	0.7296819034859874	0.2003461734461993	0.006152828552211129	1.0695595973141232	1.2854300391539537	0.057648539231204485	2.5776454684647674	1.3976533250226333	0.041894882410909794	0.15772951912303332	2.3432365571926077	1.2525435890948589	0.07193649210630795	0.008370993694269685	0.6842626783963102	0.047734644716040255	0.017815085928676873
5_11_12_13_24_26_28_30_33_35_39_42_44_45_50_51_52_53_54_55_57_58_62_64_65_66_67_68_71_72_73_76_88_91_93_94_95_96_98_99_101_102_103_104_105_110_113_114_116_117	CACNA1C_novel-5329	3.5464884899566047	6.359643991540051	0.030572065021361	2.5672959782369147	6.049163285582755	4.62244239409266	0.016982966191344397	0.022858309527312597	0.0031077974087890844	0.8650719628984183	1.0703208995557487	0.8962538463636401	2.865051085124484	2.736767810025069	0.7428429361657373	4.289658749515123	4.797059093028844	3.5773402821022477	2.542789423129158	2.690407992651921	0.4255353882625957	0.04244366606373377	3.726985330259028	0.6561266433666985
5_11_12_13_24_26_28_30_33_35_39_44_45_50_51_52_53_54_55_57_58_62_64_65_66_67_68_71_72_73_77_88_89_91_93_94_95_96_98_99_101_102_103_104_105_110_113_114_116_117	CACNA1C_novel-5367	1.2297991821377532	11.156862114860512	1.0358131411982348	1.3598135038212418	5.3546376361656325	3.2931843193022012	0.009459889972436752	0.007590601969864611	0.3990002249157953	0.015260878655275843	4.1772746714044615	2.5681920769166533	4.609450543174032	0.15982166301684797	2.0787731399593428	4.333295459863578	4.801572638933373	4.916260317340355	0.04051879064532725	3.9387340643005673	0.004687919924855351	0.6895029728859425	1.2409667240244953	1.2229414694618834
5_11_12_13_24_26_28_30_33_35_39_42_44_45_50_52_53_54_55_57_58_62_64_65_66_67_68_71_72_73_76_88_89_91_93_94_95_96_98_99_101_102_103_104_105_110_113_114_116_117	CACNA1C_novel-5394	0.6123201907757704	0.06148387492625973	0.0336811728437168	2.540983469926329	1.8369197142953158	1.563937976235816	0.004877311250073847	0.00544610851805039	0.0017778065533626962	0.0036524537726736524	0.04192107187879307	0.015137290481485799	9.646695629633344	5.064553977941815	4.221664680306351	1.4867145531200145	2.3910854795860894	0.11138516169241255	7.285816512279726	2.6456812766160254	0.007678348621690377	0.016962477100665556	8.568959220869365	0.030691895961802475
5_24_26_28_30_33_35_39_42_44_45_50_51_52_53_54_55_57_58_62_64_65_66_67_68_71_72_73_77_78_85_88_89_91_93_94_95_96_98_99_101_102_103_104_105_110_113_114_116_117	CACNA1C_novel-5527	2.585810243019585	28.810820373050404	0.7440292880252272	5.820077887850653	30.24912916021087	0.991336112434856	0.6168539385150367	0.5462739652921422	0.037712691153913167	0.550799348148148	0.7360504952826069	5.964675466818807	1.0193313624791467	77.0907643144856	2.371338098466702	1.083767022958043	45.27635958309504	2.1560008888617306	0.5660312040337051	2.265974283162704	0.11470079809865096	0.358878261848861	0.34496945013659286	0.22110784462569474
5_11_12_13_24_26_28_30_33_35_39_44_45_50_51_52_53_54_55_57_58_62_64_65_66_67_68_71_72_73_77_85_88_91_93_94_95_96_98_99_101_102_103_104_105_110_113_114_116_117	CACNA1C_novel-5555	1.189487875111384	3.2137287584267216	0.016079466486452792	0.04241163313843582	7.159687004874523	3.8954192813031145	0.3990356002235133	0.3636988506312296	0.0015850657271187884	0.01151523259299043	4.149784346211295	2.773030781892095	3.4825524712730966	7.483013971659238	0.006864258654843205	0.036743608309451406	0.670024905734119	4.653827238214105	0.03601710145765902	2.641293312252579	0.004391247168104568	1.3476955012374499	0.031112651685018384	1.222402529729553
5_11_12_13_24_26_28_30_35_39_42_44_45_50_52_53_54_55_57_58_62_64_65_66_67_68_71_72_73_76_85_88_89_91_93_94_95_96_98_99_101_102_103_104_105_110_113_114_116_117	CACNA1C_novel-5681	0.030774067899140556	2.4841289784342258	0.038432828194864335	0.1628552925401567	0.10253494570456283	0.02846499167541451	0.002674214054520191	0.003032693777679552	0.007621573842694153	0.005556910883776313	0.016929960810362608	0.01801768272247062	0.04869160552609026	2.686181129801578	3.6653588529421928	11.48168450600494	2.563823161633992	0.1424618246432363	13.422584035319774	0.07385436748237365	0.017227043259425305	0.02594943955282656	10.192367030754806	0.03319411614761164
5_11_12_13_24_26_28_30_33_35_39_42_44_45_50_52_53_54_55_57_58_62_64_65_66_67_68_71_72_73_85_88_89_91_93_94_95_96_98_99_101_102_103_104_105_110_113_114_116_117	CACNA1C_novel-5686	0.010152884034143056	0.08552615288275171	5.4939257610986445	0.07872533723288284	12.394193767506309	1.0387341640288146	0.005006659759661277	0.002599451809439617	0.00469246736419074	0.003798227033029658	4.165599653401308	5.390205604300491	0.06991281694236426	5.062378311188094	0.7116270177730731	21.062338841087296	50.01135911846122	0.13583947737405705	10.833209783405051	0.06822489242369936	0.0190691931043737	0.022153028255692275	7.325119723766716	0.035429272448204624
5_11_12_13_24_26_28_30_33_35_39_42_44_45_50_51_52_53_54_55_57_58_64_65_66_67_68_71_72_73_77_88_89_91_93_94_95_96_98_99_101_102_103_104_105_110_113_114_116_117	CACNA1C_novel-5708	1.202155908072636	5.4538013845943185	3.0143411818810937	3.8105653884480724	3.5695612167647015	3.090356614259015	1.526119717991298	0.3680895426251468	0.005348261099480586	0.4584787056855573	7.756972411007301	1.7152253473214687	0.06154726262905949	2.59067033059307	0.01914567126972654	0.06232215554659252	2.422168478853301	4.586932837710793	0.058648733896087775	1.3566633986909742	0.41730782726477106	0.019590914901249624	0.05003382922247437	0.6248200192727084
5_11_12_13_24_26_28_39_42_44_45_50_51_52_53_54_55_57_58_61_64_65_66_67_68_71_72_73_77_78_85_88_89_91_93_94_95_96_98_99_101_102_103_104_105_110_113_114_116_117	CACNA1C_novel-5714	0.061414960239669636	0.1263227763631348	0.057290307874685226	0.04979995946747658	0.17271150153091955	0.06175754859676895	0.01858901190862645	0.004632829735564897	0.0018731875371918168	0.013300848160459748	0.04580793704475987	0.02218849745684615	0.18992039653258888	0.22675498228726235	0.02103787969755203	35.337351085066956	0.22764984840361288	0.2722963866543957	0.0784650166140672	35.21970433751275	0.01339522447147476	0.7098904443853513	0.06316357351788308	0.04195248829318066
5_11_12_13_24_26_28_30_33_35_39_42_44_45_50_51_52_53_54_55_57_58_62_64_65_66_67_68_71_72_73_77_88_91_93_94_95_96_98_99_101_102_103_104_105_110_113_114_116_117	CACNA1C_novel-5762	3.546488489956606	13.19220329057551	6.01957378149145	5.08044461647813	5.3752812074860445	6.924536998430027	0.7813723457914037	1.491702768225332	0.5967653731087099	0.45701584323119304	4.157911427921952	5.100551025093888	4.51286268264648	20.039646390000964	0.11787727017047316	4.31021623969115	13.865984429391528	3.6625748621177796	3.65702327627612	2.748826243823624	0.017224591418460427	1.3643283458407924	3.80551141705992	0.03693782250253382
5_11_12_13_24_26_28_30_33_35_39_44_45_50_51_52_53_54_55_57_58_62_64_65_66_67_68_71_72_73_85_88_89_91_93_94_95_96_98_99_101_102_103_104_105_110_113_114_116_117	CACNA1C_novel-5824	2.3598767396285676	8.392783820864247	0.5129610310057703	1.2859771192084941	0.12448113883973284	0.09087960019223576	0.004567405876663492	0.0023533327297377317	0.20573262651638316	0.005251257273352429	1.0715602048286512	0.04080358233035534	2.802269044228273	2.6524947181114458	0.020385750972426172	2.1318447755784704	4.72120298662045	2.3447478165155675	1.2267246554648428	2.636865257439598	1.037679166441916	0.7006136441035519	0.06209126477748735	1.2360955687992525
5_11_12_13_24_26_28_30_39_42_44_45_50_52_53_54_55_57_58_62_64_65_66_67_68_71_72_73_77_78_85_88_89_91_93_94_95_96_98_99_101_102_103_104_105_110_113_114_116_117	CACNA1C_novel-5826	1.2602613388601462	8.634048475111197	0.12076005454564204	1.355594422831876	0.19969964864450793	3.140358569980589	0.025633384845717873	0.021418874850879642	0.005703466215607706	0.030791501965345337	4.191202690764086	0.1421994816995476	2.9990683329919783	7.932068190147742	2.8413586694553716	42.3371680889056	0.6023828640501016	16.085922248410025	0.14888703115930635	11.767555665493678	0.03284813068685257	0.06674295339656203	0.12315731545520436	0.057753166673233804
5_11_12_13_24_26_28_30_33_35_39_42_44_45_50_51_52_53_54_55_57_58_62_64_65_66_67_68_71_72_73_76_85_88_89_91_93_94_95_96_98_99_101_102_105_110_113_114_116_117	CACNA1C_novel-6472	0.09975550263991993	0.19946817466272326	0.10429580240928467	0.1641321196816758	0.11422869760228045	0.055847051260372434	0.04719399858457289	0.011928812689433424	0.21046269219370173	0.008731433556514437	0.0731190111011991	0.04382105551817905	0.35351893439454746	0.47271216623570544	1.5089886054426367	0.2865909036044059	0.8345530524564367	0.5078321704264944	15.90807260014119	0.385736079767022	0.03900020830790359	0.05168465114461639	7.857953318023057	0.04706219033126936
5_11_12_13_24_26_28_30_39_42_44_45_50_52_53_54_55_57_58_62_64_65_66_67_68_71_72_73_76_85_88_89_91_93_94_95_96_98_99_101_102_103_104_105_110_113_114_116_117	CACNA1C_novel-6689	1.1973732700291675	0.056114585287523853	0.03709254122827155	0.1628552925401567	0.0706154445779601	0.02646947636266304	0.002674214054520191	0.002135083016413854	0.007621573842694153	1.2880196119630085	0.015541279590186828	0.9065053011226099	0.11387886306908816	0.22073547572200394	2.1897261142272626	0.1675123208486215	0.29152569498516234	0.18281779815669683	22.37982129246807	0.07385436748237365	0.01631536706064982	2.6789272852092125	5.054299474092917	0.6322448764779083
5_11_12_13_24_26_28_30_33_35_39_42_44_45_50_51_52_53_54_55_57_58_62_64_65_66_67_68_71_72_73_77_78_85_88_89_91_93_94_95_96_98_99_101_102_103_104_105_107_117	CACNA1C_novel-6735	0.7549734099750924	16.33172443351124	0.7629991211377075	0.5958255257551253	1.0967812347015709	1.0586893171563296	0.10672921053989953	0.13900950397491718	0.04161163622525169	0.09469191599688617	0.6111886862246058	0.29330414787151726	1.343564696575128	11.476627556675906	0.4871367072524749	1.1270648889649462	2.4799386958520215	2.969270159237186	1.1074609876130175	0.9231084653127574	0.16322027895271093	0.4027684640829394	0.9694009128546116	0.2686656670322304
5_11_12_13_24_26_28_39_42_44_45_50_51_52_53_54_55_57_58_62_64_65_66_67_68_71_72_73_77_85_88_89_91_93_94_95_96_98_99_101_102_103_104_105_110_113_114_116_117	CACNA1C_novel-6785	7.13287474178389	6.510640971546937	0.1358144202438477	8.75684569676315	3.689978245764591	1.6087899206395722	0.01155715656923705	0.003936819455760886	0.002651274733075846	0.04294069862023594	0.04905506108481483	0.03998448136405883	7.066980994255586	13.709230732316907	0.017628178077608293	1.6589146874211198	7.319660196181107	2.6016106345089747	0.09366599152779277	0.1617714300688191	0.03130592271994147	0.7430208317219074	0.028481389584430198	0.07856790934869683
5_11_12_13_24_26_28_30_33_35_39_42_44_45_50_51_52_53_54_55_57_58_62_64_65_66_67_68_71_72_73_77_78_85_88_89_91_93_94_95_96_98_99_101_102_103_104_105_110_117	CACNA1C_novel-6981	0.9886147408724126	3.235896046350641	0.9618547541633414	3.556584114784647	2.940113991435315	1.7565477911333744	0.5632179289676389	0.13900950397491718	0.061400222081915715	0.5222106896156902	0.7129446116866702	0.3779220162905782	1.617351452042476	4.699743712972912	0.29893235718115463	1.2670832119184228	6.55797158222546	4.77292472624491	2.5456442403690556	1.1817565268185837	0.24494831111546103	0.5414469117644745	1.5731783567711344	0.44911423812423723
5_11_12_13_24_26_28_30_33_35_39_42_44_45_53_54_55_57_58_62_64_65_66_67_68_71_72_73_77_85_88_89_91_93_94_95_96_98_99_101_102_103_104_105_110_113_114_116_117	CACNA1C_novel-7091	0.031575457664118366	0.04159692410404297	0.12164595639077122	0.05140247005378877	0.09408019279367745	0.06076587482854188	0.005494087427754675	0.004916228617045154	0.0017115147907428713	0.006076735765280427	0.03325108586321492	0.011389565089205588	1.482708601438742	0.17865477835373655	0.015620725737511892	31.340579863139403	0.2851822719653104	0.15405260411133875	0.05476297720885765	0.09913074929303055	0.0148377242391473	0.040187971650464414	0.03412912379482534	0.02770547211022977
5_24_26_28_30_33_35_39_42_44_45_50_52_53_54_55_57_58_62_64_65_66_67_68_71_72_73_77_78_85_88_89_91_93_94_95_96_98_99_101_102_103_104_105_110_113_114_116_117	CACNA1C_novel-7134	0.2866253437115602	0.7890195029205888	0.2030912580090803	0.22435148208371195	0.5404212753991731	3.3085370110452756	0.09243487260648982	0.13334514574354286	0.019838255207164254	0.12138894204525257	0.14356882855145212	0.13835359957990126	0.2881687737320462	0.9608409711090985	0.1382326574773909	0.4152943458800124	1.1997743306222473	34.466718526682	1.468539755136856	0.3750306365012958	0.06628715504624183	0.224045305554605	0.3224002492829932	0.057374826169177544
5_11_12_13_24_26_28_30_33_35_39_42_44_45_50_51_52_53_54_55_57_58_62_64_65_66_67_68_71_72_73_88_91_93_94_95_96_98_99_101_102_103_104_105_110_113_114_116_117	CACNA1C_novel-7420	1.660962062382323	6.359643991540057	1.0248502301495324	2.5330276648677224	0.41466911473479745	0.05952628261825796	0.08595037767570643	0.08342785310212343	0.0031077974087890844	0.010096828845596796	1.0661157090952473	1.7148022579793725	2.859463097445397	5.1550554015778545	0.7208568820043515	2.8894755199803557	0.46601398966938956	6.977294829425447	2.461037838532173	0.09864837065832217	0.015227158312402808	0.26442694458780247	2.5145012033738485	0.03546776814337094
5_11_12_13_24_26_28_30_33_35_39_42_44_45_50_51_52_53_54_55_57_58_62_64_65_66_67_68_71_72_73_77_78_85_88_89_91_93_94_95_96_98_99_101_102_103_104_105_116_117	CACNA1C_novel-7431	0.7551463045599565	5.938363664542609	3.7458336165222206	0.5958255257551253	2.8523362411146604	5.621605428630733	0.10672921053989953	0.13900950397491718	0.06492575653813897	0.09469191599688617	0.6099267170148763	0.29336676509414744	1.3439699009732196	25.82561843996307	0.9891688626867927	6.727901420663004	2.5746371012697646	18.369936609508795	1.1075494905354104	0.9232998648782715	0.9805308399521131	0.34252265343038957	0.9695796309780109	0.26871017767976646
5_11_12_13_24_26_28_30_33_35_39_42_44_45_50_51_52_53_54_55_57_58_62_64_65_66_67_68_71_72_73_91_93_94_95_96_98_99_101_102_103_104_105_110_113_114_116_117	CACNA1C_novel-8356	3.5464884899566047	0.12353523574929638	0.02983331634467077	7.467625313250257	11.198671341469039	3.1014703569345246	0.010086149178679702	0.7349195346659372	0.0031077974087890844	0.8647543396361175	0.03593676237730859	0.021187468073448658	4.2283968747821294	0.29865639773860475	0.03077357499287	0.08806872477127789	47.93033816315003	23.627549840176865	0.0690669630442753	0.09864837065832217	0.015227158312402808	0.037028938280749074	8.55227564253907	0.636069183194584
5_11_12_13_24_26_28_30_33_35_39_42_44_45_50_51_52_53_54_55_57_58_62_64_65_66_67_68_71_72_73_77_78_85_88_89_91_93_94_95_96_98_99_101_102_103_104_116_117	CACNA1C_novel-9167	0.5092060940042014	1.507279958492138	0.5636960629377655	0.49843137196899917	0.9119844925065038	5.221346427332197	0.07653410963465547	0.10969635964259952	0.02177852605041016	0.07219239036915216	0.4471883186228969	0.18020644347865306	0.983721288129285	3.1411164474837303	0.20828439413874036	0.7955435057079993	2.122523836518567	26.816654734998984	0.47737997944637267	0.5816154297066144	0.09872787149276306	0.20289112345780239	10.375794618216649	0.23705228036738468
5_11_12_13_24_26_28_30_33_35_39_42_44_45_50_51_52_53_54_55_57_58_62_64_65_66_67_68_71_72_73_77_78_85_88_89_91_93_94_95_96_98_99_101_102_103_104_105_117	CACNA1C_novel-9169	0.7549734099750924	3.8595069219297162	1.7572772862658796	0.5958255257551253	1.0967812347015709	2.579661354314466	0.10672921053989953	0.13900950397491718	0.23949749479189192	0.09469191599688617	0.6099267170148763	0.29330414787151726	1.343564696575128	3.9712838623970232	2.3921848250882114	1.1270648889649462	2.4799386958520215	7.224626460302388	1.1074609876130175	0.9231084653127574	0.16322027895271093	0.3424735733402449	3.3845106885206984	0.2686656670322304
5_11_12_13_24_26_28_30_33_35_39_42_44_45_50_52_53_54_55_57_58_62_64_65_66_67_68_71_72_73_91_93_94_95_96_98_99_101_102_103_104_105_110_113_114_116_117	CACNA1C_novel-9521	0.007970674003562083	4.196175725328592	0.02491462226178172	12.800058859591278	9.394066128176766	0.04261003162098517	0.004341709796884839	0.002005146619924183	0.0016836128846849756	0.003549001781453261	0.025316647615593345	0.007509835822191652	0.04012892474884899	9.873743927064744	0.019414113676154005	0.04577479013995065	11.558221770136146	0.08904616326369674	0.06541801147371852	0.0456125856465525	0.007381675864939596	0.016336374329090648	0.07625588361176895	0.029541837068709425
5_11_33_35_39_42_44_45_50_51_52_53_54_55_57_58_62_64_65_66_67_68_71_72_73_77_78_85_88_89_91_93_94_95_96_98_99_101_102_103_104_105_110_113_114_116_117	CACNA1C_novel-9609	0.4774659192018006	0.9943932725750452	0.31923587331219716	0.6048052598257692	0.9569302117806918	2.085750020799955	0.09708269456536014	0.08413399769697398	0.019172171407228933	0.07975892030551962	0.33460727278872	0.21589318330570767	0.5567262021699666	1.3478789743185744	1.517981081016305	0.4820438807983938	1.2316046806915137	21.331683907071973	6.290171791197707	0.5181664737386199	0.03838152710443156	0.18849540242280935	3.9040780847793	0.15693672377395534
5_11_12_13_24_26_28_30_34_35_54_55_57_58_61_64_65_66_67_68_71_72_73_77_78_85_88_89_91_93_94_95_96_98_99_101_102_103_104_105_110_113_114_116_117	CACNA1C_novel-11006	0.026145633134064646	0.07083595935702724	0.024844028512057626	0.050076296935786	0.08366448494062853	0.06159480458879304	0.011431980592216959	0.0047139042559372814	0.0018731875371918168	0.013300848160459748	1.5784731478875207	0.8683054106035091	0.09796363897377124	0.1828191404995286	0.0211924583583226	55.002790126292695	0.2095594295951246	0.21150497734025014	0.0568535597540341	0.37024952708436054	0.013883549463647189	0.034553046706290225	0.04078516633656112	0.031150836827613142
5_11_12_13_24_26_28_30_33_35_54_55_57_58_62_64_65_66_67_68_71_72_73_77_78_85_88_89_91_93_94_95_96_98_99_101_102_103_104_105_110_113_114_116_117	CACNA1C_novel-11054	0.041568297386596766	27.72340930227397	12.15828396128489	1.329660644890802	12.417216115860404	0.0822891501263666	1.15380539565015	0.1905768802698084	0.0026114996755039516	0.014797054645052186	9.346547797403606	0.047243002117045865	0.1331247030446652	49.00126020469827	3.4969654144485602	0.15387313600972322	21.065649527855065	2.5238922291792987	14.421472268908968	0.11973206739196958	0.016205851497551736	0.0529607334883771	8.615805105187963	0.21334193962113182
5_11_12_13_24_26_28_30_33_54_55_57_58_62_64_65_66_67_68_71_72_73_77_78_85_88_89_91_93_94_95_96_98_99_101_102_103_104_105_110_113_114_116_117	CACNA1C_novel-11498	2.3777783384019204	0.17987224224911008	3.0380547161194027	0.09601123279516682	37.43356949067584	13.010551465970515	1.2801796481593546	1.0954264379973269	0.0026114996755039516	0.014797054645052186	5.490107936449184	0.03442170269418976	5.6434842544217725	0.35212777897037656	2.793621466609545	1.5538127336625533	140.3647054729579	53.835127230498216	2.4614097900033127	0.11838192451090922	0.016063644721588555	0.7329806370650215	1.278480624169917	0.0399561256016661
5_11_12_13_24_26_28_30_33_35_54_55_57_58_62_64_65_66_67_68_71_72_73_76_85_88_89_91_93_94_95_96_98_99_101_102_103_104_105_110_113_114_116_117	CACNA1C_novel-11526	0.029369883500447662	0.056837973903195595	0.044565535917374874	25.970805928178475	0.0518380282293657	8.138202719368513	0.002802045279537681	0.7261327215807566	0.002663939428024111	0.0032335159569877713	0.036088198682476126	0.030915138226903893	5.7886596815083315	0.21471839735624698	0.07551443611965236	0.09797502112023632	0.1967570838860129	18.648224537549766	8.51049483666059	0.061156040902745123	0.012838247932285616	0.02268362382482356	11.139581537655255	0.6553549249776616
5_11_12_13_24_26_28_30_33_35_54_55_57_58_62_64_65_66_67_68_71_72_73_85_88_89_91_93_94_95_96_98_99_101_102_103_104_105_110_113_114_116_117	CACNA1C_novel-11854	0.006024441717187406	0.057752603187378286	0.024741617861049427	0.03308524358299283	0.0570063821682458	0.023806254325599147	0.0019299859729643599	0.0016323486021404443	0.0033494160420989533	0.0015547722812750556	0.02669605722524867	0.03876090698671923	0.04500917366505446	0.16817224110394952	1.0531961720779313	0.027352579388961698	0.10106900483039814	0.0311123268876487	0.014441524160758178	0.034874811373138116	0.014674676814982617	0.011211484375743905	7.3519491782645945	13.566951833638392
5_11_12_13_24_26_28_30_33_54_55_57_58_62_64_65_66_67_68_71_72_73_76_85_88_89_91_93_94_95_96_98_99_101_102_103_104_105_110_113_114_116_117	CACNA1C_novel-11942	0.02916661554256699	0.056114585287523853	0.02580549549773657	1.2978176862657884	1.807087568071339	1.5473243986739367	0.0027360434007452678	0.0022530753987415222	0.002663939428024111	0.0032335159569877713	0.04281938792033114	0.01809383880404778	0.07376225872423518	0.12957601002093708	0.06225379529211975	0.09773138923829724	9.415245433334738	0.11758399971179571	23.10130907567061	0.05980589802168471	0.012696041156322429	0.7027035274014681	6.94189976500312	0.030847683228178567
5_11_12_13_24_26_28_30_33_54_55_57_58_62_64_65_66_67_68_71_72_73_77_85_88_89_91_93_94_95_96_98_99_101_102_103_104_105_110_113_114_116_117	CACNA1C_novel-11959	0.027577854492465227	0.037032092494804145	8.956535265171444	0.04750290426215446	4.480404598517038	1.5773088414144725	0.004922450466029579	0.004135886358460941	0.0014445667675364738	0.005496635136825588	1.0887106239336108	0.010273455404758177	0.12944090224985214	0.14035964400896217	2.7722275039255755	60.731856838334764	2.6903722994156034	0.172343745710425	0.05079828548273648	0.08949740224224606	0.01381285471582641	0.05503735189706467	0.028964411539563417	0.02544505300968391
5_11_12_13_24_26_28_54_55_57_58_62_64_65_66_67_68_71_72_73_77_78_85_88_89_91_93_94_95_96_98_99_101_102_103_104_105_110_113_114_116_117	CACNA1C_novel-12283	0.0412341902834136	4.337045264716069	0.05510886158039399	0.09573489532685739	0.12802560439768082	0.0821188012582049	1.1536775644251327	0.00940790182160456	0.0026114996755039516	0.014797054645052186	3.14481181796165	0.034283775568666706	0.13105898197466406	22.339241161700425	0.03302117632380639	0.1529308126962463	0.35719744819103966	0.29300598896942254	21.596458006658413	0.11731500125719765	0.041220758941765516	0.05247324880923773	0.07012633500112837	0.03972334694495741
5_11_12_13_24_26_28_30_33_35_62_64_65_66_67_68_71_72_73_77_78_85_88_89_91_93_94_95_96_98_99_101_102_103_104_105_110_113_114_116_117	CACNA1C_novel-12608	0.02996099606761789	0.09405507095775481	0.027918336598633933	0.05389074091798568	12.358849178562199	0.05651475798468486	0.012146242303516469	0.005391455604763647	0.0018731875371918168	0.01235268073679517	1.0653235014852216	0.022264653538423305	0.09460838228551889	0.21884390831000813	0.021545090928205467	0.1036149591688023	47.905082235439416	0.2118972806453243	0.052319578959546795	1.3642275612497108	0.011096623566897407	0.037454741224976905	0.04894702982342465	0.030643174847607632
5_11_12_13_24_54_55_57_58_62_64_65_66_67_68_71_72_73_77_78_85_88_89_91_93_94_95_96_98_99_101_102_103_104_105_110_113_114_116_117	CACNA1C_novel-12910	0.0412341902834136	0.17963942752222725	0.05500545665122066	0.09542524932442138	8.905460058791872	0.08196062016634044	0.01567696349776809	0.37131008317101055	0.6472395253957272	0.01475259593808144	0.05396592412381921	9.06018917614937	0.130355350013113	0.34630981296377705	0.03274238266777376	0.1519646862678673	20.737648584330927	0.29145460771753795	0.06810539075232915	0.11680029161480106	0.015428209271523165	0.0520673431988523	0.06916512131041326	0.03953568043102173
5_11_12_13_24_26_28_30_62_64_65_66_67_68_71_72_73_77_78_85_88_89_91_93_94_95_96_98_99_101_102_103_104_105_110_113_114_116_117	CACNA1C_novel-13122	0.02975772810973722	0.09333168234208308	0.027918336598633933	0.05389074091798568	0.06965866709946496	0.05651475798468486	0.012018411078498978	0.005273463222435978	0.0018731875371918168	0.01235268073679517	1.0649763311801776	0.022126726412900234	0.09346258471388803	0.21472568195475247	0.0211924583583226	0.1031430974204491	0.2037436815355104	0.210007091993603	0.05152664061432256	18.17436902173699	0.010754591752296299	0.0371158233051943	23.092305178124665	0.631726387583637
5_11_12_13_24_26_28_30_33_35_39_42_44_45_50_51_52_53_54_55_57_58_62_64_65_66_67_68_71_72_73_77_78_85_105_110_113_114_116_117	CACNA1C_novel-13211	0.05523281062412652	12.612401079005862	0.0279392164401016	0.07973076150374085	0.08254619640154348	6.276665270454181	0.00977851973212426	0.011122772703409755	0.004072688855160023	0.01427722976354806	5.450102997411291	0.027290108743831334	0.13171743912156308	17.726577539265374	0.03402041695235902	0.10161549751702685	0.31603427189370803	6.941492694845312	6.0465866330778395	0.09802502883009316	0.01786901695206371	0.04143487123792293	10.969211241195573	0.03933718700282055
5_11_12_13_24_26_58_62_64_65_66_67_68_71_72_73_77_78_85_88_89_91_93_94_95_96_98_99_101_102_103_104_105_110_113_114_116_117	CACNA1C_novel-13297	0.0412341902834136	0.11031052778118271	0.04416881892948875	53.5156522815368	0.08111893018132957	0.06374241710526032	0.01264656689045436	0.005754119307500837	0.0022008865189781725	0.013016141440820162	0.036280842145512374	0.02633054211595918	0.10784186511103308	0.2513744970372254	0.023179898282515668	0.12324972859656837	0.22354621309052064	0.23515016745517905	0.05881736784280967	0.08342693223870427	0.01171244428924373	0.03998634533419452	2.522984276460881	0.03090482527569104
5_52_53_54_55_57_58_62_64_65_66_67_68_71_72_73_77_78_85_88_89_91_93_94_95_96_98_99_101_102_103_104_105_110_113_114_116_117	CACNA1C_novel-13358	0.053529565321885075	0.20191065059207458	0.07093180430024373	0.10208325520150152	0.14136606689141387	0.0974790978614649	0.019640490115595245	0.012184342204535674	0.0026114996755039516	0.017022127431424644	0.05388763052386864	0.043417428285820125	0.1447565333506954	0.44278703557404797	0.04177488307324702	0.17762024358263281	0.40868538905370644	0.3683861774410159	0.08111412435867005	0.12698843875751556	0.01861274204474473	0.055766920804620146	36.4289519280147	1.2505049886961865
5_11_12_13_55_57_58_62_64_65_66_67_68_71_72_73_77_78_85_88_89_91_93_94_95_96_98_99_101_102_103_104_105_110_113_114_116_117	CACNA1C_novel-13362	0.0412341902834136	14.706831463884875	0.05037311467988852	0.08439025533322601	0.11165329840787239	0.0750158618446764	1.151908410616582	0.008476630656791401	0.0026114996755039516	0.013776641822560146	0.04371461342502901	9.340317475729353	0.11747231423459699	40.86330255058322	0.02959146228795934	0.13891777893506235	0.308189353171549	0.26538872789061696	0.06515250270653933	0.10191768215575578	0.01539020573656749	0.047524781882627126	0.06320221527429369	0.03673331412196285
5_11_12_13_24_26_28_30_33_35_39_42_44_45_50_51_52_53_54_55_57_58_62_64_65_66_67_68_71_72_73_77_85_105_110_113_114_116_117	CACNA1C_novel-13386	0.03891530007425766	2.209349397030737	0.031695599347955836	0.0636661788594315	0.07437233229168412	0.07761368208414254	0.01157043280922403	0.010451374331575933	0.002784254030032628	0.014319551032683682	0.033981482736437925	0.020179669260577633	0.12427728404173799	0.28605889872264584	0.03015457026648071	0.08994497029885448	0.2831259249099644	0.22126129305792025	0.07117787734189336	0.10173533527239426	0.015579814771185078	0.03839190564895505	0.09559487514041516	18.085788258581488
5_11_12_13_24_26_62_64_65_66_67_68_71_72_73_77_78_85_88_89_91_93_94_95_96_98_99_101_102_103_104_105_110_113_114_116_117	CACNA1C_novel-13565	0.02962688896443472	0.09309886761520023	0.027703572514966246	0.05342565508962562	0.0694901338188493	0.0561862280246587	0.012018411078498978	0.00515474696046213	1.3870741975036733	0.012308222029824423	0.034574865809747474	0.022126726412900234	0.0919731847641457	0.21144275622815709	0.02089434236969364	0.10238139774358218	0.20104415985051813	0.20931164522551682	0.05089516030319375	0.0684356905938266	7.876682123741335	0.03669134684988928	0.047476227970044	0.029908749163263162
5_11_54_55_57_58_62_64_65_66_67_68_71_72_73_77_78_85_88_89_91_93_94_95_96_98_99_101_102_103_104_105_110_113_114_116_117	CACNA1C_novel-13609	0.0412341902834136	0.17963942752222725	0.05491298878186374	1.329074661420056	15.927525595603674	0.08147086717037552	0.01564813509093922	0.00930293927290817	0.0026114996755039516	0.014714977032183116	0.05388763052386864	0.034283775568666706	0.12961201897201913	0.34417299740208773	0.03274238266777376	0.15145781993877572	45.64832287137508	0.29007040116952026	0.06788293746090877	86.7634456754784	0.01528232473411266	0.052008977686247855	1.403182402326661	0.0394797413739832
5_11_12_13_24_26_28_30_33_35_39_42_72_73_77_78_85_88_89_91_93_94_95_96_98_99_101_102_103_104_105_110_113_114_116_117	CACNA1C_novel-13753	0.014375951090112124	0.0411021928094169	0.009935821704125821	0.022356194645997078	15.835325602221868	0.019103408786706185	0.004534404937267285	0.0031137682980519376	0.0008441810726452875	0.005621888993964327	0.020913662797320876	0.012529367776810338	0.044873649221098134	0.092902912943445	0.012122003370963683	0.05766514612515991	52.19511816206077	0.09331914869453371	0.027799485514920348	0.04474740788081552	0.0059865783559214505	0.025233798778960766	0.027331797331213135	0.01713599780613396
5_11_54_55_57_58_62_64_65_66_67_68_71_72_73_77_85_88_89_91_93_94_95_96_98_99_101_102_103_104_105_110_113_114_116_117	CACNA1C_novel-13802	0.02744701534716272	0.0367992777679213	0.007724547064880761	0.04691692079140904	3.602132028798684	0.0555185213003463	0.004794619241012088	0.0038318569070644945	0.0014445667675364738	0.0054145575239565175	0.03075084155953048	0.010135528279235107	0.09130377614702799	0.13240486244067343	0.011348419983803808	0.055079007700209195	2.5251896545666423	0.12319215377751608	0.049242308428231595	81.56159992309325	0.013031534728350516	0.03731015393238865	1.3612210775293507	0.024968668782001005
5_11_54_55_57_58_62_64_65_66_67_68_71_72_73_76_85_88_89_91_93_94_95_96_98_99_101_102_103_104_105_110_113_114_116_117	CACNA1C_novel-13805	0.029035776397264488	0.055881770560640996	0.025498263544711963	0.06358229069940899	0.051037495146441327	0.025534078559810786	0.0026082121757277786	0.36388886903835266	0.002663939428024111	0.0031514383441187004	0.015038552264188473	0.01795591167852471	0.03562513262141114	0.12162122845264839	0.7517912464077552	0.0955597050492888	0.1912651878406217	0.06843240777888691	0.1368326939322851	1.3510093520664583	0.011914721168846535	0.021731868022694334	37.73849569411921	1.2333617729472088
5_10_11_58_61_64_65_66_67_68_71_72_73_76_77_85_88_89_91_93_94_95_96_98_99_101_102_103_104_105_110_113_114_116_117	CACNA1C_novel-13935	0.005690334614004238	0.09322774719615325	0.043729347980502084	0.009444819899004177	0.014757195383908428	0.005505918774512452	0.0017361528691544567	0.0013283191507439981	0.000502234309042133	2.138910529800458	0.005646410806961025	0.003254403219397082	0.026235615842658485	0.04464244784279235	0.055452334218214605	0.015725457850904973	0.14003542270957323	0.03437780610318139	0.0591917112848235	0.02022886489037068	0.0033892614937892506	19.243528012939223	0.012214417690431238	0.006609229663863239
5_11_12_13_24_26_28_30_33_35_39_72_73_77_78_85_88_89_91_93_94_95_96_98_99_101_102_103_104_105_110_113_114_116_117	CACNA1C_novel-14008	0.014375951090112124	0.03951406377960886	0.009935821704125821	35.797223197929746	1.7908855509171515	0.018706435085007907	0.004336399300890045	0.0030193020042251846	0.0007925328635593942	0.005621888993964327	0.02010703268204073	0.012087662503662838	0.044159065789328364	0.08973411259343989	0.011941891627833686	0.057299698302251345	0.10407652563381238	0.09099207681670696	0.02655087671791566	0.0433972649997551	0.005879923273949062	0.025060691974531684	0.027016625505488716	0.016979007549283918
5_11_12_13_24_65_66_67_68_71_72_73_77_78_85_88_89_91_93_94_95_96_98_99_101_102_103_104_105_110_113_114_116_117	CACNA1C_novel-14134	0.023540532294559526	0.06399910545776202	0.022523383274648468	66.4596434853361	0.061026603132931824	0.043559118172171875	0.008334444142683355	0.003445305176003301	0.0018731875371918168	0.008342847358087435	1.060777321793355	0.8674093073769515	0.07255896593395615	2.5894756564381276	0.02002828781939423	0.08778028702599365	2.437978345365831	0.16780996774155554	0.0383157854690029	0.06068788791141959	0.008189966103029196	0.03137809546950095	0.03421848285652499	0.023985224069549567
5_11_12_13_62_64_65_66_67_68_71_72_73_76_85_88_89_91_93_94_95_96_98_99_101_102_103_104_105_110_113_114_116_117	CACNA1C_novel-14168	0.023392170049439717	0.03951406377960886	0.015919387701867158	0.038362795767937954	10.569055582859038	0.026023831555775704	0.0026370405825566485	0.0019490459473450758	0.001707952845288672	0.0031890572500170244	0.015116845864139033	0.014775126004652214	0.029373212060314288	0.07289697724712918	0.04242356138183781	0.06448823900268284	45.4055153898862	0.04925412575128053	0.07330912339195304	0.05203223053312708	0.008512383189911247	0.014074710715668574	0.1002161876961521	0.02542099320020497
5_11_12_13_24_26_66_67_68_71_72_73_77_84_85_88_89_91_93_94_95_96_98_99_101_102_103_104_105_110_113_114_116_117	CACNA1C_novel-14194	0.005690334614004238	0.016405123433566895	0.005582871897194682	58.019125236224866	0.015224173015614309	0.005995671770477372	0.0018021547479468694	0.0013956399578389255	0.000502234309042133	0.0015103135743043089	0.005855537133144766	0.003254403219397082	0.016955613766092767	0.04322680753317321	0.004399971165505205	0.016907212496632313	2.3026919972983957	0.028526691467841238	0.022509641923778863	0.013771716034877717	0.0025462368420304826	0.005936037929656175	0.02307395879671381	0.005549395056316185
5_11_12_13_24_26_66_67_68_71_72_73_76_85_88_89_91_93_94_95_96_98_99_101_102_103_104_105_110_113_114_116_117	CACNA1C_novel-14305	0.007963664763635164	0.03951406377960886	0.007380526819746414	1.2623403964727409	0.021702170989278603	0.022527116842349152	0.0018021547479468694	0.0020163667544400034	0.0012530132564439662	0.002269531493343215	0.007756217289839363	0.008058159609547165	0.02196728032492255	0.064080184855659	0.03549443489613553	0.0397680040852465	0.09233405924397604	0.033038179476194945	0.06007793649419179	0.04303257123303188	0.005953478502895537	0.009630309579732696	29.053757318159292	1.22360371571779
5_11_12_13_24_26_72_73_77_78_85_88_89_91_93_94_95_96_98_99_101_102_103_104_105_108_110_113_114_116_117	CACNA1C_novel-14572	0.006680973857008876	0.0010975551410191736	0.0004901791354081886	0.025811646649276952	0.002642110284651699	0.01729649400656232	9.862349704613475e-05	0.004710646797529464	3.1463851512095806e-05	0.00021331629594617898	0.019924691008471655	0.8502056485486718	0.03570863758182868	0.017946822518687972	0.0007376990551952736	0.06641069057683407	0.39001067779997634	0.006789521973046139	0.003214808856655735	0.005489805105461166	0.04042309334785707	0.006897079154245199	36.48339091746796	0.3571943375052058
5_11_12_13_24_26_71_72_73_77_78_85_88_89_91_93_94_95_96_98_99_101_102_103_104_105_110_113_114_116_117	CACNA1C_novel-14617	0.019053450534676473	0.04212491464536659	7.469165723889424	0.027026791320191163	8.825833350366004	0.02329064480500253	0.005835855777133778	0.0027825933599236667	0.001132104996859749	0.0063109989520109015	0.023072917869641673	0.013956871217039892	0.050712151781439285	2.539821404823371	0.014251600456401116	0.06447563735361701	36.35980548707454	0.10134353448014301	0.030015646531059884	0.04724206843403922	0.005492941041658443	0.026439577209811587	19.350080505181175	0.018824996431555146
5_11_12_13_24_71_72_73_77_78_85_88_89_91_93_94_95_96_98_99_101_102_103_104_105_110_113_114_116_117	CACNA1C_novel-14754	0.019053450534676473	20.829154100614574	0.01207948542814216	0.02690589367780579	0.04788627390992985	0.02329064480500253	0.005798682305170233	0.0027825933599236667	0.001132104996859749	0.0063109989520109015	0.022871002796084956	0.013956871217039892	0.050577996271260285	59.601557845729886	0.01411634412822686	0.06380074903698126	0.12394926287022764	0.1004875999963447	0.02989843995816098	0.046861855783625644	0.005452894305898694	0.02630958129537443	0.028492257578420693	0.018824996431555146
5_11_12_13_24_26_71_72_73_77_85_88_89_91_93_94_95_96_98_99_101_102_103_104_105_110_113_114_116_117	CACNA1C_novel-14761	0.008099176735555609	10.423044646646188	0.00763307347368897	0.017426531595262928	0.058502115033709785	0.018965000331324797	0.0017748436256879397	0.0021756202766000463	0.000502234309042133	0.0015103135743043089	0.012168473718632286	0.010135528279235107	0.03849989355381828	58.35996359180982	0.005822922944562878	0.02863514722721554	0.16854345875880355	0.045730082993767095	0.03128817503681945	0.03466271996270334	0.006750735456643166	0.019308372760687212	0.01590953564720035	0.015445194695001852
5_11_12_13_24_26_72_73_77_78_85_88_89_91_93_94_95_96_98_99_101_102_103_104_105_110_113_114_116_117	CACNA1C_novel-14769	5.85507511641994	0.038557860437054295	4.980911039071954	1.2543253762423565	16.712274483465375	3.060014743089748	0.004208568075872556	0.0027825933599236667	1.5838794013966817	0.00557743028699358	0.019537343724505708	12.704459070143065	12.360545241183443	0.08037097531403782	0.7013744500808032	0.10273844446711354	79.74128428795638	17.919924596659712	14.376710121930532	0.040584467330879254	8.623734773251872	0.02416332221823841	132.4535777396863	130.89112769425827
5_11_12_13_24_26_71_72_73_76_85_88_89_91_93_94_95_96_98_99_101_102_103_104_105_110_113_114_116_117	CACNA1C_novel-14773	0.005690334614004238	0.030985145704605695	0.007380526819746414	0.016263200199656738	0.021702170989278603	0.019365015977097385	0.0017748436256879397	0.0020163667544400034	0.0008416085564839212	0.002269531493343215	0.007756217289839363	0.006345493952745375	0.019303335194225266	0.060721984944504155	0.017261053758278192	153.12374254326093	0.07452899255990797	0.028526691467841238	0.04289760568099996	0.02987385110392295	0.005126390817408504	0.008251424344452786	44.12615795447917	0.01211892603453919
5_11_12_13_24_26_72_73_77_78_85_88_91_93_94_95_96_98_99_101_102_103_104_105_110_113_114_116_117	CACNA1C_novel-14880	2.339921433556626	0.02309646812853039	1.0078431021350145	0.007563504545558332	1.7729297343115573	0.014529845870971673	0.0029158416222832212	0.0023327021598215443	0.0008467535888066538	0.0015787115850285347	0.014322577896219503	2.544195295611693	2.75759115253733	0.04449675587267717	0.003790627605414067	0.06001605376754877	2.3115130014620204	2.2665501770348033	1.2063594154309392	0.013046208222353878	0.8195298857127814	0.006391023630186245	15.711257549727941	13.239373918611276
5_11_12_13_24_26_72_73_77_85_88_89_91_93_94_95_96_98_99_101_102_103_104_105_110_113_114_116_117	CACNA1C_novel-14884	0.008099176735555609	0.020570844082435133	0.00763307347368897	0.012109502629130742	0.058502115033709785	0.009131916111097448	0.0017748436256879397	0.0013956399578389255	3.1666759713752866	0.0015103135743043089	0.012168473718632286	0.010135528279235107	1.4015335663102282	0.06747723595884457	0.005822922944562878	0.022600357507920683	0.16366303155145595	0.045730082993767095	2.4142353403969388	0.026301921374527488	12.264194320776067	0.01502049731764507	4.8461290869793725	6.62800413469489
5_11_12_13_24_26_72_73_77_78_88_89_91_93_94_95_96_98_99_101_102_103_104_105_110_113_114_116_117	CACNA1C_novel-14897	0.010050081848548236	0.019855770278437792	0.0072343679294725755	0.011276789275966191	3.5263341858417916	0.01647364813445977	0.0016454951161005095	0.0035694505353235165	0.00043475523127090867	0.0032514704348028806	0.005504246112313947	1.697307513683732	1.3887217150881341	0.048250752302644924	0.6953955683088558	0.06522193501495901	2.3156755189595173	2.2589493004989922	0.014598198253102632	0.02143804457791042	0.8206454733518032	0.006810857374261373	7.260411687547296	6.020091545038264
5_11_12_13_24_72_73_77_78_85_88_89_91_93_94_95_96_98_99_101_102_103_104_105_110_113_114_116_117	CACNA1C_novel-14915	0.014041843986928954	14.58947829061549	3.986632873943785	0.02055506650433745	8.812104910215844	0.018070668773475813	3.493925905467137	0.0027825933599236667	0.0007925328635593942	3.639221750011484	0.019335428650948994	0.01177880728393327	0.04000708964266605	22.418854538769867	2.2539266345284625	1.4555744780951632	13.68688520672857	6.774088404385148	0.02476766243023943	0.04020425468046567	0.005102281047920497	12.818018986981748	84.29960355107156	1.2192350558116531
5_11_12_13_24_72_73_76_85_88_89_91_93_94_95_96_98_99_101_102_103_104_105_110_113_114_116_117	CACNA1C_novel-14992	0.005690334614004238	0.030985145704605695	0.007380526819746414	0.013866219391954928	0.015052128624985827	0.019365015977097385	0.0017376701537243967	0.0020163667544400034	0.0008416085564839212	0.002269531493343215	0.00565362205958805	0.004784294280413701	0.019169179684046262	0.05529010265870995	1.3960192077516302	0.03120168308695278	0.0613280597563678	2.2566668085421964	0.036160619710188316	0.02472158171872689	0.003207007982066318	0.034651206886579536	42.353506020896674	0.6113946455834632
5_11_12_13_24_73_77_78_85_88_89_91_93_94_95_96_98_99_101_102_103_104_105_110_113_114_116_117	CACNA1C_novel-15001	0.008224174847585676	7.305391458414098	0.007869711676989476	0.013387563420061815	0.024130103563147907	1.5314682651865643	0.002597211862595709	0.00248218330675813	0.39656424999684	0.14558944070218469	1.0435290356884566	0.008969494052420448	0.029781154325960638	29.1976590882789	0.007719271872230429	0.041445423594229154	0.0742526992330883	4.521041485430683	0.018811654950274564	0.03591069685946895	5.451941765683836	0.013573961147300924	12.093883184192409	1.2152411274381512
5_11_12_13_24_73_77_85_88_89_91_93_94_95_96_98_99_101_102_103_104_105_110_113_114_116_117	CACNA1C_novel-15103	0.005690334614004238	0.020570844082435133	0.005582871897194682	0.009444819899004177	0.015052128624985827	0.005995671770477372	0.0017376701537243967	0.0013956399578389255	0.7920456685756032	0.0015103135743043089	0.007718100668810799	0.006645887385633041	0.03246563346331796	2.4847109889278016	0.004264714837330955	0.019038291371984234	0.06320776025850167	0.044874148509968764	0.022147258336142443	0.02058838569586378	8.516600765011006	0.012155281244336168	0.01519949337315452	0.009075961630690972
5_11_12_13_73_77_78_85_88_89_91_93_94_95_96_98_99_101_102_103_104_105_110_113_114_116_117	CACNA1C_novel-15105	0.008224174847585676	0.029931243324877062	0.007777243807632555	44.4247663988629	0.024130103563147907	0.010496228028428298	0.002597211862595709	0.0024148624996632026	0.0007925328635593942	0.003093727522570135	0.013350088970517763	0.008969494052420448	0.029399221802083694	0.058587597582316804	0.007719271872230429	0.04118498951353569	2.338320248261732	0.06242749241598926	0.018589201658854193	0.035790425510868744	0.0033684208455877496	0.013573961147300924	0.01788509544369521	0.012194714434397829
5_11_71_72_73_77_78_85_88_89_91_93_94_95_96_98_99_101_102_103_104_105_110_113_114_116_117	CACNA1C_novel-15114	0.019053450534676473	0.04212491464536659	0.011987017558785238	0.02690589367780579	15.847726842787159	0.02280089180903761	0.005769853898341365	0.0027152725528287397	0.001132104996859749	0.006273380046112578	12.384940069811403	0.013956871217039892	0.04983466523016643	0.10853323313730158	0.7041996511397087	0.06329388270788966	63.53451335265637	0.0991033934483271	0.029675986666740605	40.13685616859848	0.005307009768488184	0.02625121578276999	0.027842593048766514	0.018769057374516628
5_11_12_13_24_26_28_30_33_35_39_42_44_45_50_51_52_53_54_55_57_58_62_64_65_66_67_68_117	CACNA1C_novel-15253	0.023732118185895316	0.0752552817619643	0.01667205627286918	0.04333193559985915	0.05665527116696321	0.038877566241799125	0.005872649927954838	0.00733145305653145	0.0020239765614195973	0.006333655793063301	0.021561645354806456	0.01383163677177969	0.08296833837682474	0.20240014128300868	0.02290731537624612	0.055853309026141926	0.16415220662189092	0.16315805298195385	4.823198776984299	98.79379165118299	0.00991606214230648	0.02618887080339705	0.06982082361450669	0.023557560956061502
5_73_77_78_85_88_89_91_93_94_95_96_98_99_100_101_102_103_104_105_110_113_114_116_117	CACNA1C_novel-15292	0.014740431566311937	0.004334095585274578	0.009909970471832483	0.0044078293494177	10.547325322989659	0.0031408072567315507	0.0011686884399966966	0.0018060797172241281	7.658182726528979e-05	0.0001389334592835835	0.012536247602610595	0.008129238619019175	0.02017808387794343	0.029711449105488556	0.003233730376655802	0.015768863531020555	63.44956221345684	0.021400591091009842	0.009859703948761109	0.013060433865736706	0.0012336846454967148	0.005874356194744662	0.022662182579962744	0.0017984707585503349
5_11_12_13_24_26_28_89_91_93_94_95_96_98_99_101_102_103_104_105_110_113_114_116_117	CACNA1C_novel-15335	0.00432820565487286	0.01247221751158152	0.005205046194445977	0.00729826992195777	0.013998795621137974	0.005635201397670893	0.001553699399619107	0.0009236704285282515	0.00038686685349778176	0.0013055470296986582	0.005362081417666872	0.002435302253100572	0.015401873928815573	0.03982247183148188	0.0027368703956075348	89.9766606458885	0.03301705255495146	0.022945285354739636	0.011830687950163132	0.010354975142385758	0.41110221778265366	0.005372943381915604	0.011336525286976616	0.004599032581898281
5_11_73_77_78_85_88_89_91_93_94_95_96_98_99_101_102_103_104_105_110_113_114_116_117	CACNA1C_novel-15358	0.008224174847585676	10.423445836309469	1.9963335740639752	0.013387563420061815	0.023975614722583548	0.010006475032463377	0.761210668426034	0.9072644202271821	0.0007925328635593942	0.8580312426694935	0.0132717953705672	1.701326862433638	0.029037823284866794	29.195522272717195	2.077969192906674	0.04093855726513757	2.3379329846643047	0.06166517576635637	1.214574639402802	25.253641473089292	0.0032605398431329183	0.6767600570487942	13.300788407495794	1.2151851883811124
5_11_73_77_85_88_89_91_93_94_95_96_98_99_101_102_103_104_105_110_113_114_116_117	CACNA1C_novel-15430	0.005690334614004238	0.020570844082435133	0.005490404027837763	1.2430942319946383	0.014897639784421476	9.131338141723324	0.001708841746895527	0.0013283191507439981	0.000502234309042133	0.001472694668405985	0.007639807068860235	0.006645887385633041	0.03172230242222412	0.05437467144648625	0.004264714837330955	0.018531425042892645	0.062188645528429065	33.47843071533428	0.02192480504472206	1.3133734726367452	0.0031183330671697342	0.012096915731731725	1.222104716676544	0.009020022573652453
5_73_77_78_85_88_89_91_93_94_95_96_98_99_101_102_103_104_105_110_113_114_116_117	CACNA1C_novel-15434	1.1764308293341874	0.029764947091389306	0.0076977015544223044	0.013387563420061815	0.0238351703220705	0.010006475032463377	0.002568383455766839	0.3643546855906708	0.39656424999683987	2.1404939437487243	0.0132717953705672	9.316935020149119	6.873706709968526	2.485327751601287	1.387885885895193	0.04093855726513757	4.602285885817378	0.06148685608223172	0.018589201658854193	0.0354554762712187	1.8421085722921466	7.972449132603871	0.017684641332314927	0.012194714434397829
5_11_12_13_24_26_28_30_33_35_95_96_98_99_101_102_103_104_105_110_113_114_116_117	CACNA1C_novel-15452	0.003054860401482464	0.007901149793586894	0.003965181322531147	0.00560076833091418	0.010210307917298532	0.004353021970346583	0.0011140661954788373	0.0009200510302973417	0.00021371672725197148	0.0010965056094227434	0.0034325562504641718	0.0019521342244277343	0.012026083233903194	0.03388309584978648	0.002801048143159603	0.010569983199757969	0.029074210899270644	0.018837245631717965	0.008556079821620209	0.010705443265726155	0.0023876844596347467	0.004518684515614247	43.88422433270182	2.4098154800291307
5_11_12_13_24_26_28_91_93_94_95_96_98_99_101_102_103_104_105_110_113_114_116_117	CACNA1C_novel-15454	0.0035081245834232655	0.010040135096823125	0.005205046194445977	0.006432248034666636	0.012766396006635986	0.005279293940975889	0.001109893662911501	0.000838976509924956	0.00034056156259318793	0.0013055470296986582	0.004156772050006884	0.0022372964409999693	0.013159560401538005	0.03641327973078672	0.0024139114079261615	1.4127778776844309	0.03195717323567598	0.02085894505048121	0.009591803210706469	0.00974973867846213	0.0024620569689028497	0.004907345770002907	51.33128898681637	1.207167256872256
5_11_12_13_24_89_91_93_94_95_96_98_99_101_102_103_104_105_110_113_114_116_117	CACNA1C_novel-15519	0.00432820565487286	0.01247221751158152	4.976492466906127	0.006988623919521767	0.013658217949893837	9.131309243254618	0.001516525927655564	0.0008860286869267868	0.00038686685349778176	0.0012610883227279115	0.00505302773365149	0.8486139864437094	0.014698241967264492	0.03558769190013404	0.0024580767395748974	0.013922021851264201	0.031173587243220172	33.45633467747517	0.011215951435162744	0.009840265499989167	0.002209517349519952	0.004967037771530176	0.010375311596261514	0.004411366067962595
5_11_12_13_24_26_28_30_33_35_39_42_44_45_50_51_52_53_54_55_57_58_114_116_117	CACNA1C_novel-15582	0.0126166318684553	0.031244983569430305	0.008032773296070498	0.02123110638216586	36.595925730470874	0.016084279292947284	0.002206511085836022	0.00288827978826624	0.0014914657160167673	0.001974565072094991	0.012201439444927267	0.0078660770482359	0.04230005371970504	0.1029168076893615	0.013705054477248018	0.025631754199863452	88.86316282569365	0.07828011233467078	0.019590241470245878	0.04053920392011569	0.00655050177784443	0.011923145682841231	0.03643555363058645	0.010026324105108876
5_11_12_13_24_26_28_30_33_35_39_42_44_45_50_51_52_53_54_110_113_114_116_117	CACNA1C_novel-15606	0.009623686419660625	4.177802070231112	0.00661194979810234	0.014343641714435931	0.015756106182557475	0.010341088880638165	0.0014235922477467064	0.0022226724536018776	0.0006259129706462831	0.0017441492734677556	0.00880081874181135	17.138871157324214	0.02795636560077077	7.968423193090485	0.009246426230646839	0.017941947903258513	0.05794006945372645	0.05086791889260863	2.4059435733570607	0.0272265881944108	0.004745538187530091	0.0072970155644779	0.023779170851208307	0.007300347691145624
5_11_12_13_24_26_28_30_96_98_99_101_102_103_104_105_110_113_114_116_117	CACNA1C_novel-15713	0.002510476100491707	0.006570779925684864	0.003239358261987582	0.005060429888416292	0.00785435309869216	0.003908898135496409	5.31148222976233	0.0006963722196270985	0.000184825391901242	0.0010965056094227434	0.0024837614405369504	15.23290698044197	0.010080828336307702	0.025156146839887327	0.0022469112476293835	0.009280414445356445	0.022345788981391453	0.015645323285886685	0.007064685980753505	0.0072124011950899704	0.0019263297180760223	0.0037924318303658097	0.008387676250888328	0.0030712346799859572
