# Supplementary material for: Long-read sequencing reveals the complex splicing profile of the psychiatric risk gene CACNA1C in human brain
Source: Mol Psychiatry. 2019 Nov 6;25(1):37–47. doi: 10.1038/s41380-019-0583-1 (PMC6906184; doi:10.1038/s41380-019-0583-1)
Supplement: Supplementary file 5 — Dataset 4 [file 41380_2019_583_MOESM5_ESM.txt]

track name="isoforms_100" description="isoforms_100" visibility=2 itemRgb="On"
chr12	2053562	2691199	CACNA1C_novel-62	0	+	2053562	2691199	0,0,0	55	49,161,161,106,140,140,159,197,104,173,91,27,161,226,208,62,59,115,121,70,133,130,60,107,88,108,53,147,202,159,111,78,6,33,108,21,66,47,45,166,128,97,103,102,128,81,54,353,213,105,129,107,104,333,300	0,61661,61822,66762,395413,404004,432541,439627,450873,459249,496380,503388,512859,514006,528027,529259,529321,530940,531813,532272,539650,542311,543874,548291,551518,552116,553048,553421,554948,556978,558340,580734,580812,594912,598077,598185,600272,601584,601631,611262,612018,613123,615370,620978,623531,624170,624251,625881,626800,628387,628987,632173,632603,634884,637337
chr12	2053562	2691199	CACNA1C_novel-63	0	+	2053562	2691199	0,0,0	55	49,161,161,106,140,140,159,197,104,173,91,27,161,226,208,62,59,115,121,70,133,130,60,107,88,108,53,147,202,159,111,78,6,33,108,21,66,47,45,166,128,97,103,57,102,128,81,54,353,213,129,107,104,333,300	0,61661,61822,66762,395413,404004,432541,439627,450873,459249,496380,503388,512859,514006,528027,529259,529321,530940,531813,532272,539650,542311,543874,548291,551518,552116,553048,553421,554948,556978,558340,580734,580812,594912,598077,598185,600272,601584,601631,611262,612018,613123,615370,620921,620978,623531,624170,624251,625881,626800,628987,632173,632603,634884,637337
chr12	2053562	2691199	CACNA1C_novel-154	0	+	2053562	2691199	0,0,0	55	49,161,161,106,140,140,159,197,104,173,75,91,27,161,226,208,62,59,115,121,70,133,130,60,107,88,108,53,147,202,159,111,84,78,6,33,108,21,66,47,45,166,128,97,103,102,128,81,54,353,129,107,104,333,300	0,61661,61822,66762,395413,404004,432541,439627,451279,459249,493887,496380,503388,512859,514006,528027,529259,529321,530940,531813,532272,539650,542311,543667,548291,551518,552116,553048,553421,554948,556978,558340,580066,580734,580812,594912,598077,598185,600272,601584,601631,611262,612018,613123,615370,620978,623531,624170,624251,625881,628987,632173,632603,634884,637337
chr12	2053562	2691199	CACNA1C_novel-291	0	+	2053562	2691199	0,0,0	54	49,161,161,106,140,140,159,197,104,173,91,27,161,226,208,62,59,115,121,70,133,130,60,107,88,108,53,147,202,159,111,78,6,33,108,21,66,47,45,166,128,97,103,102,128,81,54,353,213,129,107,104,333,300	0,61661,61822,66762,395413,404004,432541,439627,450873,459249,496380,503388,512859,514006,528027,529259,529321,530940,531813,532272,539650,542311,543874,548291,551518,552116,553048,553421,554948,556978,558340,580734,580812,594912,598077,598185,600272,601584,601631,611262,612018,613123,615370,620978,623531,624170,624251,625881,626800,628987,632173,632603,634884,637337
chr12	2053562	2691199	CACNA1C_novel-385	0	+	2053562	2691199	0,0,0	54	49,161,161,106,140,140,159,197,104,173,91,27,161,226,208,62,59,115,121,70,133,130,60,107,88,108,53,147,202,159,111,78,6,33,108,21,66,47,45,166,128,97,103,102,128,81,54,353,105,129,107,104,333,300	0,61661,61822,66762,395413,404004,432541,439627,450873,459249,496380,503388,512859,514006,528027,529259,529321,530940,531813,532272,539650,542311,543874,548291,551518,552116,553048,553421,554948,556978,558340,580734,580812,594912,598077,598185,600272,601584,601631,611262,612018,613123,615370,620978,623531,624170,624251,625881,628387,628987,632173,632603,634884,637337
chr12	2053562	2691199	CACNA1C_novel-389	0	+	2053562	2691199	0,0,0	54	49,161,161,106,140,140,159,197,104,173,91,27,161,226,208,62,59,115,121,70,133,130,60,107,88,108,53,147,202,159,111,78,6,33,108,21,66,47,45,166,128,97,103,57,102,128,81,54,353,129,107,104,333,300	0,61661,61822,66762,395413,404004,432541,439627,450873,459249,496380,503388,512859,514006,528027,529259,529321,530940,531813,532272,539650,542311,543874,548291,551518,552116,553048,553421,554948,556978,558340,580734,580812,594912,598077,598185,600272,601584,601631,611262,612018,613123,615370,620921,620978,623531,624170,624251,625881,628987,632173,632603,634884,637337
chr12	2053562	2691199	CACNA1C_novel-403	0	+	2053562	2691199	255,0,0	54	49,161,161,106,140,140,159,197,104,173,91,27,161,226,208,62,59,115,121,70,133,130,60,107,88,108,53,147,202,159,111,78,6,33,108,21,66,47,45,166,128,97,103,102,128,81,54,353,129,107,104,142,333,300	0,61661,61822,66762,395413,404004,432541,439627,450873,459249,496380,503388,512859,514006,528027,529259,529321,530940,531813,532272,539650,542311,543874,548291,551518,552116,553048,553421,554948,556978,558340,580734,580812,594912,598077,598185,600272,601584,601631,611262,612018,613123,615370,620978,623531,624170,624251,625881,628987,632173,632603,633605,634884,637337
chr12	2053562	2691199	CACNA1C_novel-462	0	+	2053562	2691199	0,0,0	54	49,161,161,106,140,140,159,197,104,173,91,27,161,226,208,62,59,115,121,70,133,130,60,107,88,108,53,147,202,159,111,84,78,6,33,108,21,66,47,45,166,128,97,103,102,128,81,54,353,129,107,104,333,300	0,61661,61822,66762,395413,404004,432541,439627,450873,459249,496380,503388,512859,514006,528027,529259,529321,530940,531813,532272,539650,542311,543874,548291,551518,552116,553048,553421,554948,556978,558340,580066,580734,580812,594912,598077,598185,600272,601584,601631,611262,612018,613123,615370,620978,623531,624170,624251,625881,628987,632173,632603,634884,637337
chr12	2053562	2691199	CACNA1C_novel-466	0	+	2053562	2691199	255,165,0	54	49,161,161,106,140,140,159,197,104,173,91,113,27,161,226,208,62,59,115,121,70,133,130,60,107,88,108,53,147,202,159,111,78,6,33,108,21,66,47,45,166,128,97,103,102,128,81,54,353,129,107,104,333,300	0,61661,61822,66762,395413,404004,432541,439627,450873,459249,496380,496981,503388,512859,514006,528027,529259,529321,530940,531813,532272,539650,542311,543874,548291,551518,552116,553048,553421,554948,556978,558340,580734,580812,594912,598077,598185,600272,601584,601631,611262,612018,613123,615370,620978,623531,624170,624251,625881,628987,632173,632603,634884,637337
chr12	2053562	2691199	CACNA1C_novel-470	0	+	2053562	2691199	255,0,0	54	49,137,161,161,106,140,140,159,197,104,173,91,27,161,226,208,62,59,115,121,70,133,130,60,107,88,108,53,147,202,159,111,78,6,33,108,21,66,47,45,166,128,97,103,102,128,81,54,353,129,107,104,333,300	0,56611,61661,61822,66762,395413,404004,432541,439627,450873,459249,496380,503388,512859,514006,528027,529259,529321,530940,531813,532272,539650,542311,543874,548291,551518,552116,553048,553421,554948,556978,558340,580734,580812,594912,598077,598185,600272,601584,601631,611262,612018,613123,615370,620978,623531,624170,624251,625881,628987,632173,632603,634884,637337
chr12	2053562	2691199	CACNA1C_novel-497	0	+	2053562	2691199	0,0,0	54	49,161,161,106,140,140,159,197,104,173,75,91,27,161,226,208,62,59,115,121,70,133,130,60,107,88,108,53,147,202,159,111,78,6,33,108,21,66,47,45,166,128,97,103,102,128,81,54,353,129,107,104,333,300	0,61661,61822,66762,395413,404004,432541,439627,450873,459249,493887,496380,503388,512859,514006,528027,529259,529321,530940,531813,532272,539650,542311,543874,548291,551518,552116,553048,553421,554948,556978,558340,580734,580812,594912,598077,598185,600272,601584,601631,611262,612018,613123,615370,620978,623531,624170,624251,625881,628987,632173,632603,634884,637337
chr12	2053562	2691199	CACNA1C_novel-523	0	+	2053562	2691199	255,0,0	54	49,161,161,106,140,140,159,197,104,173,91,27,161,226,208,62,59,115,121,70,133,130,60,107,88,108,53,147,202,159,111,78,6,65,33,108,21,66,47,45,166,128,97,103,102,128,81,54,353,129,107,104,333,300	0,61661,61822,66762,395413,404004,432541,439627,450873,459249,496380,503388,512859,514006,528027,529259,529321,530940,531813,532272,539650,542311,543874,548291,551518,552116,553048,553421,554948,556978,558340,580734,580812,594841,594912,598077,598185,600272,601584,601631,611262,612018,613123,615370,620978,623531,624170,624251,625881,628987,632173,632603,634884,637337
chr12	2053562	2691199	ENST00000399638	0	+	2053562	2691199	0,0,0	54	49,161,161,106,140,140,159,197,104,173,91,27,161,226,208,62,59,115,121,70,133,130,60,107,88,108,53,147,202,159,111,84,78,6,33,108,21,66,47,45,166,128,97,103,102,128,81,54,353,129,107,104,333,300	0,61661,61822,66762,395413,404004,432541,439627,451279,459249,496380,503388,512859,514006,528027,529259,529321,530940,531813,532272,539650,542311,543667,548291,551518,552116,553048,553421,554948,556978,558340,580066,580734,580812,594912,598077,598185,600272,601584,601631,611262,612018,613123,615370,620978,623531,624170,624251,625881,628987,632173,632603,634884,637337
chr12	2053562	2691199	ENST00000335762	0	+	2053562	2691199	0,0,0	54	49,161,161,106,140,140,159,197,104,173,75,91,27,161,226,208,62,59,115,121,70,133,130,60,107,88,108,53,147,202,159,111,78,6,33,108,21,66,47,45,166,128,97,103,102,128,81,54,353,129,107,104,333,300	0,61661,61822,66762,395413,404004,432541,439627,451279,459249,493887,496380,503388,512859,514006,528027,529259,529321,530940,531813,532272,539650,542311,543667,548291,551518,552116,553048,553421,554948,556978,558340,580734,580812,594912,598077,598185,600272,601584,601631,611262,612018,613123,615370,620978,623531,624170,624251,625881,628987,632173,632603,634884,637337
chr12	2053562	2691199	CACNA1C_novel-602	0	+	2053562	2691199	255,0,0	54	49,284,161,161,106,140,140,159,197,104,173,91,27,161,226,208,62,59,115,121,70,133,130,60,107,88,108,53,147,202,159,111,78,6,33,108,21,66,47,45,166,128,97,103,102,128,81,54,353,129,107,104,333,300	0,42369,61661,61822,66762,395413,404004,432541,439627,450873,459249,496380,503388,512859,514006,528027,529259,529321,530940,531813,532272,539650,542311,543874,548291,551518,552116,553048,553421,554948,556978,558340,580734,580812,594912,598077,598185,600272,601584,601631,611262,612018,613123,615370,620978,623531,624170,624251,625881,628987,632173,632603,634884,637337
chr12	2053562	2691199	CACNA1C_novel-624	0	+	2053562	2691199	255,0,0	54	49,99,161,161,106,140,140,159,197,104,173,91,27,161,226,208,62,59,115,121,70,133,130,60,107,88,108,53,147,202,159,111,78,6,33,108,21,66,47,45,166,128,97,103,102,128,81,54,353,129,107,104,333,300	0,45723,61661,61822,66762,395413,404004,432541,439627,450873,459249,496380,503388,512859,514006,528027,529259,529321,530940,531813,532272,539650,542311,543874,548291,551518,552116,553048,553421,554948,556978,558340,580734,580812,594912,598077,598185,600272,601584,601631,611262,612018,613123,615370,620978,623531,624170,624251,625881,628987,632173,632603,634884,637337
chr12	2053562	2691199	CACNA1C_novel-666	0	+	2053562	2691199	0,0,0	53	49,161,161,106,140,140,159,197,104,173,91,27,161,226,208,62,59,115,121,70,133,130,60,107,88,108,53,147,202,159,111,78,33,108,21,66,47,45,166,128,97,103,57,102,128,81,54,353,129,107,104,333,300	0,61661,61822,66762,395413,404004,432541,439627,450873,459249,496380,503388,512859,514006,528027,529259,529321,530940,531813,532272,539650,542311,543874,548291,551518,552116,553048,553421,554948,556978,558340,580734,594912,598077,598185,600272,601584,601631,611262,612018,613123,615370,620921,620978,623531,624170,624251,625881,628987,632173,632603,634884,637337
chr12	2053562	2691199	CACNA1C_novel-696	0	+	2053562	2691199	0,0,0	53	49,161,161,106,140,140,159,197,104,173,91,27,161,226,208,62,59,115,121,70,133,130,60,107,88,108,53,147,202,159,111,78,33,108,21,66,47,45,166,128,97,103,102,128,81,54,353,213,129,107,104,333,300	0,61661,61822,66762,395413,404004,432541,439627,450873,459249,496380,503388,512859,514006,528027,529259,529321,530940,531813,532272,539650,542311,543874,548291,551518,552116,553048,553421,554948,556978,558340,580734,594912,598077,598185,600272,601584,601631,611262,612018,613123,615370,620978,623531,624170,624251,625881,626800,628987,632173,632603,634884,637337
chr12	2053562	2691199	CACNA1C_novel-708	0	+	2053562	2691199	0,0,0	53	49,161,161,106,140,140,159,197,104,173,91,27,161,226,208,62,59,115,121,70,133,130,60,107,88,108,53,147,202,159,111,78,6,108,21,66,47,45,166,128,97,103,57,102,128,81,54,353,129,107,104,333,300	0,61661,61822,66762,395413,404004,432541,439627,450873,459249,496380,503388,512859,514006,528027,529259,529321,530940,531813,532272,539650,542311,543874,548291,551518,552116,553048,553421,554948,556978,558340,580734,580812,598077,598185,600272,601584,601631,611262,612018,613123,615370,620921,620978,623531,624170,624251,625881,628987,632173,632603,634884,637337
chr12	2053562	2691199	CACNA1C_novel-712	0	+	2053562	2691199	0,0,0	53	49,161,161,106,140,140,159,197,104,173,91,27,161,226,208,62,59,115,121,70,133,130,60,107,88,108,53,147,202,159,111,78,6,33,108,66,47,45,166,128,97,103,57,102,128,81,54,353,129,107,104,333,300	0,61661,61822,66762,395413,404004,432541,439627,450873,459249,496380,503388,512859,514006,528027,529259,529321,530940,531813,532272,539650,542311,543874,548291,551518,552116,553048,553421,554948,556978,558340,580734,580812,594912,598077,600272,601584,601631,611262,612018,613123,615370,620921,620978,623531,624170,624251,625881,628987,632173,632603,634884,637337
chr12	2053562	2691199	CACNA1C_novel-734	0	+	2053562	2691199	0,0,0	53	49,161,161,106,140,140,159,197,104,173,91,27,161,226,208,62,59,115,121,70,133,130,60,107,88,108,53,147,202,159,111,84,33,108,21,66,47,45,166,128,97,103,102,128,81,54,353,213,129,107,104,333,300	0,61661,61822,66762,395413,404004,432541,439627,450873,459249,496380,503388,512859,514006,528027,529259,529321,530940,531813,532272,539650,542311,543874,548291,551518,552116,553048,553421,554948,556978,558340,580066,594912,598077,598185,600272,601584,601631,611262,612018,613123,615370,620978,623531,624170,624251,625881,626800,628987,632173,632603,634884,637337
chr12	2053562	2691199	CACNA1C_novel-776	0	+	2053562	2691199	0,0,0	53	49,161,161,106,140,140,159,197,104,173,91,27,161,226,208,62,59,115,121,70,133,130,60,107,88,108,53,147,202,159,111,84,33,108,21,66,47,45,166,128,97,103,57,102,128,81,54,353,129,107,104,333,300	0,61661,61822,66762,395413,404004,432541,439627,450873,459249,496380,503388,512859,514006,528027,529259,529321,530940,531813,532272,539650,542311,543874,548291,551518,552116,553048,553421,554948,556978,558340,580066,594912,598077,598185,600272,601584,601631,611262,612018,613123,615370,620921,620978,623531,624170,624251,625881,628987,632173,632603,634884,637337
chr12	2053562	2691199	CACNA1C_novel-780	0	+	2053562	2691199	0,0,0	53	49,161,161,106,140,140,159,197,104,173,91,27,161,226,208,62,59,115,121,70,133,130,60,107,88,108,53,147,202,159,111,78,33,108,21,66,47,45,166,128,97,103,102,128,81,54,353,105,129,107,104,333,300	0,61661,61822,66762,395413,404004,432541,439627,450873,459249,496380,503388,512859,514006,528027,529259,529321,530940,531813,532272,539650,542311,543874,548291,551518,552116,553048,553421,554948,556978,558340,580734,594912,598077,598185,600272,601584,601631,611262,612018,613123,615370,620978,623531,624170,624251,625881,628387,628987,632173,632603,634884,637337
chr12	2053562	2691199	CACNA1C_novel-824	0	+	2053562	2691199	0,0,0	53	49,161,161,106,140,140,159,197,104,173,91,27,161,226,208,62,59,115,121,70,133,130,60,107,88,108,53,147,202,159,111,84,33,108,21,66,47,45,166,128,97,103,102,128,81,54,353,105,129,107,104,333,300	0,61661,61822,66762,395413,404004,432541,439627,450873,459249,496380,503388,512859,514006,528027,529259,529321,530940,531813,532272,539650,542311,543874,548291,551518,552116,553048,553421,554948,556978,558340,580066,594912,598077,598185,600272,601584,601631,611262,612018,613123,615370,620978,623531,624170,624251,625881,628387,628987,632173,632603,634884,637337
chr12	2053562	2691199	CACNA1C_novel-829	0	+	2053562	2691199	0,0,255	53	49,161,161,106,140,140,159,197,104,173,91,27,161,226,208,59,115,121,70,133,130,60,107,88,108,53,147,202,159,111,78,6,33,108,21,66,47,45,166,128,97,103,102,128,81,54,353,213,129,107,104,333,300	0,61661,61822,66762,395413,404004,432541,439627,450873,459249,496380,503388,512859,514006,528027,529321,530940,531813,532272,539650,542311,543874,548291,551518,552116,553048,553421,554948,556978,558340,580734,580812,594912,598077,598185,600272,601584,601631,611262,612018,613123,615370,620978,623531,624170,624251,625881,626800,628987,632173,632603,634884,637337
chr12	2053562	2691199	CACNA1C_novel-872	0	+	2053562	2691199	0,0,0	53	49,161,161,106,140,140,159,197,104,173,91,27,161,226,208,62,59,115,121,70,133,130,60,107,88,108,53,147,202,159,111,78,6,33,108,66,47,45,166,128,97,103,102,128,81,54,353,213,129,107,104,333,300	0,61661,61822,66762,395413,404004,432541,439627,450873,459249,496380,503388,512859,514006,528027,529259,529321,530940,531813,532272,539650,542311,543874,548291,551518,552116,553048,553421,554948,556978,558340,580734,580812,594912,598077,600272,601584,601631,611262,612018,613123,615370,620978,623531,624170,624251,625881,626800,628987,632173,632603,634884,637337
chr12	2053562	2691199	CACNA1C_novel-877	0	+	2053562	2691199	0,0,255	53	49,161,161,106,140,140,159,197,104,173,91,27,161,226,208,59,115,121,70,133,130,60,107,88,108,53,147,202,159,111,78,6,33,108,21,66,47,45,166,128,97,103,57,102,128,81,54,353,129,107,104,333,300	0,61661,61822,66762,395413,404004,432541,439627,450873,459249,496380,503388,512859,514006,528027,529321,530940,531813,532272,539650,542311,543874,548291,551518,552116,553048,553421,554948,556978,558340,580734,580812,594912,598077,598185,600272,601584,601631,611262,612018,613123,615370,620921,620978,623531,624170,624251,625881,628987,632173,632603,634884,637337
chr12	2053562	2691199	CACNA1C_novel-945	0	+	2053562	2691199	0,0,0	53	49,161,161,106,140,140,159,197,104,173,75,91,27,161,226,208,62,59,115,121,70,133,130,60,107,88,108,53,147,202,159,111,84,33,108,21,66,47,45,166,128,97,103,102,128,81,54,353,129,107,104,333,300	0,61661,61822,66762,395413,404004,432541,439627,451279,459249,493887,496380,503388,512859,514006,528027,529259,529321,530940,531813,532272,539650,542311,543667,548291,551518,552116,553048,553421,554948,556978,558340,580066,594912,598077,598185,600272,601584,601631,611262,612018,613123,615370,620978,623531,624170,624251,625881,628987,632173,632603,634884,637337
chr12	2053562	2691199	CACNA1C_novel-948	0	+	2053562	2691199	255,165,0	53	49,161,161,106,140,140,159,197,104,173,91,27,161,226,208,62,59,115,121,70,133,130,60,107,88,108,53,147,202,159,111,78,6,9,108,21,66,47,45,166,128,97,103,102,128,81,54,353,129,107,104,333,300	0,61661,61822,66762,395413,404004,432541,439627,450873,459249,496380,503388,512859,514006,528027,529259,529321,530940,531813,532272,539650,542311,543874,548291,551518,552116,553048,553421,554948,556978,558340,580734,580812,587895,598077,598185,600272,601584,601631,611262,612018,613123,615370,620978,623531,624170,624251,625881,628987,632173,632603,634884,637337
chr12	2053562	2691199	ENST00000399641	0	+	2053562	2691199	0,0,0	53	49,161,161,106,140,140,159,197,104,173,91,27,161,226,208,62,59,115,121,70,133,130,60,107,88,108,53,147,202,159,111,78,6,33,108,21,66,47,45,166,128,97,103,102,128,81,54,353,129,107,104,333,300	0,61661,61822,66762,395413,404004,432541,439627,450873,459249,496380,503388,512859,514006,528027,529259,529321,530940,531813,532272,539650,542311,543874,548291,551518,552116,553048,553421,554948,556978,558340,580734,580812,594912,598077,598185,600272,601584,601631,611262,612018,613123,615370,620978,623531,624170,624251,625881,628987,632173,632603,634884,637337
chr12	2053562	2691199	ENST00000399601	0	+	2053562	2691199	0,0,0	53	49,161,161,106,140,140,159,197,104,173,91,27,161,226,208,62,59,115,121,70,133,130,60,107,88,108,53,147,202,159,111,78,6,33,108,21,66,47,45,166,128,97,103,102,128,81,54,353,129,107,104,333,300	0,61661,61822,66762,395413,404004,432541,439627,451279,459249,496380,503388,512859,514006,528027,529259,529321,530940,531813,532272,539650,542311,543874,548291,551518,552116,553048,553421,554948,556978,558340,580734,580812,594912,598077,598185,600272,601584,601631,611262,612018,613123,615370,620978,623531,624170,624251,625881,628987,632173,632603,634884,637337
chr12	2053562	2691199	ENST00000399655	0	+	2053562	2691199	0,0,0	53	49,161,161,106,140,140,159,197,104,173,91,27,161,226,208,62,59,115,121,70,133,130,60,107,88,108,53,147,202,159,111,78,6,33,108,21,66,47,45,166,128,97,103,102,128,81,54,353,129,107,104,333,300	0,61661,61822,66762,395413,404004,432541,439627,451279,459249,496380,503388,512859,514006,528027,529259,529321,530940,531813,532272,539650,542311,543667,548291,551518,552116,553048,553421,554948,556978,558340,580734,580812,594912,598077,598185,600272,601584,601631,611262,612018,613123,615370,620978,623531,624170,624251,625881,628987,632173,632603,634884,637337
chr12	2053562	2691199	CACNA1C_novel-1141	0	+	2053562	2691199	255,165,0	53	49,161,161,106,140,140,159,197,104,173,91,113,27,161,226,208,62,59,115,121,70,133,130,60,107,88,108,53,147,202,159,111,84,33,108,21,66,47,45,166,128,97,103,102,128,81,54,353,129,107,104,333,300	0,61661,61822,66762,395413,404004,432541,439627,450873,459249,496380,496981,503388,512859,514006,528027,529259,529321,530940,531813,532272,539650,542311,543874,548291,551518,552116,553048,553421,554948,556978,558340,580066,594912,598077,598185,600272,601584,601631,611262,612018,613123,615370,620978,623531,624170,624251,625881,628987,632173,632603,634884,637337
chr12	2053562	2691199	CACNA1C_novel-1182	0	+	2053562	2691199	255,0,0	53	49,161,161,106,140,140,159,197,104,173,91,27,161,226,208,62,59,115,121,70,133,130,60,107,88,108,53,147,202,159,111,78,65,33,108,21,66,47,45,166,128,97,103,102,128,81,54,353,129,107,104,333,300	0,61661,61822,66762,395413,404004,432541,439627,450873,459249,496380,503388,512859,514006,528027,529259,529321,530940,531813,532272,539650,542311,543874,548291,551518,552116,553048,553421,554948,556978,558340,580734,594841,594912,598077,598185,600272,601584,601631,611262,612018,613123,615370,620978,623531,624170,624251,625881,628987,632173,632603,634884,637337
chr12	2053562	2691199	CACNA1C_novel-1244	0	+	2053562	2691199	0,0,0	53	49,161,161,106,140,140,159,197,104,173,75,91,27,161,226,208,62,59,115,121,70,133,130,60,107,88,108,53,147,202,159,111,84,33,108,21,66,47,45,166,128,97,103,102,128,81,54,353,129,107,104,333,300	0,61661,61822,66762,395413,404004,432541,439627,450873,459249,493887,496380,503388,512859,514006,528027,529259,529321,530940,531813,532272,539650,542311,543874,548291,551518,552116,553048,553421,554948,556978,558340,580066,594912,598077,598185,600272,601584,601631,611262,612018,613123,615370,620978,623531,624170,624251,625881,628987,632173,632603,634884,637337
chr12	2053562	2691199	CACNA1C_novel-1293	0	+	2053562	2691199	0,0,0	53	49,161,161,106,140,140,159,197,104,173,91,27,161,226,208,62,59,115,121,70,133,130,60,107,88,108,53,147,202,159,111,84,78,33,108,21,66,47,45,166,128,97,103,102,128,81,54,353,129,107,104,333,300	0,61661,61822,66762,395413,404004,432541,439627,450873,459249,496380,503388,512859,514006,528027,529259,529321,530940,531813,532272,539650,542311,543874,548291,551518,552116,553048,553421,554948,556978,558340,580066,580734,594912,598077,598185,600272,601584,601631,611262,612018,613123,615370,620978,623531,624170,624251,625881,628987,632173,632603,634884,637337
chr12	2053562	2691199	CACNA1C_novel-1306	0	+	2053562	2691199	255,0,0	53	49,137,161,161,106,140,140,159,197,104,173,91,27,161,226,208,62,59,115,121,70,133,130,60,107,88,108,53,147,202,159,111,84,33,108,21,66,47,45,166,128,97,103,102,128,81,54,353,129,107,104,333,300	0,56611,61661,61822,66762,395413,404004,432541,439627,450873,459249,496380,503388,512859,514006,528027,529259,529321,530940,531813,532272,539650,542311,543874,548291,551518,552116,553048,553421,554948,556978,558340,580066,594912,598077,598185,600272,601584,601631,611262,612018,613123,615370,620978,623531,624170,624251,625881,628987,632173,632603,634884,637337
chr12	2053562	2691199	CACNA1C_novel-1816	0	+	2053562	2691199	0,0,255	52	49,161,161,106,140,140,159,197,104,173,91,27,161,226,208,59,115,121,70,133,130,60,107,88,108,53,147,202,159,111,78,6,33,108,21,66,47,45,166,128,97,103,102,128,81,54,353,129,107,104,333,300	0,61661,61822,66762,395413,404004,432541,439627,450873,459249,496380,503388,512859,514006,528027,529321,530940,531813,532272,539650,542311,543874,548291,551518,552116,553048,553421,554948,556978,558340,580734,580812,594912,598077,598185,600272,601584,601631,611262,612018,613123,615370,620978,623531,624170,624251,625881,628987,632173,632603,634884,637337
chr12	2053562	2691199	CACNA1C_novel-1925	0	+	2053562	2691199	0,0,0	52	49,161,161,106,140,140,159,197,104,173,91,27,161,226,208,62,59,115,121,70,133,130,60,107,88,108,53,147,202,159,111,78,33,108,21,66,47,45,166,128,97,103,102,128,81,54,353,129,107,104,333,300	0,61661,61822,66762,395413,404004,432541,439627,450873,459249,496380,503388,512859,514006,528027,529259,529321,530940,531813,532272,539650,542311,543874,548291,551518,552116,553048,553421,554948,556978,558340,580734,594912,598077,598185,600272,601584,601631,611262,612018,613123,615370,620978,623531,624170,624251,625881,628987,632173,632603,634884,637337
chr12	2053562	2691199	CACNA1C_novel-1946	0	+	2053562	2691199	0,0,0	52	49,161,161,106,140,140,159,197,104,173,91,27,161,226,208,62,59,115,121,70,133,130,60,107,88,108,53,147,202,159,111,6,33,108,21,66,47,45,166,128,97,103,102,128,81,54,353,129,107,104,333,300	0,61661,61822,66762,395413,404004,432541,439627,450873,459249,496380,503388,512859,514006,528027,529259,529321,530940,531813,532272,539650,542311,543874,548291,551518,552116,553048,553421,554948,556978,558340,580812,594912,598077,598185,600272,601584,601631,611262,612018,613123,615370,620978,623531,624170,624251,625881,628987,632173,632603,634884,637337
chr12	2053562	2691199	CACNA1C_novel-1981	0	+	2053562	2691199	0,0,255	52	49,161,106,140,140,159,197,104,173,91,27,161,226,208,62,59,115,121,70,133,130,60,107,88,108,53,147,202,159,111,78,6,33,108,21,66,47,45,166,128,97,103,102,128,81,54,353,129,107,104,333,300	0,61822,66762,395413,404004,432541,439627,450873,459249,496380,503388,512859,514006,528027,529259,529321,530940,531813,532272,539650,542311,543874,548291,551518,552116,553048,553421,554948,556978,558340,580734,580812,594912,598077,598185,600272,601584,601631,611262,612018,613123,615370,620978,623531,624170,624251,625881,628987,632173,632603,634884,637337
chr12	2053562	2691199	CACNA1C_novel-1995	0	+	2053562	2691199	0,0,0	52	49,161,161,106,140,140,159,197,104,173,91,27,161,226,208,62,59,115,121,70,133,130,60,107,88,108,53,147,202,159,111,78,6,108,21,66,47,45,166,128,97,103,102,128,81,54,353,129,107,104,333,300	0,61661,61822,66762,395413,404004,432541,439627,450873,459249,496380,503388,512859,514006,528027,529259,529321,530940,531813,532272,539650,542311,543874,548291,551518,552116,553048,553421,554948,556978,558340,580734,580812,598077,598185,600272,601584,601631,611262,612018,613123,615370,620978,623531,624170,624251,625881,628987,632173,632603,634884,637337
chr12	2053562	2691199	CACNA1C_novel-1998	0	+	2053562	2691199	0,0,0	52	49,161,161,106,140,140,159,197,104,173,91,27,161,226,208,62,59,115,121,70,133,130,60,107,88,108,53,147,202,159,111,78,6,108,21,66,47,45,166,128,97,103,102,128,81,54,353,129,107,104,333,300	0,61661,61822,66762,395413,404004,432541,439627,451279,459249,496380,503388,512859,514006,528027,529259,529321,530940,531813,532272,539650,542311,543667,548291,551518,552116,553048,553421,554948,556978,558340,580734,580812,598077,598185,600272,601584,601631,611262,612018,613123,615370,620978,623531,624170,624251,625881,628987,632173,632603,634884,637337
chr12	2053562	2691199	ENST00000399597	0	+	2053562	2691199	0,0,0	52	49,161,161,106,140,140,159,197,104,173,91,27,161,226,208,62,59,115,121,70,133,130,60,107,88,108,53,147,202,159,111,84,33,108,21,66,47,45,166,128,97,103,102,128,81,54,353,129,107,104,333,300	0,61661,61822,66762,395413,404004,432541,439627,451279,459249,496380,503388,512859,514006,528027,529259,529321,530940,531813,532272,539650,542311,543667,548291,551518,552116,553048,553421,554948,556978,558340,580066,594912,598077,598185,600272,601584,601631,611262,612018,613123,615370,620978,623531,624170,624251,625881,628987,632173,632603,634884,637337
chr12	2053562	2691199	CACNA1C_novel-2032	0	+	2053562	2691199	0,0,255	52	49,161,161,106,140,140,159,197,104,173,27,161,226,208,62,59,115,121,70,133,130,60,107,88,108,53,147,202,159,111,78,6,33,108,21,66,47,45,166,128,97,103,102,128,81,54,353,129,107,104,333,300	0,61661,61822,66762,395413,404004,432541,439627,450873,459249,503388,512859,514006,528027,529259,529321,530940,531813,532272,539650,542311,543874,548291,551518,552116,553048,553421,554948,556978,558340,580734,580812,594912,598077,598185,600272,601584,601631,611262,612018,613123,615370,620978,623531,624170,624251,625881,628987,632173,632603,634884,637337
chr12	2053562	2691199	CACNA1C_novel-2036	0	+	2053562	2691199	0,0,255	52	49,161,161,140,140,159,197,104,173,91,27,161,226,208,62,59,115,121,70,133,130,60,107,88,108,53,147,202,159,111,78,6,33,108,21,66,47,45,166,128,97,103,102,128,81,54,353,129,107,104,333,300	0,61661,61822,395413,404004,432541,439627,450873,459249,496380,503388,512859,514006,528027,529259,529321,530940,531813,532272,539650,542311,543874,548291,551518,552116,553048,553421,554948,556978,558340,580734,580812,594912,598077,598185,600272,601584,601631,611262,612018,613123,615370,620978,623531,624170,624251,625881,628987,632173,632603,634884,637337
chr12	2053562	2691199	ENST00000399644	0	+	2053562	2691199	0,0,0	52	49,161,161,106,140,140,159,197,104,173,91,27,161,226,208,62,59,115,121,70,133,130,60,107,88,108,53,147,202,159,111,84,33,108,21,66,47,45,166,128,97,103,102,128,81,54,353,129,107,104,333,300	0,61661,61822,66762,395413,404004,432541,439627,451279,459249,496380,503388,512859,514006,528027,529259,529321,530940,531813,532272,539650,542311,543874,548291,551518,552116,553048,553421,554948,556978,558340,580066,594912,598077,598185,600272,601584,601631,611262,612018,613123,615370,620978,623531,624170,624251,625881,628987,632173,632603,634884,637337
chr12	2053562	2691199	CACNA1C_novel-2088	0	+	2053562	2691199	0,0,0	52	49,161,161,106,140,140,159,197,104,173,91,27,161,226,208,62,59,115,121,70,133,130,60,107,88,108,53,147,202,159,111,78,33,108,21,66,47,45,166,128,97,103,102,128,81,54,353,129,107,104,333,300	0,61661,61822,66762,395413,404004,432541,439627,451279,459249,496380,503388,512859,514006,528027,529259,529321,530940,531813,532272,539650,542311,543667,548291,551518,552116,553048,553421,554948,556978,558340,580734,594912,598077,598185,600272,601584,601631,611262,612018,613123,615370,620978,623531,624170,624251,625881,628987,632173,632603,634884,637337
chr12	2053562	2691199	CACNA1C_novel-2199	0	+	2053562	2691199	0,0,0	52	49,161,161,106,140,140,159,197,104,173,91,27,161,226,208,62,59,115,121,70,133,130,60,107,88,108,53,147,202,159,111,84,33,108,21,66,47,45,166,128,97,103,102,128,81,54,353,129,107,104,333,300	0,61661,61822,66762,395413,404004,432541,439627,450873,459249,496380,503388,512859,514006,528027,529259,529321,530940,531813,532272,539650,542311,543874,548291,551518,552116,553048,553421,554948,556978,558340,580066,594912,598077,598185,600272,601584,601631,611262,612018,613123,615370,620978,623531,624170,624251,625881,628987,632173,632603,634884,637337
chr12	2053562	2691199	CACNA1C_novel-2233	0	+	2053562	2691199	0,0,0	52	49,161,161,106,140,140,159,197,104,173,91,27,161,226,208,62,59,115,121,70,133,130,107,88,108,53,147,202,159,111,78,6,33,108,21,66,47,45,166,128,97,103,102,128,81,54,353,129,107,104,333,300	0,61661,61822,66762,395413,404004,432541,439627,450873,459249,496380,503388,512859,514006,528027,529259,529321,530940,531813,532272,539650,542311,548291,551518,552116,553048,553421,554948,556978,558340,580734,580812,594912,598077,598185,600272,601584,601631,611262,612018,613123,615370,620978,623531,624170,624251,625881,628987,632173,632603,634884,637337
chr12	2053562	2691199	CACNA1C_novel-2237	0	+	2053562	2691199	0,0,255	52	49,161,161,106,140,140,159,197,173,91,27,161,226,208,62,59,115,121,70,133,130,60,107,88,108,53,147,202,159,111,78,6,33,108,21,66,47,45,166,128,97,103,102,128,81,54,353,129,107,104,333,300	0,61661,61822,66762,395413,404004,432541,439627,459249,496380,503388,512859,514006,528027,529259,529321,530940,531813,532272,539650,542311,543874,548291,551518,552116,553048,553421,554948,556978,558340,580734,580812,594912,598077,598185,600272,601584,601631,611262,612018,613123,615370,620978,623531,624170,624251,625881,628987,632173,632603,634884,637337
chr12	2053562	2691199	CACNA1C_novel-2240	0	+	2053562	2691199	0,0,0	52	49,161,161,106,140,140,159,197,104,173,91,27,161,226,208,62,59,115,121,70,133,130,60,107,88,108,53,147,202,159,111,78,6,33,108,66,47,45,166,128,97,103,102,128,81,54,353,129,107,104,333,300	0,61661,61822,66762,395413,404004,432541,439627,450873,459249,496380,503388,512859,514006,528027,529259,529321,530940,531813,532272,539650,542311,543874,548291,551518,552116,553048,553421,554948,556978,558340,580734,580812,594912,598077,600272,601584,601631,611262,612018,613123,615370,620978,623531,624170,624251,625881,628987,632173,632603,634884,637337
chr12	2053562	2691199	CACNA1C_novel-2272	0	+	2053562	2691199	0,0,255	52	49,161,161,106,140,159,197,104,173,91,27,161,226,208,62,59,115,121,70,133,130,60,107,88,108,53,147,202,159,111,78,6,33,108,21,66,47,45,166,128,97,103,102,128,81,54,353,129,107,104,333,300	0,61661,61822,66762,395413,432541,439627,450873,459249,496380,503388,512859,514006,528027,529259,529321,530940,531813,532272,539650,542311,543874,548291,551518,552116,553048,553421,554948,556978,558340,580734,580812,594912,598077,598185,600272,601584,601631,611262,612018,613123,615370,620978,623531,624170,624251,625881,628987,632173,632603,634884,637337
chr12	2053562	2691199	CACNA1C_novel-2361	0	+	2053562	2691199	0,0,255	52	49,161,161,106,140,140,159,197,104,173,91,27,161,226,208,62,59,115,121,70,133,130,60,107,88,108,53,147,202,159,111,78,6,33,108,21,66,45,166,128,97,103,102,128,81,54,353,129,107,104,333,300	0,61661,61822,66762,395413,404004,432541,439627,450873,459249,496380,503388,512859,514006,528027,529259,529321,530940,531813,532272,539650,542311,543874,548291,551518,552116,553048,553421,554948,556978,558340,580734,580812,594912,598077,598185,600272,601631,611262,612018,613123,615370,620978,623531,624170,624251,625881,628987,632173,632603,634884,637337
chr12	2053562	2691199	CACNA1C_novel-2384	0	+	2053562	2691199	0,0,0	52	49,161,161,106,140,140,159,197,104,173,91,161,226,208,62,59,115,121,70,133,130,60,107,88,108,53,147,202,159,111,78,6,33,108,21,66,47,45,166,128,97,103,102,128,81,54,353,129,107,104,333,300	0,61661,61822,66762,395413,404004,432541,439627,450873,459249,496380,512859,514006,528027,529259,529321,530940,531813,532272,539650,542311,543874,548291,551518,552116,553048,553421,554948,556978,558340,580734,580812,594912,598077,598185,600272,601584,601631,611262,612018,613123,615370,620978,623531,624170,624251,625881,628987,632173,632603,634884,637337
chr12	2053562	2691199	CACNA1C_novel-2395	0	+	2053562	2691199	0,0,255	52	49,161,161,106,140,140,159,197,104,173,91,27,161,226,208,62,59,115,121,70,130,60,107,88,108,53,147,202,159,111,78,6,33,108,21,66,47,45,166,128,97,103,102,128,81,54,353,129,107,104,333,300	0,61661,61822,66762,395413,404004,432541,439627,450873,459249,496380,503388,512859,514006,528027,529259,529321,530940,531813,532272,542311,543874,548291,551518,552116,553048,553421,554948,556978,558340,580734,580812,594912,598077,598185,600272,601584,601631,611262,612018,613123,615370,620978,623531,624170,624251,625881,628987,632173,632603,634884,637337
chr12	2053562	2691199	CACNA1C_novel-2429	0	+	2053562	2691199	0,0,255	52	49,161,161,106,140,140,159,197,104,173,91,27,161,226,208,62,59,115,121,133,130,60,107,88,108,53,147,202,159,111,78,6,33,108,21,66,47,45,166,128,97,103,102,128,81,54,353,129,107,104,333,300	0,61661,61822,66762,395413,404004,432541,439627,450873,459249,496380,503388,512859,514006,528027,529259,529321,530940,531813,539650,542311,543874,548291,551518,552116,553048,553421,554948,556978,558340,580734,580812,594912,598077,598185,600272,601584,601631,611262,612018,613123,615370,620978,623531,624170,624251,625881,628987,632173,632603,634884,637337
chr12	2053562	2691199	CACNA1C_novel-2441	0	+	2053562	2691199	0,0,0	52	49,161,161,106,140,140,159,197,104,173,91,27,161,226,208,62,59,115,121,70,133,130,60,107,88,108,53,147,202,159,111,78,33,108,21,66,47,45,166,128,97,103,102,128,81,54,353,129,107,104,333,300	0,61661,61822,66762,395413,404004,432541,439627,451279,459249,496380,503388,512859,514006,528027,529259,529321,530940,531813,532272,539650,542311,543874,548291,551518,552116,553048,553421,554948,556978,558340,580734,594912,598077,598185,600272,601584,601631,611262,612018,613123,615370,620978,623531,624170,624251,625881,628987,632173,632603,634884,637337
chr12	2053562	2691199	CACNA1C_novel-2598	0	+	2053562	2691199	0,0,0	52	49,161,161,106,140,140,159,197,104,173,91,27,161,226,208,62,59,115,121,70,133,130,60,107,88,108,53,147,202,159,111,78,6,33,108,21,66,47,45,166,128,97,103,102,128,81,54,353,107,104,333,300	0,61661,61822,66762,395413,404004,432541,439627,450873,459249,496380,503388,512859,514006,528027,529259,529321,530940,531813,532272,539650,542311,543874,548291,551518,552116,553048,553421,554948,556978,558340,580734,580812,594912,598077,598185,600272,601584,601631,611262,612018,613123,615370,620978,623531,624170,624251,625881,632173,632603,634884,637337
chr12	2053562	2691199	CACNA1C_novel-2609	0	+	2053562	2691199	0,0,255	52	49,161,161,106,140,140,159,197,104,173,91,27,161,226,208,62,59,115,121,70,133,130,60,107,88,108,53,147,202,159,111,78,6,33,108,21,66,47,45,166,128,97,103,102,128,81,54,353,129,104,333,300	0,61661,61822,66762,395413,404004,432541,439627,450873,459249,496380,503388,512859,514006,528027,529259,529321,530940,531813,532272,539650,542311,543874,548291,551518,552116,553048,553421,554948,556978,558340,580734,580812,594912,598077,598185,600272,601584,601631,611262,612018,613123,615370,620978,623531,624170,624251,625881,628987,632603,634884,637337
chr12	2053562	2691199	CACNA1C_novel-2610	0	+	2053562	2691199	0,0,0	52	49,161,161,106,140,140,159,197,104,173,91,27,161,226,208,62,59,115,121,70,133,130,60,107,88,108,53,147,202,159,111,78,6,33,108,21,66,47,45,166,128,97,103,102,128,81,54,353,129,107,104,300	0,61661,61822,66762,395413,404004,432541,439627,450873,459249,496380,503388,512859,514006,528027,529259,529321,530940,531813,532272,539650,542311,543874,548291,551518,552116,553048,553421,554948,556978,558340,580734,580812,594912,598077,598185,600272,601584,601631,611262,612018,613123,615370,620978,623531,624170,624251,625881,628987,632173,632603,637337
chr12	2053562	2691199	CACNA1C_novel-3016	0	+	2053562	2691199	0,0,0	51	49,161,161,106,140,140,159,197,104,173,91,161,226,208,62,59,115,121,70,133,130,60,107,88,108,53,147,202,159,111,78,6,33,108,66,47,45,166,128,97,103,102,128,81,54,353,129,107,104,333,300	0,61661,61822,66762,395413,404004,432541,439627,450873,459249,496380,512859,514006,528027,529259,529321,530940,531813,532272,539650,542311,543874,548291,551518,552116,553048,553421,554948,556978,558340,580734,580812,594912,598077,600272,601584,601631,611262,612018,613123,615370,620978,623531,624170,624251,625881,628987,632173,632603,634884,637337
chr12	2053562	2691199	CACNA1C_novel-3142	0	+	2053562	2691199	0,0,255	51	49,161,161,106,140,140,159,197,173,91,27,161,226,208,62,59,115,121,70,133,130,60,107,88,108,53,147,202,159,111,78,33,108,21,66,47,45,166,128,97,103,102,128,81,54,353,129,107,104,333,300	0,61661,61822,66762,395413,404004,432541,439627,459249,496380,503388,512859,514006,528027,529259,529321,530940,531813,532272,539650,542311,543874,548291,551518,552116,553048,553421,554948,556978,558340,580734,594912,598077,598185,600272,601584,601631,611262,612018,613123,615370,620978,623531,624170,624251,625881,628987,632173,632603,634884,637337
chr12	2053562	2691199	CACNA1C_novel-3242	0	+	2053562	2691199	0,0,255	51	49,161,161,106,140,140,159,197,104,173,91,27,161,226,208,59,115,121,70,133,130,60,107,88,108,53,147,202,159,111,78,6,33,108,66,47,45,166,128,97,103,102,128,81,54,353,129,107,104,333,300	0,61661,61822,66762,395413,404004,432541,439627,450873,459249,496380,503388,512859,514006,528027,529321,530940,531813,532272,539650,542311,543874,548291,551518,552116,553048,553421,554948,556978,558340,580734,580812,594912,598077,600272,601584,601631,611262,612018,613123,615370,620978,623531,624170,624251,625881,628987,632173,632603,634884,637337
chr12	2053562	2691199	CACNA1C_novel-3364	0	+	2053562	2691199	0,0,255	51	49,161,161,106,140,140,159,197,91,27,161,226,208,62,59,115,121,70,133,130,60,107,88,108,53,147,202,159,111,78,6,33,108,21,66,47,45,166,128,97,103,102,128,81,54,353,129,107,104,333,300	0,61661,61822,66762,395413,404004,432541,439627,496380,503388,512859,514006,528027,529259,529321,530940,531813,532272,539650,542311,543874,548291,551518,552116,553048,553421,554948,556978,558340,580734,580812,594912,598077,598185,600272,601584,601631,611262,612018,613123,615370,620978,623531,624170,624251,625881,628987,632173,632603,634884,637337
chr12	2053562	2691199	CACNA1C_novel-3371	0	+	2053562	2691199	0,0,0	51	49,161,161,106,140,140,159,197,104,173,91,27,161,226,208,62,59,115,121,70,133,130,107,88,108,53,147,202,159,111,84,33,108,21,66,47,45,166,128,97,103,102,128,81,54,353,129,107,104,333,300	0,61661,61822,66762,395413,404004,432541,439627,450873,459249,496380,503388,512859,514006,528027,529259,529321,530940,531813,532272,539650,542311,548291,551518,552116,553048,553421,554948,556978,558340,580066,594912,598077,598185,600272,601584,601631,611262,612018,613123,615370,620978,623531,624170,624251,625881,628987,632173,632603,634884,637337
chr12	2053562	2691199	CACNA1C_novel-3374	0	+	2053562	2691199	0,0,255	51	49,161,161,106,140,140,159,197,104,173,91,27,161,226,208,59,115,121,70,133,130,60,107,88,108,53,147,202,159,111,84,33,108,21,66,47,45,166,128,97,103,102,128,81,54,353,129,107,104,333,300	0,61661,61822,66762,395413,404004,432541,439627,450873,459249,496380,503388,512859,514006,528027,529321,530940,531813,532272,539650,542311,543874,548291,551518,552116,553048,553421,554948,556978,558340,580066,594912,598077,598185,600272,601584,601631,611262,612018,613123,615370,620978,623531,624170,624251,625881,628987,632173,632603,634884,637337
chr12	2053562	2691199	CACNA1C_novel-3394	0	+	2053562	2691199	0,0,0	51	49,161,161,106,140,140,159,197,104,173,91,27,161,226,208,62,59,115,121,70,133,130,60,107,88,108,53,147,202,159,111,78,108,21,66,47,45,166,128,97,103,102,128,81,54,353,129,107,104,333,300	0,61661,61822,66762,395413,404004,432541,439627,450873,459249,496380,503388,512859,514006,528027,529259,529321,530940,531813,532272,539650,542311,543874,548291,551518,552116,553048,553421,554948,556978,558340,580734,598077,598185,600272,601584,601631,611262,612018,613123,615370,620978,623531,624170,624251,625881,628987,632173,632603,634884,637337
chr12	2053562	2691199	CACNA1C_novel-3459	0	+	2053562	2691199	0,0,0	51	49,161,161,106,140,140,159,197,104,173,91,27,161,226,208,62,59,115,121,70,133,130,60,107,88,108,53,147,202,159,111,33,108,21,66,47,45,166,128,97,103,102,128,81,54,353,129,107,104,333,300	0,61661,61822,66762,395413,404004,432541,439627,450873,459249,496380,503388,512859,514006,528027,529259,529321,530940,531813,532272,539650,542311,543874,548291,551518,552116,553048,553421,554948,556978,558340,594912,598077,598185,600272,601584,601631,611262,612018,613123,615370,620978,623531,624170,624251,625881,628987,632173,632603,634884,637337
chr12	2053562	2691199	CACNA1C_novel-3465	0	+	2053562	2691199	0,0,255	51	49,161,161,106,140,140,159,197,173,91,27,161,226,208,62,59,115,121,70,133,130,60,107,88,108,53,147,202,159,111,84,33,108,21,66,47,45,166,128,97,103,102,128,81,54,353,129,107,104,333,300	0,61661,61822,66762,395413,404004,432541,439627,459249,496380,503388,512859,514006,528027,529259,529321,530940,531813,532272,539650,542311,543874,548291,551518,552116,553048,553421,554948,556978,558340,580066,594912,598077,598185,600272,601584,601631,611262,612018,613123,615370,620978,623531,624170,624251,625881,628987,632173,632603,634884,637337
chr12	2053562	2691199	CACNA1C_novel-3476	0	+	2053562	2691199	0,0,255	51	49,161,161,106,140,140,159,197,104,173,91,27,161,226,208,59,115,121,70,133,130,60,107,88,108,53,147,202,159,111,78,33,108,21,66,47,45,166,128,97,103,102,128,81,54,353,129,107,104,333,300	0,61661,61822,66762,395413,404004,432541,439627,450873,459249,496380,503388,512859,514006,528027,529321,530940,531813,532272,539650,542311,543874,548291,551518,552116,553048,553421,554948,556978,558340,580734,594912,598077,598185,600272,601584,601631,611262,612018,613123,615370,620978,623531,624170,624251,625881,628987,632173,632603,634884,637337
chr12	2053562	2691199	CACNA1C_novel-3502	0	+	2053562	2691199	0,0,0	51	49,161,161,106,140,140,159,197,104,173,91,27,161,226,208,62,59,115,121,70,133,130,107,88,108,53,147,202,159,111,78,6,108,21,66,47,45,166,128,97,103,102,128,81,54,353,129,107,104,333,300	0,61661,61822,66762,395413,404004,432541,439627,450873,459249,496380,503388,512859,514006,528027,529259,529321,530940,531813,532272,539650,542311,548291,551518,552116,553048,553421,554948,556978,558340,580734,580812,598077,598185,600272,601584,601631,611262,612018,613123,615370,620978,623531,624170,624251,625881,628987,632173,632603,634884,637337
chr12	2053562	2691199	CACNA1C_novel-3507	0	+	2053562	2691199	0,0,0	51	49,161,161,106,140,140,159,197,104,173,91,27,161,226,208,62,59,115,121,70,133,130,60,107,88,108,53,147,202,159,111,78,33,108,66,47,45,166,128,97,103,102,128,81,54,353,129,107,104,333,300	0,61661,61822,66762,395413,404004,432541,439627,450873,459249,496380,503388,512859,514006,528027,529259,529321,530940,531813,532272,539650,542311,543874,548291,551518,552116,553048,553421,554948,556978,558340,580734,594912,598077,600272,601584,601631,611262,612018,613123,615370,620978,623531,624170,624251,625881,628987,632173,632603,634884,637337
chr12	2053562	2691199	CACNA1C_novel-3592	0	+	2053562	2691199	0,0,255	51	49,161,161,106,140,140,159,197,173,91,27,161,226,208,62,59,115,121,70,133,130,60,107,88,108,53,147,202,159,111,78,6,33,108,66,47,45,166,128,97,103,102,128,81,54,353,129,107,104,333,300	0,61661,61822,66762,395413,404004,432541,439627,459249,496380,503388,512859,514006,528027,529259,529321,530940,531813,532272,539650,542311,543874,548291,551518,552116,553048,553421,554948,556978,558340,580734,580812,594912,598077,600272,601584,601631,611262,612018,613123,615370,620978,623531,624170,624251,625881,628987,632173,632603,634884,637337
chr12	2053562	2691199	CACNA1C_novel-3602	0	+	2053562	2691199	0,0,0	51	49,161,161,106,140,140,159,197,104,173,91,27,161,226,208,62,59,115,121,70,133,130,60,107,88,108,53,147,202,159,111,84,108,21,66,47,45,166,128,97,103,102,128,81,54,353,129,107,104,333,300	0,61661,61822,66762,395413,404004,432541,439627,450873,459249,496380,503388,512859,514006,528027,529259,529321,530940,531813,532272,539650,542311,543874,548291,551518,552116,553048,553421,554948,556978,558340,580066,598077,598185,600272,601584,601631,611262,612018,613123,615370,620978,623531,624170,624251,625881,628987,632173,632603,634884,637337
chr12	2053562	2691199	CACNA1C_novel-3626	0	+	2053562	2691199	0,0,0	51	49,161,161,106,140,140,159,197,104,173,91,27,161,226,208,62,59,115,121,70,133,130,60,107,88,108,53,147,202,159,111,78,6,108,66,47,45,166,128,97,103,102,128,81,54,353,129,107,104,333,300	0,61661,61822,66762,395413,404004,432541,439627,450873,459249,496380,503388,512859,514006,528027,529259,529321,530940,531813,532272,539650,542311,543874,548291,551518,552116,553048,553421,554948,556978,558340,580734,580812,598077,600272,601584,601631,611262,612018,613123,615370,620978,623531,624170,624251,625881,628987,632173,632603,634884,637337
chr12	2053562	2691199	CACNA1C_novel-3872	0	+	2053562	2691199	0,0,0	51	49,161,161,106,140,140,159,197,104,173,91,27,161,226,208,62,59,115,121,70,133,130,107,88,108,53,147,202,159,111,78,33,108,21,66,47,45,166,128,97,103,102,128,81,54,353,129,107,104,333,300	0,61661,61822,66762,395413,404004,432541,439627,450873,459249,496380,503388,512859,514006,528027,529259,529321,530940,531813,532272,539650,542311,548291,551518,552116,553048,553421,554948,556978,558340,580734,594912,598077,598185,600272,601584,601631,611262,612018,613123,615370,620978,623531,624170,624251,625881,628987,632173,632603,634884,637337
chr12	2053562	2691199	CACNA1C_novel-3875	0	+	2053562	2691199	0,0,0	51	49,161,161,106,140,140,159,197,104,173,91,27,161,226,208,62,59,115,121,70,133,130,107,88,108,53,147,202,159,111,78,6,33,108,66,47,45,166,128,97,103,102,128,81,54,353,129,107,104,333,300	0,61661,61822,66762,395413,404004,432541,439627,450873,459249,496380,503388,512859,514006,528027,529259,529321,530940,531813,532272,539650,542311,548291,551518,552116,553048,553421,554948,556978,558340,580734,580812,594912,598077,600272,601584,601631,611262,612018,613123,615370,620978,623531,624170,624251,625881,628987,632173,632603,634884,637337
chr12	2053562	2691199	CACNA1C_novel-3881	0	+	2053562	2691199	0,0,0	51	49,161,161,106,140,140,159,197,104,173,91,161,226,208,62,59,115,121,70,133,130,60,107,88,108,53,147,202,159,111,78,6,108,21,66,47,45,166,128,97,103,102,128,81,54,353,129,107,104,333,300	0,61661,61822,66762,395413,404004,432541,439627,450873,459249,496380,512859,514006,528027,529259,529321,530940,531813,532272,539650,542311,543874,548291,551518,552116,553048,553421,554948,556978,558340,580734,580812,598077,598185,600272,601584,601631,611262,612018,613123,615370,620978,623531,624170,624251,625881,628987,632173,632603,634884,637337
chr12	2053562	2691199	CACNA1C_novel-3914	0	+	2053562	2691199	0,0,0	51	49,161,161,106,140,140,159,197,104,173,91,161,226,208,62,59,115,121,70,133,130,60,107,88,108,53,147,202,159,111,84,33,108,21,66,47,45,166,128,97,103,102,128,81,54,353,129,107,104,333,300	0,61661,61822,66762,395413,404004,432541,439627,450873,459249,496380,512859,514006,528027,529259,529321,530940,531813,532272,539650,542311,543874,548291,551518,552116,553048,553421,554948,556978,558340,580066,594912,598077,598185,600272,601584,601631,611262,612018,613123,615370,620978,623531,624170,624251,625881,628987,632173,632603,634884,637337
chr12	2053562	2691199	CACNA1C_novel-3966	0	+	2053562	2691199	0,0,0	51	49,161,161,106,140,140,159,197,104,173,91,27,161,226,208,62,59,115,121,70,133,130,60,107,88,108,53,147,202,159,111,84,33,108,66,47,45,166,128,97,103,102,128,81,54,353,129,107,104,333,300	0,61661,61822,66762,395413,404004,432541,439627,450873,459249,496380,503388,512859,514006,528027,529259,529321,530940,531813,532272,539650,542311,543874,548291,551518,552116,553048,553421,554948,556978,558340,580066,594912,598077,600272,601584,601631,611262,612018,613123,615370,620978,623531,624170,624251,625881,628987,632173,632603,634884,637337
chr12	2053562	2691199	CACNA1C_novel-3982	0	+	2053562	2691199	0,0,0	51	49,161,161,106,140,140,159,197,104,173,91,161,226,208,62,59,115,121,70,133,130,60,107,88,108,53,147,202,159,111,78,33,108,21,66,47,45,166,128,97,103,102,128,81,54,353,129,107,104,333,300	0,61661,61822,66762,395413,404004,432541,439627,450873,459249,496380,512859,514006,528027,529259,529321,530940,531813,532272,539650,542311,543874,548291,551518,552116,553048,553421,554948,556978,558340,580734,594912,598077,598185,600272,601584,601631,611262,612018,613123,615370,620978,623531,624170,624251,625881,628987,632173,632603,634884,637337
chr12	2053562	2691199	CACNA1C_novel-4612	0	+	2053562	2691199	0,0,0	50	49,161,161,106,140,140,159,91,27,161,226,208,62,59,115,121,70,133,130,60,107,88,108,53,147,202,159,111,78,6,33,108,21,66,47,45,166,128,97,103,102,128,81,54,353,129,107,104,333,300	0,61661,61822,66762,395413,404004,432541,496380,503388,512859,514006,528027,529259,529321,530940,531813,532272,539650,542311,543874,548291,551518,552116,553048,553421,554948,556978,558340,580734,580812,594912,598077,598185,600272,601584,601631,611262,612018,613123,615370,620978,623531,624170,624251,625881,628987,632173,632603,634884,637337
chr12	2053562	2691199	CACNA1C_novel-5107	0	+	2053562	2691199	0,0,0	50	49,161,161,106,140,140,159,197,104,173,91,27,161,226,208,62,59,115,121,70,133,130,60,107,88,108,53,147,202,159,111,108,21,66,47,45,166,128,97,103,102,128,81,54,353,129,107,104,333,300	0,61661,61822,66762,395413,404004,432541,439627,450873,459249,496380,503388,512859,514006,528027,529259,529321,530940,531813,532272,539650,542311,543874,548291,551518,552116,553048,553421,554948,556978,558340,598077,598185,600272,601584,601631,611262,612018,613123,615370,620978,623531,624170,624251,625881,628987,632173,632603,634884,637337
chr12	2053562	2691199	CACNA1C_novel-5527	0	+	2053562	2691199	0,0,255	50	49,140,140,159,197,104,173,91,27,161,226,208,62,59,115,121,70,133,130,60,107,88,108,53,147,202,159,111,78,6,33,108,21,66,47,45,166,128,97,103,102,128,81,54,353,129,107,104,333,300	0,395413,404004,432541,439627,450873,459249,496380,503388,512859,514006,528027,529259,529321,530940,531813,532272,539650,542311,543874,548291,551518,552116,553048,553421,554948,556978,558340,580734,580812,594912,598077,598185,600272,601584,601631,611262,612018,613123,615370,620978,623531,624170,624251,625881,628987,632173,632603,634884,637337
chr12	2053562	2691199	CACNA1C_novel-11054	0	+	2053562	2691199	0,0,255	45	49,161,161,106,140,140,159,197,104,173,121,70,133,130,60,107,88,108,53,147,202,159,111,78,6,33,108,21,66,47,45,166,128,97,103,102,128,81,54,353,129,107,104,333,300	0,61661,61822,66762,395413,404004,432541,439627,450873,459249,531813,532272,539650,542311,543874,548291,551518,552116,553048,553421,554948,556978,558340,580734,580812,594912,598077,598185,600272,601584,601631,611262,612018,613123,615370,620978,623531,624170,624251,625881,628987,632173,632603,634884,637337
chr12	2053562	2691199	CACNA1C_novel-11498	0	+	2053562	2691199	0,0,0	44	49,161,161,106,140,140,159,197,104,121,70,133,130,60,107,88,108,53,147,202,159,111,78,6,33,108,21,66,47,45,166,128,97,103,102,128,81,54,353,129,107,104,333,300	0,61661,61822,66762,395413,404004,432541,439627,450873,531813,532272,539650,542311,543874,548291,551518,552116,553048,553421,554948,556978,558340,580734,580812,594912,598077,598185,600272,601584,601631,611262,612018,613123,615370,620978,623531,624170,624251,625881,628987,632173,632603,634884,637337
chr12	2053562	2691199	CACNA1C_novel-14769	0	+	2053562	2691199	0,0,255	30	49,161,161,106,140,140,159,111,78,6,33,108,21,66,47,45,166,128,97,103,102,128,81,54,353,129,107,104,333,300	0,61661,61822,66762,395413,404004,556978,558340,580734,580812,594912,598077,598185,600272,601584,601631,611262,612018,613123,615370,620978,623531,624170,624251,625881,628987,632173,632603,634884,637337
chr12	2053562	2691199	CACNA1C_novel-14773	0	+	2053562	2691199	0,0,255	30	49,161,161,106,140,140,202,159,111,84,33,108,21,66,47,45,166,128,97,103,102,128,81,54,353,129,107,104,333,300	0,61661,61822,66762,395413,404004,554948,556978,558340,580066,594912,598077,598185,600272,601584,601631,611262,612018,613123,615370,620978,623531,624170,624251,625881,628987,632173,632603,634884,637337
chr12	2053562	2691199	CACNA1C_novel-14915	0	+	2053562	2691199	0,0,255	29	49,161,161,106,140,159,111,78,6,33,108,21,66,47,45,166,128,97,103,102,128,81,54,353,129,107,104,333,300	0,61661,61822,66762,395413,556978,558340,580734,580812,594912,598077,598185,600272,601584,601631,611262,612018,613123,615370,620978,623531,624170,624251,625881,628987,632173,632603,634884,637337
