# Supplementary material for: Long-read sequencing reveals the complex splicing profile of the psychiatric risk gene CACNA1C in human brain
Source: Mol Psychiatry. 2019 Nov 6;25(1):37–47. doi: 10.1038/s41380-019-0583-1 (PMC6906184; doi:10.1038/s41380-019-0583-1)
Supplement: Supplementary file 6 — Dataset 5 [file 41380_2019_583_MOESM6_ESM.txt]

#Transcript_splicing_pattern	Transcript_ID	One_5238_cingulate	One_5238_DLPFC	One_5238_occipital	One_5238_parietal	One_5298_cingulate	One_5298_DLPFC	One_5298_occipital	One_5298_parietal	One_5346_cingulate	One_5346_DLPFC	One_5346_occipital	One_5346_parietal	Two_5238_cingulate	Two_5238_DLPFC	Two_5238_cerebellum	Two_5238_striatum	Two_5298_cingulate	Two_5298_DLPFC	Two_5298_cerebellum	Two_5298_striatum	Two_5346_cingulate	Two_5346_DLPFC	Two_5346_cerebellum	Two_5346_striatum
5_11_12_13_24_26_28_30_33_35_39_42_44_45_50_51_52_53_54_55_57_58_62_64_65_66_67_68_71_72_73_77_78_85_88_89_91_93_94_95_96_98_99_101_102_103_104_105_107_108_110_113_114_116_117	CACNA1C_novel-62	11.799060255540171	12.962004373179788	5.910096949403147	1.8651041976785354	13.401667689775602	22.43716503509957	0.1512763643919713	0.8419251266141412	0.06778819551234107	2.9970266988443135	0.9777480039231582	1.3192113877171607	27.738251663399353	61.6904686844013	2.272508926916265	3.4409274106203838	56.07130901917397	35.19238361854609	12.477703291232274	46.872741873085104	3.645667531795282	4.3791826882633895	9.677056697254553	0.32668554109087233
5_11_12_13_24_26_28_30_33_35_39_42_44_45_50_51_52_53_54_55_57_58_62_64_65_66_67_68_71_72_73_77_78_85_88_89_91_93_94_95_96_98_99_100_101_102_103_104_105_107_110_113_114_116_117	CACNA1C_novel-63	7.19765072744421	13.54260191522258	1.2163330751797312	5.451447195994926	12.840343764015401	9.66123415266497	0.0960153834004788	0.7038184403337754	0.9887789007445379	0.6858417341697052	3.5833982093913734	0.9950841003782748	30.24098707984118	51.10221316458588	0.9895120933080207	0.5751616676903689	46.31026583203855	17.470434917004436	15.698110740675679	29.446440356753804	2.2508611733011135	1.5939493848241282	2.7718157313647396	8.178248696224745
5_11_12_13_24_26_28_30_34_35_38_39_42_44_45_50_51_52_53_54_55_57_58_61_64_65_66_67_68_71_72_73_76_77_78_85_88_89_91_93_94_95_96_98_99_101_102_103_104_105_110_113_114_116_117	CACNA1C_novel-154	0.008658216809987284	6.068456448689555	0.011896755308767524	0.02496990743547152	13.233899882533908	6.500967579690011	0.005915502181514047	0.0033981795253922595	1.3752834638990579	1.7387804735036338	4.665574265722587	6.177984904879435	0.07299456354489982	16.33627586143144	0.0163095033509978	30.481158619337553	24.600694580635377	13.53401877643856	6.57408463694459	19.981643957416125	2.120017951958497	2.8947945145467724	7.4679442587356375	6.6486519810419935
5_11_12_13_24_26_28_30_33_35_39_42_44_45_50_51_52_53_54_55_57_58_62_64_65_66_67_68_71_72_73_77_78_85_88_89_91_93_94_95_96_98_99_101_102_103_104_105_107_110_113_114_116_117	CACNA1C_novel-291	83.76683571901096	128.23365135274884	45.741940030676545	33.25940969473817	141.84748228296073	152.1599955253956	9.01969231886969	11.22445150495716	6.863383123446105	7.891454085350699	45.73529176186956	19.718759249862828	284.072828478976	552.6521757117908	13.901303506202073	383.1472810969478	562.3717889683411	485.81053777588755	81.00332493669093	204.09431097940018	22.80751203141304	22.532647730240097	34.649741391133595	47.796273140188
5_11_12_13_24_26_28_30_33_35_39_42_44_45_50_51_52_53_54_55_57_58_62_64_65_66_67_68_71_72_73_77_78_85_88_89_91_93_94_95_96_98_99_101_102_103_104_105_108_110_113_114_116_117	CACNA1C_novel-385	40.740096445610284	72.97890878421953	22.594332028197172	18.818231006376553	40.68831540178247	23.12916168284541	8.72109221620267	8.776553302348235	2.404012115920354	5.8667342314715665	61.954568679148	23.88792362602107	85.59146572987527	184.34806829818345	11.150209840954398	51.194791458290794	106.5896648064265	115.09074443959389	26.487023969833068	58.91254443901329	6.589371907707728	23.65353764129032	39.050667405890735	7.8160994498371865
5_11_12_13_24_26_28_30_33_35_39_42_44_45_50_51_52_53_54_55_57_58_62_64_65_66_67_68_71_72_73_77_78_85_88_89_91_93_94_95_96_98_99_100_101_102_103_104_105_110_113_114_116_117	CACNA1C_novel-389	106.82809091082353	190.79809084515153	79.69466486250327	76.40003582873365	122.54266413347993	127.25012236866247	24.01547422461516	35.78080110297528	1.3127425884308441	26.318948120042833	133.13290364865415	56.568638576518325	264.4108132794332	548.6205776414861	56.996752470717844	162.17061357120429	378.33372166613543	379.8859332470999	132.2838282220773	218.17380167942878	3.068598864848373	78.53287466078864	94.49256898928006	22.832528483460123
5_11_12_13_24_26_28_30_33_35_39_42_44_45_50_51_52_53_54_55_57_58_62_64_65_66_67_68_71_72_73_77_78_85_88_89_91_93_94_95_96_98_99_101_102_103_104_105_110_113_114_115_116_117	CACNA1C_novel-403	4.696960643909759	11.226525765216097	4.826582283599515	7.167756806359153	10.239547745921392	5.813582519160833	1.0847077799467764	2.990371833146978	0.271844304329805	1.1985310552357458	11.011261357318762	3.170408465306415	10.35516356962326	28.68170995168021	3.2370587650954685	10.42909052231716	20.1488275666245	19.297597048371006	5.817397297177049	5.245742707433234	1.3055881042873614	1.4246376945021737	5.2513408116346945	1.7825065082782174
5_11_12_13_24_26_28_30_33_35_39_42_44_45_50_51_52_53_54_55_57_58_62_64_65_66_67_68_71_72_73_76_77_78_85_88_89_91_93_94_95_96_98_99_101_102_103_104_105_110_113_114_116_117	CACNA1C_novel-462	10.991961263965143	30.779821137807076	4.13075735830369	3.680301096522624	14.940087646322176	9.615906144013577	1.7048148349513537	3.0634880319437734	0.733503740933831	2.3514349085857313	19.136812428767733	10.317071838203143	51.14591102671788	76.24366457372753	28.882295304240053	38.193205125993146	69.52487243611658	43.06631213777328	87.61902133974525	37.04304132361694	3.034128242498682	7.5197670943204455	128.46524121618452	3.6499046833658126
5_11_12_13_24_26_28_30_33_35_39_40_42_44_45_50_51_52_53_54_55_57_58_62_64_65_66_67_68_71_72_73_77_78_85_88_89_91_93_94_95_96_98_99_101_102_103_104_105_110_113_114_116_117	CACNA1C_novel-466	36.3676533452118	44.478504615013364	14.334167864862572	20.87539418437699	68.58163931846477	43.687325468100035	3.8477331804121864	0.05918901420650572	1.326452517109144	5.23189466139623	16.578227851131242	10.645643378818553	99.36531305015262	206.00681172069363	19.188464352517467	45.94840391350075	155.83787936141397	177.59889972801057	11.691180256465346	73.54563071318425	7.917047888512722	7.459141196330644	23.190769239894266	1.5235579236481063
5_10_11_12_13_24_26_28_30_33_35_39_42_44_45_50_51_52_53_54_55_57_58_62_64_65_66_67_68_71_72_73_77_78_85_88_89_91_93_94_95_96_98_99_101_102_103_104_105_110_113_114_116_117	CACNA1C_novel-470	26.607977252077703	52.61647218528872	13.638767164949849	9.867995659676579	29.076542080340325	35.68877079632321	2.132475113824746	3.0470474837209762	0.6987797197697969	3.4517576847568967	20.433678126011824	16.816642007785944	39.841578772541176	163.75328661934526	2.4720600579166203	79.69227697218167	41.78873366362609	80.93395610108493	23.620499616267477	11.21106395217961	2.1778178104447603	5.439235964631483	17.240239529273147	1.9107161905355237
5_11_12_13_24_26_28_30_33_35_38_39_42_44_45_50_51_52_53_54_55_57_58_62_64_65_66_67_68_71_72_73_77_78_85_88_89_91_93_94_95_96_98_99_101_102_103_104_105_110_113_114_116_117	CACNA1C_novel-497	5.8003279238351	13.877260995420665	1.3208216314962717	0.29108596732893166	8.956134988325694	0.28657850929726175	2.8802696217418933	0.6886476485263376	0.027554230511747414	0.6357441018896184	10.09903211465586	4.687657583798716	10.381789349879023	20.134312315783657	21.01844208850999	4.2595135611989985	61.89739986109586	5.41186742875608	52.968488337140926	17.756248270364352	0.04133947890786049	1.7768661829871353	40.2313956415905	1.5550815366818906
5_11_12_13_24_26_28_30_33_35_39_42_44_45_50_51_52_53_54_55_57_58_62_64_65_66_67_68_71_72_73_77_78_84_85_88_89_91_93_94_95_96_98_99_101_102_103_104_105_110_113_114_116_117	CACNA1C_novel-523	4.1475393429844845	20.53824392729959	1.0559410406009073	6.136196387126394	9.980625123661742	12.235678572891972	0.28497069104437417	0.02067550209087534	1.9399462075594167	0.5884702618216364	9.74938599065364	8.259058614432838	19.149131873814945	92.09082697815103	2.5305891799421802	31.092364509325282	22.172787720095656	31.74928807169058	35.5851220328283	0.12846318111425553	6.479157292009187	2.6935754334634474	35.91716599589013	2.2024648573455194
5_11_12_13_24_26_28_30_34_35_39_42_44_45_50_51_52_53_54_55_57_58_61_64_65_66_67_68_71_72_73_76_77_78_85_88_89_91_93_94_95_96_98_99_101_102_103_104_105_110_113_114_116_117	ENST00000399638	2.7455719300745054	4.053772924530259	1.0418606517380493	2.8370591091167943	1.7127651471730163	3.065438529374255	0.010136868175845448	0.011331724637823793	1.6218379026121088	1.7317686301184123	5.586826642945231	9.904663181870074	0.05466165870758411	5.527111895778801	0.022657344655243664	34.67636433201958	17.194319531639824	20.281476343493935	14.733388329344228	28.439571792237697	5.040278015004412	1.4568790830400566	1.26760310967723	36.77266187628112
5_11_12_13_24_26_28_30_34_35_38_39_42_44_45_50_51_52_53_54_55_57_58_61_64_65_66_67_68_71_72_73_77_78_85_88_89_91_93_94_95_96_98_99_101_102_103_104_105_110_113_114_116_117	ENST00000335762	12.337494220730822	6.150717991664502	4.149229607050558	0.06406261339007935	5.1165561008986025	17.870642698925074	0.029342632254715274	0.007920166452882743	0.35188591374524053	1.8146492273097266	1.4214097198220341	1.8521202189297412	10.558481492655174	43.53187666324442	2.5154898168398248	174.4330243313968	9.975282472946402	76.51430072205437	22.46539925210092	120.92819457414325	5.4595284957293115	5.411465109824521	11.235704642434161	18.890894539065258
5_8_11_12_13_24_26_28_30_33_35_39_42_44_45_50_51_52_53_54_55_57_58_62_64_65_66_67_68_71_72_73_77_78_85_88_89_91_93_94_95_96_98_99_101_102_103_104_105_110_113_114_116_117	CACNA1C_novel-602	14.147590321696777	20.323555221598127	6.465874213927229	9.867995659676579	17.25037211939624	17.246009902704976	2.132475113824746	2.438926595139686	0.685890208484787	2.2464805210534498	10.896056163346374	3.581640409705957	12.141510484080484	33.67754558246643	2.4720600579166203	15.229731563591047	22.33791957827791	22.348219180907247	6.775893456811741	9.689457088011517	0.9535972789397721	2.4571129600176014	4.641881625739546	1.881353087779432
5_9_11_12_13_24_26_28_30_33_35_39_42_44_45_50_51_52_53_54_55_57_58_62_64_65_66_67_68_71_72_73_77_78_85_88_89_91_93_94_95_96_98_99_101_102_103_104_105_110_113_114_116_117	CACNA1C_novel-624	14.147590321696777	20.323555221598127	6.465874213927229	9.867995659676579	17.25037211939624	17.246009902704976	2.132475113824746	2.438926595139686	0.685890208484787	2.2464805210534498	10.896056163346374	2.3784587743846712	12.141510484080484	33.67754558246643	2.4720600579166203	15.229731563591047	22.33791957827791	22.348219180907247	6.775893456811741	9.689457088011517	0.9535972789397721	2.4571129600176014	7.121116635513344	2.6000857150886794
5_11_12_13_24_26_28_30_33_35_39_42_44_45_50_51_52_53_54_55_57_58_62_64_65_66_67_68_71_72_73_77_85_88_89_91_93_94_95_96_98_99_100_101_102_103_104_105_110_113_114_116_117	CACNA1C_novel-666	16.753958895374485	50.35690387876778	13.564079929446825	16.17139071077538	29.969890274238328	13.879618157310276	5.997466769164106	7.923408953460661	0.49152862334256114	2.533145363493197	8.278621861167665	9.591653295620912	53.47860911715862	125.44668504994202	12.579398754599698	34.72061919551514	69.3074747182635	61.07812726462186	5.074710987599872	22.303959915287912	1.5193135040539272	9.476039785347156	23.235966933739938	7.425660168506104
5_11_12_13_24_26_28_30_33_35_39_42_44_45_50_51_52_53_54_55_57_58_62_64_65_66_67_68_71_72_73_77_85_88_89_91_93_94_95_96_98_99_101_102_103_104_105_107_110_113_114_116_117	CACNA1C_novel-696	32.378390512135155	43.57186680888879	7.952520834063227	1.652831081333473	27.208131434821738	17.0928175991224	1.718941415347204	1.3257990120867231	0.3308318637745236	2.978281195299687	8.386708970856839	3.91426366549125	86.24223418878832	165.68493990937387	0.9730980099355357	81.77225176752859	112.84603071475213	64.67582825166187	11.551038581349632	51.235692404527	3.0562283612216232	3.4851077513920936	1.5673215488613015	13.120083901970464
5_11_12_13_24_26_28_30_33_35_39_42_44_45_50_51_52_53_54_55_57_58_62_64_65_66_67_68_71_72_73_77_78_88_89_91_93_94_95_96_98_99_100_101_102_103_104_105_110_113_114_116_117	CACNA1C_novel-708	10.595137456821936	18.660655587592277	6.726716466091172	3.7634060643242826	6.904395449247728	7.731659061612437	1.6267206390157327	2.8494106274156126	0.005826381338606524	0.6204410995011301	6.357778717851315	3.252218821052674	13.17938346358222	14.085174655609329	3.386123475722736	3.91543957540873	0.5686245861640596	13.966169732783904	4.268604958719583	17.892503600229986	0.019685466146600238	3.3534105725683334	3.8249674919315453	2.2160179984986885
5_11_12_13_24_26_28_30_33_35_39_42_44_45_50_51_52_53_54_55_57_58_62_64_65_66_67_68_71_72_73_77_78_85_88_91_93_94_95_96_98_99_100_101_102_103_104_105_110_113_114_116_117	CACNA1C_novel-712	10.70278799792127	16.76035370583361	13.716003851547468	7.417417343189132	13.926350906088585	6.408668912587104	2.711820779183524	0.6431383137084684	0.02186512246832625	1.763698717950943	12.486464253949048	4.648838723402814	9.990184238743131	50.182110229321374	3.378299894115282	11.514552823387243	34.509934021091496	40.78658750024791	4.473586301897989	16.93002943758283	1.491493337319583	2.779249839304003	6.346225535121024	3.655488517147379
5_11_12_13_24_26_28_30_33_35_39_42_44_45_50_51_52_53_54_55_57_58_62_64_65_66_67_68_71_72_73_76_85_88_89_91_93_94_95_96_98_99_101_102_103_104_105_107_110_113_114_116_117	CACNA1C_novel-734	9.792297386627546	2.408989324773658	3.2837114544164194	3.96041470797982	14.096435971017234	2.418042865646043	0.12659206917225352	0.6887808270009371	0.020999269547755727	0.052718823140388754	3.502890784705472	6.029561283626524	33.319718300161405	22.618696540610298	18.27200472421901	2.302505147691659	48.29157137292136	17.915590530183085	48.82294933115075	60.3328670638749	0.050367860483603484	0.11655130743032607	80.39114139139845	10.775077115046463
5_11_12_13_24_26_28_30_33_35_39_42_44_45_50_51_52_53_54_55_57_58_62_64_65_66_67_68_71_72_73_76_85_88_89_91_93_94_95_96_98_99_100_101_102_103_104_105_110_113_114_116_117	CACNA1C_novel-776	26.742826287254914	24.644346241686367	7.47036716748743	15.840042664475547	8.357457858228045	9.944353971549733	3.2580297426983376	1.2365615285336384	0.011099480405304006	0.6770150877408503	5.549785661818615	8.753152194795325	66.63499788475433	104.21138734949949	52.8052449695186	17.345000370364257	29.72162966067554	42.25416336015759	28.83188765991319	15.682384846094466	1.7447737921472877	7.438151689236175	119.03009091653863	4.377503596365547
5_11_12_13_24_26_28_30_33_35_39_42_44_45_50_51_52_53_54_55_57_58_62_64_65_66_67_68_71_72_73_77_85_88_89_91_93_94_95_96_98_99_101_102_103_104_105_108_110_113_114_116_117	CACNA1C_novel-780	10.149719697439329	5.24345966301451	1.2533534003989522	5.21676932620482	20.976801210657193	3.6527208152778643	1.1814616605303732	1.9579066209972151	0.008098479940371614	1.8303981822487845	14.289441936656862	16.366763558802834	14.994839298882924	50.909359160910206	1.8017892702008411	3.1335663957068376	54.649184328372776	15.418943015711962	1.7246717200014023	8.239504212683974	0.5954099389499163	3.4819400740671913	1.5847270182474191	14.578666239911932
5_11_12_13_24_26_28_30_33_35_39_42_44_45_50_51_52_53_54_55_57_58_62_64_65_66_67_68_71_72_73_76_85_88_89_91_93_94_95_96_98_99_101_102_103_104_105_108_110_113_114_116_117	CACNA1C_novel-824	2.979028964475701	14.492140392310578	0.20514678779723297	0.28423471800895506	6.933559910228793	12.223468209377678	0.6640718239890852	0.08032182320559418	0.020503667838847103	0.03905327587001778	5.815835458186569	2.7579772493120487	10.534794773881888	44.247181088799195	6.143690312300408	17.650675305290175	16.217307983061527	12.233263901461623	12.189422946116727	0.5840368410667759	0.04993399672723811	0.08319858105272336	50.80227358227374	3.0277769084932022
5_11_12_13_24_26_28_30_33_35_39_42_44_45_50_52_53_54_55_57_58_62_64_65_66_67_68_71_72_73_77_78_85_88_89_91_93_94_95_96_98_99_101_102_103_104_105_107_110_113_114_116_117	CACNA1C_novel-829	2.882782792692591	6.437171739180043	2.3299257305249856	8.659970710367034	5.230956061710095	0.15129260950815693	0.6066716735734214	1.8422560147694922	0.9853970152211337	0.6219212946464592	3.6447666825491987	0.046795956632357666	9.188597147833411	15.026191295732582	6.036285800232765	59.333738262039084	25.19229730613634	16.343443868231166	14.63422531326343	0.30443245013470327	2.9764973264457657	0.7752293828094206	4.209819142498738	0.12471736042120975
5_11_12_13_24_26_28_30_33_35_39_42_44_45_50_51_52_53_54_55_57_58_62_64_65_66_67_68_71_72_73_77_78_85_88_91_93_94_95_96_98_99_101_102_103_104_105_107_110_113_114_116_117	CACNA1C_novel-872	12.914142635685678	24.788222850880675	8.705460431831067	5.553198304281939	20.27755014906458	21.261738072147292	1.655631137547575	1.9084633521511143	1.1737179308996397	1.2045230045638717	1.6264747745878627	1.886710496411161	19.93312855963031	27.92633895731129	0.9469447045620021	11.84109915519374	32.32042930117739	38.93091645301348	10.079764823500984	17.017470097639112	2.0036508935568214	0.7808344486700927	0.17711283024572633	4.509294004572107
5_11_12_13_24_26_28_30_33_35_39_42_44_45_50_52_53_54_55_57_58_62_64_65_66_67_68_71_72_73_77_78_85_88_89_91_93_94_95_96_98_99_100_101_102_103_104_105_110_113_114_116_117	CACNA1C_novel-877	0.029613472857581247	4.755205140301558	8.453218478315403	6.189600966330885	9.956761492720437	3.1808559714419617	1.6955508338973306	0.019489666358141824	0.3359667228326893	2.3125251180923465	8.314808291170234	1.868495825875774	1.7557497375500462	17.901122459363265	8.36358054840548	46.27258026096499	5.680431530556413	27.343330064363386	61.99097971903828	24.502955723246362	0.25273445247065385	1.3765267727217367	20.45156908470057	0.7801476115801953
5_11_12_13_24_26_28_30_34_35_38_39_42_44_45_50_51_52_53_54_55_57_58_61_64_65_66_67_68_71_72_73_76_85_88_89_91_93_94_95_96_98_99_101_102_103_104_105_110_113_114_116_117	CACNA1C_novel-945	4.101140949895232	2.10234441897899	0.04683899097017774	0.048821022355868535	11.909218497291988	5.363429551155368	0.0067921316616202975	0.003587305121741041	0.004591566157502592	1.8418597941340986	3.3558100173562395	1.8409992082942135	11.605959748436776	11.008274228942696	2.5385289615735127	164.45258832695666	40.47310469794809	58.95340934871062	4.324993416005561	109.36268599741751	1.359304452768738	4.798194827395674	12.593801069585643	13.919009840904364
5_11_12_13_24_26_28_30_33_35_39_42_44_45_50_51_52_53_54_55_57_58_62_64_65_66_67_68_71_72_73_77_78_79_88_89_91_93_94_95_96_98_99_101_102_103_104_105_110_113_114_116_117	CACNA1C_novel-948	6.872319559592408	18.2703509484569	4.813171023179087	6.099543588206813	15.04631370742083	9.193215847111032	1.62848679749006	2.4527443179700303	0.35166453638892037	0.028331474586615828	4.8962472784554905	2.7319415953964166	14.81691128482413	40.04705620849447	0.8700227787574007	3.9226234128391715	10.19367311832069	9.216183516131048	2.8795149280933936	4.692764905677858	0.5106845740937317	2.0302034964750915	1.3493372898619487	2.219504570473767
5_11_12_13_24_26_28_30_33_35_39_42_44_45_50_51_52_53_54_55_57_58_62_64_65_66_67_68_71_72_73_77_78_85_88_89_91_93_94_95_96_98_99_101_102_103_104_105_110_113_114_116_117	ENST00000399641	1517.983535901963	3284.960125993699	951.7743637567489	1182.7712708106671	2031.2955521017068	1896.8009270305913	317.6311315401187	411.0437613366781	97.94442715586446	293.28499657413306	1498.3178146352327	569.5380373466958	3707.1028681383123	9764.558621292037	509.5184778271424	3825.940485097983	6538.985966443397	6513.705005238437	1449.074462025405	2549.9298496199276	262.2834857343696	632.778214485633	1166.4546277096717	480.18327166606974
5_11_12_13_24_26_28_30_34_35_39_42_44_45_50_51_52_53_54_55_57_58_62_64_65_66_67_68_71_72_73_77_78_85_88_89_91_93_94_95_96_98_99_101_102_103_104_105_110_113_114_116_117	ENST00000399601	42.202901698658486	76.290766442244	14.622965954953624	30.009131976609194	68.90001733030233	25.046307390410302	2.517737914678676	3.7800545104648773	2.605888608379523	5.354086234193994	24.309490666848053	19.16527871470202	83.01338450070244	178.43152926104094	19.721454772027222	69.56713930983692	275.4184106429598	84.84142841741792	101.50341867201281	159.16470215524294	8.385444947318994	6.181068883259232	26.25958988772487	43.65675557264443
5_11_12_13_24_26_28_30_34_35_39_42_44_45_50_51_52_53_54_55_57_58_61_64_65_66_67_68_71_72_73_77_78_85_88_89_91_93_94_95_96_98_99_101_102_103_104_105_110_113_114_116_117	ENST00000399655	18.48154503850788	14.209452088301683	5.784697360736387	18.230946828202562	23.28270845817883	21.524533141699518	0.5710437530658782	1.232095488727898	2.1291622997966675	5.381292783427821	17.444926392185224	4.902009559241146	15.877318154550881	26.261186638870225	7.501838681349504	237.92810462097324	68.96238263686263	52.06343410386446	48.51738362554463	185.1013265171566	5.904172738095112	9.410597427357903	36.95182390290156	17.88046499369517
5_11_12_13_24_26_28_30_33_35_39_40_42_44_45_50_51_52_53_54_55_57_58_62_64_65_66_67_68_71_72_73_76_85_88_89_91_93_94_95_96_98_99_101_102_103_104_105_110_113_114_116_117	CACNA1C_novel-1141	0.09294533735626044	6.169255094770293	0.18406360601619162	0.15057092634523622	18.364887303547	6.13645294223673	0.5636458817205791	0.003785552531418542	0.016006195113725086	0.03605787514746145	0.04254521567557015	0.05159123823875107	5.045445325623373	11.154499758994753	5.839626389826548	52.76292920355002	49.17964914671598	18.133531182374945	25.5075779756452	35.785982550459956	0.02441830272139852	0.05822495762408459	39.76132152717982	0.7630841802752459
5_11_12_13_24_26_28_30_33_35_39_42_44_45_50_51_52_53_54_55_57_58_62_64_65_66_67_68_71_72_73_77_84_85_88_89_91_93_94_95_96_98_99_101_102_103_104_105_110_113_114_116_117	CACNA1C_novel-1182	8.45566250912401	26.869965116141614	10.858895081898154	21.341169547049436	2.0059798846121235	18.313923915266663	0.015233788690773459	0.019547437842557032	0.005324012636273269	1.161347106852482	4.133767234279144	1.89896941636277	22.94984965339224	87.61028750781725	1.1126724986129148	0.12794315951076754	0.30551335920237077	45.07965540170445	2.8915607335646265	0.1228180196481919	3.4488138497057053	3.3525815423730485	1.3581447722341695	13.74876939333465
5_11_12_13_24_26_28_30_33_35_38_39_42_44_45_50_51_52_53_54_55_57_58_62_64_65_66_67_68_71_72_73_76_85_88_89_91_93_94_95_96_98_99_101_102_103_104_105_110_113_114_116_117	CACNA1C_novel-1244	0.13398225949785136	0.19989891395060946	4.5211492300560465	0.17218084334254027	0.22232314515560708	1.5934646063931663	0.0261661269037478	1.2704454163245003	0.018307939591445693	0.021370138053968635	2.7687048193861	1.8496431681187608	0.1611875757754293	0.39286226877808333	15.418650057960498	0.2266887181570951	2.9112610646574204	2.415555038754576	40.04885813900044	0.2180416988146955	0.02023293756828926	0.03282787272879068	49.78013953091418	1.494426252798007
5_11_12_13_24_26_28_30_33_35_39_42_44_45_50_51_52_53_54_55_57_58_62_64_65_66_67_68_71_72_73_76_77_85_88_89_91_93_94_95_96_98_99_101_102_103_104_105_110_113_114_116_117	CACNA1C_novel-1293	8.228519581204894	10.273935042588999	3.1447509992762575	0.06740815225646986	13.409562858848517	6.904775008751236	0.015233788690773459	0.6301506758910375	0.32756179476151653	0.013464093801580554	0.05540838729269945	0.9297495164742305	3.4251317747376344	8.74494180566444	1.8336953067563464	2.0198594131361087	29.905437781501092	29.393595703410096	24.62024696447263	3.178851285814997	1.0008864696307465	0.04739985111733617	19.346926092215778	0.047444259461310735
5_10_11_12_13_24_26_28_30_33_35_39_42_44_45_50_51_52_53_54_55_57_58_62_64_65_66_67_68_71_72_73_76_85_88_89_91_93_94_95_96_98_99_101_102_103_104_105_110_113_114_116_117	CACNA1C_novel-1306	3.076609371148944	9.100484638625943	0.869708146816528	5.181480996520524	4.746096691738171	1.5750273833587365	0.025932323210402477	0.0419524357405576	0.15974970272637148	0.9163182770621171	2.961369357601955	4.14328663987172	9.34239554853541	7.1229855382570735	5.503561810777746	3.8136268667624327	12.938226750318337	4.74832056245062	13.325845952780377	26.61133984244362	0.3900635941891829	0.19755040709364632	35.16043529194439	2.228968122977549
5_11_12_13_24_26_28_30_33_35_39_42_44_45_50_52_53_54_55_57_58_62_64_65_66_67_68_71_72_73_77_78_85_88_89_91_93_94_95_96_98_99_101_102_103_104_105_110_113_114_116_117	CACNA1C_novel-1816	39.7715223238137	218.69250641585987	62.92176155514561	114.61492320616145	164.55213967839632	96.15737924506261	23.48535203016201	16.442595157706194	3.588872062612539	19.900120039433222	89.53498304453075	36.58579954099788	97.94122459580706	487.6385999291291	75.07290620469675	365.1643836220506	455.250961347341	384.25956456048857	307.14433224200405	239.90755616004515	5.9621048123987785	29.270186067712302	159.26506781310073	47.54467144047419
5_11_12_13_24_26_28_30_33_35_39_42_44_45_50_51_52_53_54_55_57_58_62_64_65_66_67_68_71_72_73_77_85_88_89_91_93_94_95_96_98_99_101_102_103_104_105_110_113_114_116_117	CACNA1C_novel-1925	257.808798648395	633.6750765672739	183.93108169542631	189.7822267150373	370.09060564217316	300.0101220990828	46.272856471062504	54.02490391906982	19.948909395658145	64.91256858602203	232.86992351554233	92.20550566984345	614.4271541917675	1643.0953112147592	72.03648753082541	1128.0525015827811	1095.4216974972937	959.3735627968683	222.68209178946964	803.3161586053328	67.09692610800313	146.48442275543405	110.07770221646585	105.53653273395113
5_11_12_13_24_26_28_30_33_35_39_42_44_45_50_51_52_53_54_55_57_58_62_64_65_66_67_68_71_72_73_78_85_88_89_91_93_94_95_96_98_99_101_102_103_104_105_110_113_114_116_117	CACNA1C_novel-1946	18.514928167857896	16.35485432355901	2.245656534738386	1.2957917533069612	12.566384530843328	7.79707911087469	6.514211629999613	11.016950927839009	0.6500148317252195	3.8397409952850863	18.538898791978717	2.054651834236276	25.16887201016148	32.98214596214371	6.266239007479618	3.9181278310294556	7.7244298839310845	11.443259581732459	8.472684706532878	4.7182442126183535	2.467043828518515	2.359058767543892	12.501833846898087	1.481602625261554
5_12_13_24_26_28_30_33_35_39_42_44_45_50_51_52_53_54_55_57_58_62_64_65_66_67_68_71_72_73_77_78_85_88_89_91_93_94_95_96_98_99_101_102_103_104_105_110_113_114_116_117	CACNA1C_novel-1981	12.443080036744812	20.56214613263021	5.506417805808512	7.136800335315035	9.414518246092168	9.63639059541002	1.5855658141894078	3.8064098616551028	0.2820956548925554	0.6677568372990881	12.595320187499825	6.664569727574097	9.91247089393713	35.29843885375256	2.8867198431138203	20.63297569797195	10.804588162725482	26.873898045591236	4.3301155736865065	3.6030296313391377	1.0760193320902711	1.96009245924862	6.500567831419475	2.255387296892183
5_11_12_13_24_26_28_30_33_35_39_42_44_45_50_51_52_53_54_55_57_58_62_64_65_66_67_68_71_72_73_77_78_88_89_91_93_94_95_96_98_99_101_102_103_104_105_110_113_114_116_117	CACNA1C_novel-1995	113.57846085631637	249.2329932244145	86.97786973421967	112.67456967423978	152.17707486922166	131.22114612798867	25.111781892630397	34.15202166929605	5.524889869370068	24.53265217709698	104.9319899147041	55.330022932382896	141.6046123741766	439.83211562682584	18.330594436257016	130.3161371185265	216.34212907930376	232.0526731526396	56.1489597277213	81.20010599712609	8.8469266291869	26.88278056427455	57.16040440391167	18.045378195031283
5_11_12_13_24_26_28_30_34_35_39_42_44_45_50_51_52_53_54_55_57_58_61_64_65_66_67_68_71_72_73_77_78_88_89_91_93_94_95_96_98_99_101_102_103_104_105_110_113_114_116_117	CACNA1C_novel-1998	3.4446755782752234	28.80618276108546	2.114120023802534	1.2395992250471415	0.0579776223982007	7.6812327546925	0.5514171423389868	1.2320383253643716	2.264724512358937	1.7636126267249637	2.9813832715070365	1.5212286427460069	3.343922493641952	49.64826438082958	3.337453925722949	45.519283295345595	0.15601100562137504	28.162329769626446	4.233170528748868	97.93427115593948	1.532567894904426	4.009274186525071	6.225967761736931	19.50297443180807
5_11_12_13_24_26_28_30_34_35_39_42_44_45_50_51_52_53_54_55_57_58_61_64_65_66_67_68_71_72_73_76_85_88_89_91_93_94_95_96_98_99_101_102_103_104_105_110_113_114_116_117	ENST00000399597	15.12001859698602	18.507624256464187	18.20954461663503	17.08309220228447	19.001541071011037	12.194461751657027	1.6234527621064465	1.2277626273967568	2.794522739182256	5.750404323279949	4.7873437186478025	10.131175717140836	22.849959013632528	61.598631770140436	15.113450695253354	205.57646380304416	110.69504138634146	28.113424996515114	0.13894254515930207	142.51411886147832	8.354470209119068	6.667437903349738	28.086766256048094	66.44451779441262
5_11_12_13_24_26_28_30_33_35_42_44_45_50_51_52_53_54_55_57_58_62_64_65_66_67_68_71_72_73_77_78_85_88_89_91_93_94_95_96_98_99_101_102_103_104_105_110_113_114_116_117	CACNA1C_novel-2032	11.153324640089702	26.703689255525685	12.469479045237897	21.055949713564345	19.538824891401127	15.815896172130554	2.957254996943328	2.6352565996554893	0.6640747106349082	2.4195169979727953	16.719906440196326	4.7301139639829834	12.162683124776779	52.65311639100381	4.22794201868521	17.46596618988127	26.39182901039131	33.84273742123203	12.89359454317779	9.45901429325385	1.074596787832662	0.7653857261181909	5.865774582576948	0.08874479242438196
5_11_12_24_26_28_30_33_35_39_42_44_45_50_51_52_53_54_55_57_58_62_64_65_66_67_68_71_72_73_77_78_85_88_89_91_93_94_95_96_98_99_101_102_103_104_105_110_113_114_116_117	CACNA1C_novel-2036	4.379516317027485	11.476680959676846	5.890370469088834	9.713381906126703	21.76960845893482	32.03514348171119	0.8688843968393419	2.1340755936938844	0.06141143204186462	1.3134404581987136	9.241517276684917	4.027797416960643	12.629502157241888	12.60812125895813	2.852135396007999	7.181401139582442	36.415784353445034	64.00115535331655	13.239730812309205	45.25714078809674	1.1182568991800435	1.6839684125354075	11.530261314327884	0.26420395760099724
5_11_12_13_24_26_28_30_34_35_39_42_44_45_50_51_52_53_54_55_57_58_62_64_65_66_67_68_71_72_73_76_85_88_89_91_93_94_95_96_98_99_101_102_103_104_105_110_113_114_116_117	ENST00000399644	1.4764447043049413	8.224353170424221	0.10504086907376828	0.1762730467507457	7.390058025264881	1.6381994359500622	0.027223349581472506	0.016916706878554375	0.018740060457275644	0.025104775436929745	4.160206610616904	0.0630750082280176	10.28417994288217	22.54160633080998	14.275275023039352	33.84171116528918	42.353682718574554	0.20764184276378686	104.7347832063726	9.998204815212992	1.0023721836677808	0.03888622128616405	51.39439795698055	4.404573942040521
5_11_12_13_24_26_28_30_34_35_39_42_44_45_50_51_52_53_54_55_57_58_61_64_65_66_67_68_71_72_73_77_85_88_89_91_93_94_95_96_98_99_101_102_103_104_105_110_113_114_116_117	CACNA1C_novel-2088	4.1159688105740715	4.058213287017504	0.01855524936530253	3.811370831052362	9.985101306837825	6.312931327708189	0.012231964260121457	0.011788423425148343	1.2920410665937718	1.8050328373678928	3.51726711054224	1.8275536501581087	1.741500581298923	27.310975100926402	2.9226165204892545	41.18539655644506	27.561182030008496	7.986762580205362	31.1660472283894	24.03033550159458	0.5136359249510832	0.7178612885286615	0.031646195282257816	10.691901781751103
5_11_12_13_24_26_28_30_33_35_39_42_44_45_50_51_52_53_54_55_57_58_62_64_65_66_67_68_71_72_73_76_85_88_89_91_93_94_95_96_98_99_101_102_103_104_105_110_113_114_116_117	CACNA1C_novel-2199	199.2315762619501	259.2486458392063	105.59211614404434	196.34543694073497	346.16115138821266	156.00723193353363	20.71099924386384	29.91786869642619	17.087201045616126	25.060294396232525	91.49184252407495	70.2893271227731	583.2219318700892	807.3089956721271	349.24577274704814	747.7283700834578	1202.7017625314347	642.5571484148646	989.4977918906703	712.6736816508321	45.60962867809967	52.63289647048867	1248.2384458981371	59.03445556138439
5_11_12_13_24_26_28_30_33_35_39_42_44_45_50_51_52_53_54_55_57_58_64_65_66_67_68_71_72_73_77_78_85_88_89_91_93_94_95_96_98_99_101_102_103_104_105_110_113_114_116_117	CACNA1C_novel-2233	69.36022529464516	145.6478484348294	50.933696343810595	45.04986904477414	74.69764102944933	96.01926585825646	18.292625211458148	15.21733859649128	3.8659633647486893	13.246712882042535	82.0895172320483	29.717801225983862	35.99008443159544	206.28483795048083	15.831879752863868	140.84769773123796	87.93085729487522	122.9570643042283	24.619310580940237	40.68613638529647	6.550529838684136	7.089935812927417	26.533495771604674	25.2564657687826
5_11_12_13_24_26_28_30_35_39_42_44_45_50_51_52_53_54_55_57_58_62_64_65_66_67_68_71_72_73_77_78_85_88_89_91_93_94_95_96_98_99_101_102_103_104_105_110_113_114_116_117	CACNA1C_novel-2237	57.025394092275214	111.93611880481907	43.47747002242661	41.76274584010187	72.35007921954927	65.31552045899201	17.15124610364324	12.017211882092173	1.3164721685211613	11.33706715233874	39.5341394740031	14.344169003276976	57.79032629219512	182.76366581741024	14.357631789960616	112.37264465906983	106.84301426917543	129.61684748340303	43.30754550628315	40.18154568182165	7.887924171756427	12.397279766698846	30.137789034551275	8.037208199104722
5_11_12_13_24_26_28_30_33_35_39_42_44_45_50_51_52_53_54_55_57_58_62_64_65_66_67_68_71_72_73_77_78_85_88_91_93_94_95_96_98_99_101_102_103_104_105_110_113_114_116_117	CACNA1C_novel-2240	179.82924288096376	452.7655500855273	122.94224264115053	154.65645553587615	286.11021668897996	223.09454640735956	39.79250714057586	49.121196469212435	12.082006926361966	31.046920990826717	201.19548534689923	95.86981099526578	269.5831218506098	563.6903761216121	55.69736147374121	274.1142247578265	422.5619932801654	465.12777327739695	99.75380560795297	179.08943040790504	14.080232392275834	40.130106541110564	96.06934758008614	32.940409694238575
5_11_12_13_24_28_30_33_35_39_42_44_45_50_51_52_53_54_55_57_58_62_64_65_66_67_68_71_72_73_77_78_85_88_89_91_93_94_95_96_98_99_101_102_103_104_105_110_113_114_116_117	CACNA1C_novel-2272	12.246672211218081	22.280769898230773	5.690149409350972	4.327804974291654	15.684103838263033	6.1808577208615585	0.7676936208797318	1.4713095701855672	1.0328636072415283	0.7093417691543898	12.907042203497236	3.1525565541247658	7.38063306980746	29.278388878788988	0.2542589322407767	5.488635560630835	6.7233744376250835	13.341009134183489	1.956996859913149	3.825223795286149	0.09440209362541273	1.59060145473095	7.727257365347912	1.6639077187132927
5_11_12_13_24_26_28_30_33_35_39_42_44_45_50_51_52_53_54_55_57_58_62_64_65_66_67_68_71_72_73_77_78_85_88_89_91_94_95_96_98_99_101_102_103_104_105_110_113_114_116_117	CACNA1C_novel-2361	9.615107177225102	27.79899210027014	8.82793962836776	8.584735827695638	17.196712347976288	17.501034326119346	2.7313108700526922	3.682468135232462	0.3666717943780573	1.7518255900054502	16.755766290151495	10.44222922956188	10.071746858532267	37.97201745438706	0.8750177197836755	17.241615250044106	29.596224614126577	7.065595277886304	9.184747081838598	1.6922687684463245	0.03348830779521268	0.7204696521166971	10.06398842599494	2.2337290079008434
5_11_12_13_24_26_28_30_33_35_39_44_45_50_51_52_53_54_55_57_58_62_64_65_66_67_68_71_72_73_77_78_85_88_89_91_93_94_95_96_98_99_101_102_103_104_105_110_113_114_116_117	CACNA1C_novel-2384	67.74213090950236	157.9669088696276	38.41071469005101	51.623461520495745	118.07517768322496	90.45237131477431	16.35196587253243	19.892485026617187	2.2709952595990925	12.89253759595622	61.03334623842964	30.67257030922867	122.75352087415271	277.38037985113664	7.606474312848242	117.05300567965314	181.61386753292464	175.88005443929444	38.546946471006734	76.78821145929122	7.908132624914087	24.53620695170999	34.998035481864186	14.042660602106652
5_11_12_13_24_26_28_30_33_35_39_42_44_45_50_51_52_53_54_55_58_62_64_65_66_67_68_71_72_73_77_78_85_88_89_91_93_94_95_96_98_99_101_102_103_104_105_110_113_114_116_117	CACNA1C_novel-2395	5.511393157388546	12.217276608474295	2.156093743953932	3.6857035757719525	3.5168813753175474	6.564834716502317	0.5579571959955981	0.013814682225901202	0.9714247849881831	0.6894208334043977	6.295010032740251	0.032253998956966345	5.044792381770482	8.483425826065776	0.1232151853161488	36.693061871560936	7.678660537822456	24.947206910702967	12.663717976323897	6.2212296519827595	1.9865318833324686	0.9427610770446226	11.4207609416512	1.483597827034968
5_11_12_13_24_26_28_30_33_35_39_42_44_45_50_51_52_53_54_57_58_62_64_65_66_67_68_71_72_73_77_78_85_88_89_91_93_94_95_96_98_99_101_102_103_104_105_110_113_114_116_117	CACNA1C_novel-2429	13.741474570242145	31.602621918440775	12.452223114195714	3.258466942135998	8.365857711181533	22.92258934464675	1.7435886244638403	3.3767657645426445	0.6509029190527567	1.7424255760115774	21.70817309000872	7.306486842198861	14.974493828952877	44.555587910020925	4.241368101443776	19.138908014910896	27.65800581565806	15.080671737733953	7.304658056857159	4.7272369091855895	0.5121702881307658	0.7126551644566069	2.5644835055848874	1.4846385518793126
5_11_12_13_24_26_28_30_34_35_39_42_44_45_50_51_52_53_54_55_57_58_62_64_65_66_67_68_71_72_73_77_85_88_89_91_93_94_95_96_98_99_101_102_103_104_105_110_113_114_116_117	CACNA1C_novel-2441	0.1216170775181544	7.399980936641675	0.1077378768233528	7.425605362898484	10.262797839596118	6.171876380982139	1.0925737961585202	0.9346830219912224	0.9737645535241943	1.196225532204034	2.791811718490135	5.47531101282207	10.276351129803038	49.38637513541734	0.852705655199374	36.333934412083345	22.601084214543913	20.464420323073323	9.941480541989074	55.167393683347086	1.5449496613600673	0.7518588161692621	0.08838100924592164	0.14633036925702617
5_11_12_13_24_26_28_30_33_35_39_42_44_45_50_51_52_53_54_55_57_58_62_64_65_66_67_68_71_72_73_77_78_85_88_89_91_93_94_95_96_98_99_101_102_103_104_105_113_114_116_117	CACNA1C_novel-2598	13.637400160247704	43.73010005287626	12.571819832465092	14.332237923115505	38.48079017439213	15.508034701117333	3.030417816128504	3.912088501551872	1.1159980548898019	3.5708275897006656	21.7674759443667	6.050493039769148	14.655275929598446	109.3460048326643	4.521818519065927	51.88719062480643	96.1461793779203	38.7349409150524	15.969459314903201	11.98559988621278	2.3396372390519398	10.304985818491684	3.474945374399166	3.196293835222638
5_11_12_13_24_26_28_30_33_35_39_42_44_45_50_51_52_53_54_55_57_58_62_64_65_66_67_68_71_72_73_77_78_85_88_89_91_93_94_95_96_98_99_101_102_103_104_105_110_114_116_117	CACNA1C_novel-2609	7.971776808976614	19.25971166008343	4.167850437151415	13.106344809601252	7.710159549047551	12.547563014943474	0.7980526273508058	1.468410657909699	0.4222220434008459	0.7011160394828668	11.832546221280813	2.3883426131943857	5.18107853524578	7.941600744602805	0.35978930392335257	9.3470212204132	19.169172257482217	7.205389173906356	4.372655337804542	7.477320683174113	1.51789879480772	2.8606770392919856	2.8549382831549313	1.2556007442672996
5_11_12_13_24_26_28_30_33_35_39_42_44_45_50_51_52_53_54_55_57_58_62_64_65_66_67_68_71_72_73_77_78_85_88_89_91_93_94_95_96_98_99_101_102_103_104_105_110_113_114_117	CACNA1C_novel-2610	6.059613783198187	24.72475629050259	7.900679262609208	9.62161201674706	16.836722655397185	7.33455455631897	3.772106554030933	4.246360391587236	0.9163198685802916	1.772472561761197	15.097513916201008	4.975114592884119	10.35468159610591	65.42164457610465	4.06687467559185	10.428950331396841	29.867536596997393	44.103622391517966	25.295224359133346	5.245517509617338	1.305551867359629	1.4245886551460978	6.490774853130876	2.501185949373044
5_11_12_13_24_26_28_30_33_35_39_44_45_50_51_52_53_54_55_57_58_62_64_65_66_67_68_71_72_73_77_78_85_88_91_93_94_95_96_98_99_101_102_103_104_105_110_113_114_116_117	CACNA1C_novel-3016	5.716231602966683	34.94094647392215	4.143678812605462	9.053517117297705	13.315530026276306	12.274595684406737	1.1815750687586393	1.600807089046287	1.295408773654763	1.3703220790859314	15.725023869786034	3.7631861256827457	6.693091334151816	24.597551727106087	2.6425479029455454	22.997647940937853	13.415781189525761	18.237507908557724	2.8558551716457226	6.159893679288142	1.4743268273386079	2.016277644737548	2.541343565621158	1.466337462990136
5_11_12_13_24_26_28_30_35_39_42_44_45_50_51_52_53_54_55_57_58_62_64_65_66_67_68_71_72_73_77_85_88_89_91_93_94_95_96_98_99_101_102_103_104_105_110_113_114_116_117	CACNA1C_novel-3142	10.015786500715778	32.60495920664642	12.92570372849474	14.585903953923037	15.050860810227194	13.782204461246403	1.6346581400348674	1.8562908367570599	0.6510614600415623	4.067872413181836	10.14661074531205	4.561613146557575	18.26709754101942	35.64108875613183	0.8591813165298818	26.851452767675188	11.151615117560258	34.230438052514266	9.910554728847481	13.950750586465274	0.07276179213410536	3.4060894440978364	5.046818798738409	5.857595445644498
5_11_12_13_24_26_28_30_33_35_39_42_44_45_50_52_53_54_55_57_58_62_64_65_66_67_68_71_72_73_77_78_85_88_91_93_94_95_96_98_99_101_102_103_104_105_110_113_114_116_117	CACNA1C_novel-3242	9.56588358604879	30.607146642318405	7.240888902101334	6.408497719740436	14.93079882404964	7.684788787315377	4.345537792167706	3.6620748012338873	1.9581832548387956	2.3136816102279956	22.5350819345371	9.292634911311358	3.333742431376838	27.464530706012955	7.499309670829886	30.41015949608316	51.802575226597625	29.29957927550525	14.085348033494556	13.782593247085458	2.016567399540625	1.3453099091094387	10.345800590320918	3.821330321037967
5_11_12_13_24_26_28_30_39_42_44_45_50_51_52_53_54_55_57_58_62_64_65_66_67_68_71_72_73_77_78_85_88_89_91_93_94_95_96_98_99_101_102_103_104_105_110_113_114_116_117	CACNA1C_novel-3364	0.3255723931588009	19.828269453385843	2.249455093905449	0.2906801190215257	2.15251138582022	9.948098604705201	1.4020191653182341	0.6884494011166603	0.025252486034026803	3.505451634516871	0.2869971849085322	1.077964686456712	2.1372138653546897	74.21092657366623	2.5820790705214454	38.39260587095724	1.0144684647778788	43.840749428188445	1.6529307655462118	0.353735555747478	0.040929609873912615	2.770568547890574	8.268795428915302	2.2607123869279167
5_11_12_13_24_26_28_30_33_35_39_42_44_45_50_51_52_53_54_55_57_58_64_65_66_67_68_71_72_73_76_85_88_89_91_93_94_95_96_98_99_101_102_103_104_105_110_113_114_116_117	CACNA1C_novel-3371	17.751360122784956	40.598254367735414	8.242385635805995	28.139593554990398	38.84832208718651	27.64466757494957	2.1716713624245183	3.0523946906942743	1.3858087165766144	9.336972258797076	10.272418904823489	11.106759246289501	11.48124910082243	93.69776064897471	12.774311014646939	5.79654786686617	85.87214953355102	91.24812182968124	75.23164132453044	25.969042196154696	1.496687949878865	6.685695123077982	42.326497978949945	0.7620147061258093
5_11_12_13_24_26_28_30_33_35_39_42_44_45_50_52_53_54_55_57_58_62_64_65_66_67_68_71_72_73_76_85_88_89_91_93_94_95_96_98_99_101_102_103_104_105_110_113_114_116_117	CACNA1C_novel-3374	4.127644388003814	10.505194520276678	5.181730658186517	20.09326307682577	23.23711868096689	6.147400898960195	1.620769125690646	3.9581962273241036	0.45056768990549273	4.028063256347724	4.235155370745949	6.341476575109305	18.097970428518973	39.13497307857204	51.56801185531307	89.21635932495887	123.14828980415156	38.998147905940804	210.92936318317865	45.099036705268496	2.0992057132346993	4.694990839839997	188.28264673854076	18.78158321251041
5_11_12_13_24_26_28_30_33_35_39_42_44_45_50_51_52_53_54_55_57_58_62_64_65_66_67_68_71_72_73_77_88_89_91_93_94_95_96_98_99_101_102_103_104_105_110_113_114_116_117	CACNA1C_novel-3394	36.89295347829195	75.99636275354214	33.88294385510219	33.97559346308007	47.74726781551567	41.368141221953145	8.931191977401063	11.205762733809285	3.5543790859382893	12.120062835025537	52.53057480097601	23.574664681111127	70.23230004396513	103.49873635701071	3.3600232903601137	78.77134387188221	63.35743544718334	45.210466422370054	19.66294449596166	40.488587687728405	7.433943533929159	13.902457976615631	11.336897098593091	5.219606679152428
5_11_12_13_24_26_28_30_33_35_39_42_44_45_50_51_52_53_54_55_57_58_62_64_65_66_67_68_71_72_73_85_88_89_91_93_94_95_96_98_99_101_102_103_104_105_110_113_114_116_117	CACNA1C_novel-3459	51.33950236379679	60.731470348705045	21.61396458772826	18.364218018833004	50.93032884182631	17.74113040898902	6.106670830788278	11.134646036494146	6.1599415896822975	4.796309790199833	23.88644295569135	14.546067143294144	95.02730063750924	171.07733530435232	14.58302165626986	132.64563470179547	196.4774851378919	66.50003793809667	44.31856020379902	78.36759069287814	12.450830122393995	8.672558431886026	20.011983362822622	13.806346345375763
5_11_12_13_24_26_28_30_35_39_42_44_45_50_51_52_53_54_55_57_58_62_64_65_66_67_68_71_72_73_76_85_88_89_91_93_94_95_96_98_99_101_102_103_104_105_110_113_114_116_117	CACNA1C_novel-3465	12.38072942773224	10.764141793636862	3.956890531966874	8.767652984570885	13.009312257090627	6.967069460477122	1.1835701936085194	0.026343188772452977	0.8238692044129947	1.318412513469744	6.888454965880621	3.661309402401414	13.499316181768124	19.39576262644781	14.363774621222735	21.34918079833542	15.039188554448511	19.257892604796634	41.91952043722662	38.6213736916812	2.4744861099736384	1.3677288471641256	44.08754695147496	3.0003860080664446
5_11_12_13_24_26_28_30_33_35_39_42_44_45_50_52_53_54_55_57_58_62_64_65_66_67_68_71_72_73_77_85_88_89_91_93_94_95_96_98_99_101_102_103_104_105_110_113_114_116_117	CACNA1C_novel-3476	1.400081221808922	30.782637665373827	11.306223328497738	23.037273451474032	36.62328300970522	11.391764196130708	2.6988266686310722	3.150532023451744	0.04230853184191594	1.7322163044935024	10.365827602132052	5.436253020016365	11.559400455345187	119.64131971909838	10.547767497174853	17.464372939016567	90.24782574725033	45.50643725735755	21.087568185261265	55.36172418239749	0.02198895949868003	2.6999386212612944	29.885013670659763	23.850485315636007
5_11_12_13_24_26_28_30_33_35_39_42_44_45_50_51_52_53_54_55_57_58_64_65_66_67_68_71_72_73_77_78_88_89_91_93_94_95_96_98_99_101_102_103_104_105_110_113_114_116_117	CACNA1C_novel-3502	11.707986117881706	28.376960480313894	6.564147970851203	6.339444496896679	9.501122659716312	8.983812979951209	0.5728061491819225	2.0581413626994043	0.5680758862486306	4.732794553380193	7.531212125428812	4.530719946370358	4.970801305412676	16.434639517780273	0.029048345968357286	9.551773848484034	7.440967284326913	13.621072186911148	4.2766396884624935	3.1313619355843136	0.013841037329195406	0.6858723864051685	5.189823553337179	0.023659240625765805
5_11_12_13_24_26_28_30_33_35_39_42_44_45_50_51_52_53_54_55_57_58_62_64_65_66_67_68_71_72_73_77_85_88_91_93_94_95_96_98_99_101_102_103_104_105_110_113_114_116_117	CACNA1C_novel-3507	47.19123116776224	78.90350675586647	30.51657505641516	24.42572747871789	62.00975962688558	49.062036068854994	3.2651110384680475	6.279923332332849	2.4123480851061516	7.083688809066779	27.328147607765455	11.498198246248958	64.3027101231189	136.92063272473086	7.508028822621348	78.47882036085976	98.49615478036677	70.14543088677642	20.269301748746077	54.555891838382124	3.1114642122267013	10.706706283055222	10.022000101869416	10.840343787467159
5_11_12_13_24_26_28_30_35_39_42_44_45_50_51_52_53_54_55_57_58_62_64_65_66_67_68_71_72_73_77_78_85_88_91_93_94_95_96_98_99_101_102_103_104_105_110_113_114_116_117	CACNA1C_novel-3592	8.376584219783117	18.742876836896734	4.297632663411246	13.931063494881842	13.342900055681989	20.08607687950128	2.2113599424797017	3.0624761187851726	0.3309639812651946	1.7635471973932202	7.105623893653362	4.7538178513064215	8.342533345347945	16.555058315026287	4.166840726131165	9.574668541349777	12.685928479786286	32.75811631111586	4.251302827180678	4.6210941791618145	0.9887681554334843	0.7064324677869793	2.5491705105470137	2.183756965789288
5_11_12_13_24_26_28_30_33_35_39_42_44_45_50_51_52_53_54_55_57_58_62_64_65_66_67_68_71_72_73_76_88_89_91_93_94_95_96_98_99_101_102_103_104_105_110_113_114_116_117	CACNA1C_novel-3602	10.293875668331253	13.237187981061176	4.138576836319296	10.33615794028754	18.572073230872807	12.31712814645383	0.8212701403196282	2.2421100939130163	0.660084440178851	2.309034405849658	8.239456748982724	4.576424015395688	18.09104043091815	23.477478394285402	21.772488943438642	26.98794188990977	45.60206088441928	22.67394761196535	28.49680351163877	17.002742464800836	1.4896663105983647	2.767442620287734	45.20935368793245	0.7643534620950744
5_11_12_13_24_26_28_30_33_35_39_42_44_45_50_51_52_53_54_55_57_58_62_64_65_66_67_68_71_72_73_77_78_88_91_93_94_95_96_98_99_101_102_103_104_105_110_113_114_116_117	CACNA1C_novel-3626	20.726394559719328	41.18403770516936	13.977876950898366	16.99036248767928	31.32063214966641	14.059432034459219	1.1584064664475047	1.0838879144881965	1.2952073750409343	3.1043388380854036	21.61685722650394	6.706995426618998	9.927407188108267	49.0094415795094	0.8680274583474358	21.60083107819701	23.410582335506355	16.124698411384372	7.082215257180604	4.710625527049465	1.4897054856553729	5.360487373795647	3.8262120679064515	0.04547061966671956
5_11_12_13_24_26_28_30_33_35_39_42_44_45_50_51_52_53_54_55_57_58_64_65_66_67_68_71_72_73_77_85_88_89_91_93_94_95_96_98_99_101_102_103_104_105_110_113_114_116_117	CACNA1C_novel-3872	18.572696858892325	28.922311134101534	10.368329661288792	11.037425277960194	10.01803275469219	15.283861674504664	4.845358490483542	9.741992038279458	0.6487452148636461	5.463343461200696	23.264328376639487	5.457836299177397	11.540546498056681	19.272354997868515	3.349211708138737	15.24674771016283	12.443901789553692	13.719135056047497	2.883517618297549	9.240893470882206	1.4878671961052654	1.3831172645619336	2.5372664636475863	0.754332173072501
5_11_12_13_24_26_28_30_33_35_39_42_44_45_50_51_52_53_54_55_57_58_64_65_66_67_68_71_72_73_77_78_85_88_91_93_94_95_96_98_99_101_102_103_104_105_110_113_114_116_117	CACNA1C_novel-3875	8.219646033329894	34.44883786162749	8.237503969803326	6.374241473140555	16.538447884802526	9.243487014883181	3.2337254456652738	4.616408033497836	0.6907121746565091	1.2576912239038707	9.946128697211451	4.888207558456466	1.8231950924897768	21.935977138649854	1.6828610357655027	5.7401001822466	26.898872668671654	4.621168152361125	3.335125612860858	4.631264599441912	0.2548753693361499	2.6753758681132904	2.6838078469877926	2.25739902951602
5_11_12_13_24_26_28_30_33_35_39_44_45_50_51_52_53_54_55_57_58_62_64_65_66_67_68_71_72_73_77_78_88_89_91_93_94_95_96_98_99_101_102_103_104_105_110_113_114_116_117	CACNA1C_novel-3881	4.332816733018194	19.690231397044542	1.1083000850463935	3.2656541904997907	12.587724742381747	6.986464895894959	1.628189571185647	3.2128911718504254	0.0007079564073291596	2.9240414271670048	6.373879114188338	6.354413187286435	7.4037140651062385	24.662708250171224	2.719875698833539	8.595582731723965	9.901045967633928	18.130778257260083	1.4539213131647135	4.673149871591869	0.9965365692382024	0.7645083192608332	3.781430885542415	1.4683448832182109
5_11_12_13_24_26_28_30_33_35_39_44_45_50_51_52_53_54_55_57_58_62_64_65_66_67_68_71_72_73_76_85_88_89_91_93_94_95_96_98_99_101_102_103_104_105_110_113_114_116_117	CACNA1C_novel-3914	13.13440314665368	21.704497881714335	2.4150864144354993	8.727683549928468	18.902956187751293	15.474235660507604	0.013364971583275338	0.9171782622134101	0.011048566835728219	0.06165222268945743	6.859398866913039	4.572587970587864	13.186061076401996	30.082141073210476	7.617441935101685	29.828685448034605	37.11898339263194	15.832563288832965	34.80058636728982	21.290507357870545	1.9806683566747716	0.3755844758570974	24.02910148495168	0.7736279879178728
5_11_12_13_24_26_28_30_33_35_39_42_44_45_50_51_52_53_54_55_57_58_62_64_65_66_67_68_71_72_73_76_85_88_91_93_94_95_96_98_99_101_102_103_104_105_110_113_114_116_117	CACNA1C_novel-3966	27.762315303086528	41.00682211301727	6.185800411062607	21.96119014819143	37.458379798446316	26.189542980196126	2.164210605947906	2.468245319419967	2.3144316236784475	3.4821587924160418	13.660524967367609	10.502220783283114	33.71212290115211	53.943104108914255	28.7721642416122	46.19279457705598	85.2283003699445	48.507435000364005	79.38748893490116	53.46783641802145	2.9617758297103114	3.378400763346997	77.2933868313863	4.376845956011558
5_11_12_13_24_26_28_30_33_35_39_44_45_50_51_52_53_54_55_57_58_62_64_65_66_67_68_71_72_73_77_85_88_89_91_93_94_95_96_98_99_101_102_103_104_105_110_113_114_116_117	CACNA1C_novel-3982	11.297629162159387	39.30442057915325	5.346828110541211	15.927148309064155	15.342474083457025	26.867993850979033	1.8118931641452276	2.440643928529041	0.9710306881806439	0.022865255678467436	16.417027939732577	4.575254522553784	6.558965920060033	53.558624091993025	2.5165555370587898	27.660070207135934	27.355077952324063	41.24148819931775	11.984556205101974	29.848538665072002	2.6444000847351314	4.771854066242921	3.769140077981463	2.2246895076471778
5_11_12_13_24_26_28_39_42_44_45_50_51_52_53_54_55_57_58_62_64_65_66_67_68_71_72_73_77_78_85_88_89_91_93_94_95_96_98_99_101_102_103_104_105_110_113_114_116_117	CACNA1C_novel-4612	4.893983116970146	21.07203231234207	5.3605734228333555	14.720085593575432	24.455460203842975	9.412240383377908	2.235112785284322	0.0801922934563264	0.025252486034026803	2.370612590084774	7.090595768471983	3.935522085529524	7.04269636114405	36.73626147243305	0.0918926388805277	67.86241203533261	72.39265104396863	59.89579076370235	0.19422131808001783	18.624679520771608	0.040710229554666924	8.250899492913636	7.813853325386804	19.52369549345341
5_11_12_13_24_26_28_30_33_35_39_42_44_45_50_51_52_53_54_55_57_58_62_64_65_66_67_68_71_72_73_88_89_91_93_94_95_96_98_99_101_102_103_104_105_110_113_114_116_117	CACNA1C_novel-5107	16.01036076229851	10.217890576313945	3.2191943564189502	3.6903244658476666	7.253409092071179	1.5808542272330897	2.7469042326994395	2.5913022299497235	0.9794214377894029	1.4162362517249545	8.21389097427177	3.79364978991877	23.954663483154903	13.867127914342667	2.5724220185372775	5.877676731349611	3.0134209253479103	9.509466438078862	9.893548885829272	1.64204661228759	1.4876674033145236	1.3688249430418198	6.302478193756058	0.7614195955103977
5_24_26_28_30_33_35_39_42_44_45_50_51_52_53_54_55_57_58_62_64_65_66_67_68_71_72_73_77_78_85_88_89_91_93_94_95_96_98_99_101_102_103_104_105_110_113_114_116_117	CACNA1C_novel-5527	3.016661475222465	27.92351163016433	0.7667935281532415	5.681602928116455	28.418191853892704	0.991336112434856	0.8740522646819054	0.9178338165313008	0.06141143204186462	0.7394989516732627	0.9722396871236091	6.360881493374994	1.2124516032727182	85.87309488735792	2.852135396007999	1.4663553481632539	48.53501583741422	2.16838137068502	0.6614445562365604	2.6661108559756816	0.1374500947070416	0.35858041048478884	0.35412897032607155	0.26420395760099724
5_11_12_13_24_26_28_30_33_35_54_55_57_58_62_64_65_66_67_68_71_72_73_77_78_85_88_89_91_93_94_95_96_98_99_101_102_103_104_105_110_113_114_116_117	CACNA1C_novel-11054	0.04849446383594799	26.86959038500611	12.530277510589753	1.29802452114652	11.665619463053309	0.0822891501263666	1.6348865689306649	0.3202017970362592	0.004252572010706836	0.019866411306871962	12.345735468521829	0.050381138006501604	0.15834621162753723	54.58357955814812	4.205987684174413	0.20819298903436423	22.581798600292224	2.53838526674191	16.852435443856454	0.14087492830527465	0.019420055135369943	0.05291677867587185	8.844569248732661	0.25492440064980765
5_11_12_13_24_26_28_30_33_54_55_57_58_62_64_65_66_67_68_71_72_73_77_78_85_88_89_91_93_94_95_96_98_99_101_102_103_104_105_110_113_114_116_117	CACNA1C_novel-11498	2.7739670107035117	0.17433258002902804	3.131006711683109	0.0937268730578006	35.16776810095233	13.010551465970515	1.8139527865656857	1.840504018489488	0.004252572010706836	0.019866411306871962	7.251813369623216	0.036708178484470604	6.712686162894356	0.3922428639135424	3.360038230363186	2.102335247137759	150.4671149773189	54.144266627228035	2.87631864579699	0.13928637073908323	0.01924964363738445	0.7323722990691128	1.3124264390364362	0.04774397096689866
5_11_12_13_24_26_72_73_77_78_85_88_89_91_93_94_95_96_98_99_101_102_103_104_105_110_113_114_116_117	CACNA1C_novel-14769	6.8306557242235915	0.03737036468963081	5.13330645787416	1.224481676670685	15.700703979629006	3.060014743089748	0.005963337879692743	0.004675233391412972	2.579192819319358	0.0074882148356375565	0.025806627495912095	13.548358000726742	14.702346505407782	0.08952699393635431	0.8435806333245203	0.1390068753846533	85.480469972607	18.022826827308045	16.8001279416669	0.04775106661132319	10.334131766828731	0.024143267845354022	135.97044341864705	156.40310731725975
5_11_12_13_24_26_71_72_73_76_85_88_89_91_93_94_95_96_98_99_101_102_103_104_105_110_113_114_116_117	CACNA1C_novel-14773	0.006638465934432246	0.030030872611118475	0.007606340625062987	0.01587625589475357	0.020388569057734965	0.019365015977097385	0.0025148677727879543	0.0033878414702863775	0.0013704772873786599	0.003047055458143619	0.010245088237106365	0.006766996004204754	0.02296050191944125	0.06763955217276689	0.02076079426557293	207.17904683632034	0.07989303617935416	0.028690501319228942	0.05012866349253492	0.03514911856228299	0.006143138627092034	0.008244576066755853	45.297781802643534	0.014481024975026723
5_11_12_13_24_72_73_77_78_85_88_89_91_93_94_95_96_98_99_101_102_103_104_105_110_113_114_116_117	CACNA1C_novel-14915	0.016381515198496323	14.1401550338047	4.10860746487093	0.02006600741245422	8.278720575683444	0.018070668773475813	4.950724409178569	0.004675233391412972	0.0012905623174115993	4.885991020301969	0.02553992045719874	0.012561219413059092	0.04758674339377854	24.972854273698168	2.7109183369931342	1.9694172044275333	14.67196559949291	6.81298749704931	0.028942636675223187	0.047303714193257754	0.00611424702254852	12.807380659599346	86.53790007380815	1.4568760666842366
