# Supplementary material for: Long-read sequencing reveals the complex splicing profile of the psychiatric risk gene CACNA1C in human brain
Source: Mol Psychiatry. 2019 Nov 6;25(1):37–47. doi: 10.1038/s41380-019-0583-1 (PMC6906184; doi:10.1038/s41380-019-0583-1)
Supplement: Supplementary file 7 — Dataset 6 [file 41380_2019_583_MOESM7_ESM.txt]

track name="transcripts" description="transcripts" visibility=2 itemRgb="On"
chr12	2053562	2691199	ENST00000399641	0	+	2053562	2691199	0,0,0	47	49,322,106,140,140,159,197,104,173,91,27,161,226,208,121,115,121,70,133,130,60,107,88,108,53,147,202,159,111,84,33,129,66,92,166,128,97,103,102,128,135,353,129,107,104,333,300	0,61661,66762,395413,404004,432541,439627,450873,459249,496380,503388,512859,514006,528027,529259,530940,531813,532272,539650,542311,543874,548291,551518,552116,553048,553421,554948,556978,558340,580734,594912,598077,600272,601584,611262,612018,613123,615370,620978,623531,624170,625881,628987,632173,632603,634884,637337
chr12	2053562	2691199	CACNA1C_transcript_4900	0	+	2053562	2691199	0,0,0	47	49,322,106,140,140,159,185,104,173,91,27,161,226,208,121,115,121,70,133,130,60,107,88,108,53,147,202,159,111,84,33,129,66,92,166,128,97,103,102,128,135,353,129,107,104,333,300	0,61661,66762,395413,404004,432541,439639,450873,459249,496380,503388,512859,514006,528027,529259,530940,531813,532272,539650,542311,543874,548291,551518,552116,553048,553421,554948,556978,558340,580734,594912,598077,600272,601584,611262,612018,613123,615370,620978,623531,624170,625881,628987,632173,632603,634884,637337
chr12	2053562	2691199	CACNA1C_transcript_7656	0	+	2053562	2691199	0,0,0	46	49,322,106,140,140,159,197,104,173,91,161,226,208,121,115,121,70,133,130,60,107,88,108,53,147,202,159,111,84,33,129,66,92,166,128,97,103,102,128,135,353,129,107,104,333,300	0,61661,66762,395413,404004,432541,439627,450873,459249,496380,512859,514006,528027,529259,530940,531813,532272,539650,542311,543874,548291,551518,552116,553048,553421,554948,556978,558340,580734,594912,598077,600272,601584,611262,612018,613123,615370,620978,623531,624170,625881,628987,632173,632603,634884,637337
chr12	2053562	2691199	CACNA1C_transcript_10043	0	+	2053562	2691199	0,0,0	46	49,322,106,140,140,159,185,104,173,91,161,226,208,121,115,121,70,133,130,60,107,88,108,53,147,202,159,111,84,33,129,66,92,166,128,97,103,102,128,135,353,129,107,104,333,300	0,61661,66762,395413,404004,432541,439639,450873,459249,496380,512859,514006,528027,529259,530940,531813,532272,539650,542311,543874,548291,551518,552116,553048,553421,554948,556978,558340,580734,594912,598077,600272,601584,611262,612018,613123,615370,620978,623531,624170,625881,628987,632173,632603,634884,637337
chr12	2053562	2691199	CACNA1C_transcript_4133	0	+	2053562	2691199	0,0,0	47	49,322,106,140,140,159,188,104,173,91,27,161,226,208,121,115,121,70,133,130,60,107,88,108,53,147,202,159,111,84,33,129,66,92,166,128,97,103,102,128,135,353,129,107,104,333,300	0,61661,66762,395413,404004,432541,439636,450873,459249,496380,503388,512859,514006,528027,529259,530940,531813,532272,539650,542311,543874,548291,551518,552116,553048,553421,554948,556978,558340,580734,594912,598077,600272,601584,611262,612018,613123,615370,620978,623531,624170,625881,628987,632173,632603,634884,637337
chr12	2053562	2691199	CACNA1C_transcript_2883	0	+	2053562	2691199	0,0,0	47	49,322,106,140,140,159,197,104,173,91,27,161,226,208,121,115,121,70,133,130,60,107,88,108,53,147,202,159,111,84,33,129,66,92,166,128,97,103,102,128,135,353,129,107,104,333,300	0,61661,66762,395413,404004,432541,439627,450873,459249,496380,503388,512859,514006,528027,529259,530940,531813,532272,539650,542311,543874,548291,551518,552116,553048,553421,554948,556978,558340,580066,594912,598077,600272,601584,611262,612018,613123,615370,620978,623531,624170,625881,628987,632173,632603,634884,637337
chr12	2053562	2691199	CACNA1C_transcript_7229	0	+	2053562	2691199	0,0,0	46	49,322,106,140,140,159,197,104,173,91,27,161,226,208,121,115,121,70,133,130,60,107,88,108,53,147,202,159,111,84,129,66,92,166,128,97,103,102,128,135,353,129,107,104,333,300	0,61661,66762,395413,404004,432541,439627,450873,459249,496380,503388,512859,514006,528027,529259,530940,531813,532272,539650,542311,543874,548291,551518,552116,553048,553421,554948,556978,558340,580734,598077,600272,601584,611262,612018,613123,615370,620978,623531,624170,625881,628987,632173,632603,634884,637337
chr12	2053562	2691199	CACNA1C_transcript_9650	0	+	2053562	2691199	0,0,0	46	49,322,106,140,140,159,185,104,173,91,27,161,226,208,121,115,121,70,133,130,60,107,88,108,53,147,202,159,111,84,129,66,92,166,128,97,103,102,128,135,353,129,107,104,333,300	0,61661,66762,395413,404004,432541,439639,450873,459249,496380,503388,512859,514006,528027,529259,530940,531813,532272,539650,542311,543874,548291,551518,552116,553048,553421,554948,556978,558340,580734,598077,600272,601584,611262,612018,613123,615370,620978,623531,624170,625881,628987,632173,632603,634884,637337
chr12	2053562	2691199	CACNA1C_transcript_2911	0	+	2053562	2691199	0,0,0	47	49,322,106,140,140,159,197,104,173,91,27,161,226,208,121,115,121,70,133,130,60,107,88,108,53,147,202,159,111,78,33,129,66,92,166,128,97,103,102,128,135,353,129,107,104,333,300	0,61661,66762,395413,404004,432541,439627,450873,459249,496380,503388,512859,514006,528027,529259,530940,531813,532272,539650,542311,543874,548291,551518,552116,553048,553421,554948,556978,558340,580734,594912,598077,600272,601584,611262,612018,613123,615370,620978,623531,624170,625881,628987,632173,632603,634884,637337
chr12	2053562	2691199	CACNA1C_transcript_3470	0	+	2053562	2691199	0,0,255	47	49,322,106,140,140,159,197,104,171,91,27,161,226,208,121,115,121,70,133,130,60,107,88,108,53,147,202,159,111,84,33,129,66,92,166,128,97,103,102,128,135,353,129,107,104,333,300	0,61661,66762,395413,404004,432541,439627,450873,459251,496380,503388,512859,514006,528027,529259,530940,531813,532272,539650,542311,543874,548291,551518,552116,553048,553421,554948,556978,558340,580734,594912,598077,600272,601584,611262,612018,613123,615370,620978,623531,624170,625881,628987,632173,632603,634884,637337
chr12	2053562	2691199	CACNA1C_transcript_4870	0	+	2053562	2691199	0,0,0	47	49,322,106,140,140,159,185,104,173,91,27,161,226,208,121,115,121,70,133,130,60,107,88,108,53,147,202,159,111,78,33,129,66,92,166,128,97,103,102,128,135,353,129,107,104,333,300	0,61661,66762,395413,404004,432541,439639,450873,459249,496380,503388,512859,514006,528027,529259,530940,531813,532272,539650,542311,543874,548291,551518,552116,553048,553421,554948,556978,558340,580734,594912,598077,600272,601584,611262,612018,613123,615370,620978,623531,624170,625881,628987,632173,632603,634884,637337
chr12	2053562	2691199	CACNA1C_transcript_2948	0	+	2053562	2691199	0,0,0	47	49,322,106,140,140,159,197,104,173,91,27,161,226,208,121,115,121,70,133,130,60,107,88,108,53,147,202,159,111,84,33,129,66,92,166,128,97,103,99,128,135,353,129,107,104,333,300	0,61661,66762,395413,404004,432541,439627,450873,459249,496380,503388,512859,514006,528027,529259,530940,531813,532272,539650,542311,543874,548291,551518,552116,553048,553421,554948,556978,558340,580734,594912,598077,600272,601584,611262,612018,613123,615370,620978,623531,624170,625881,628987,632173,632603,634884,637337
chr12	2053562	2691199	CACNA1C_transcript_4845	0	+	2053562	2691199	0,0,0	47	49,322,106,140,140,159,185,104,173,91,27,161,226,208,121,115,121,70,133,130,60,107,88,108,53,147,202,159,111,84,33,129,66,92,166,128,97,103,102,128,135,353,129,107,104,333,300	0,61661,66762,395413,404004,432541,439639,450873,459249,496380,503388,512859,514006,528027,529259,530940,531813,532272,539650,542311,543874,548291,551518,552116,553048,553421,554948,556978,558340,580066,594912,598077,600272,601584,611262,612018,613123,615370,620978,623531,624170,625881,628987,632173,632603,634884,637337
chr12	2053562	2691199	CACNA1C_transcript_5348	0	+	2053562	2691199	0,0,255	47	49,322,106,140,140,159,185,104,171,91,27,161,226,208,121,115,121,70,133,130,60,107,88,108,53,147,202,159,111,84,33,129,66,92,166,128,97,103,102,128,135,353,129,107,104,333,300	0,61661,66762,395413,404004,432541,439639,450873,459251,496380,503388,512859,514006,528027,529259,530940,531813,532272,539650,542311,543874,548291,551518,552116,553048,553421,554948,556978,558340,580734,594912,598077,600272,601584,611262,612018,613123,615370,620978,623531,624170,625881,628987,632173,632603,634884,637337
chr12	2053562	2691199	CACNA1C_transcript_13042	0	+	2053562	2691199	0,0,0	45	49,322,106,140,140,159,197,104,173,91,161,226,208,121,115,121,70,133,130,60,107,88,108,53,147,202,159,111,84,129,66,92,166,128,97,103,102,128,135,353,129,107,104,333,300	0,61661,66762,395413,404004,432541,439627,450873,459249,496380,512859,514006,528027,529259,530940,531813,532272,539650,542311,543874,548291,551518,552116,553048,553421,554948,556978,558340,580734,598077,600272,601584,611262,612018,613123,615370,620978,623531,624170,625881,628987,632173,632603,634884,637337
chr12	2053562	2691199	CACNA1C_transcript_8976	0	+	2053562	2691199	0,0,0	46	49,322,106,140,140,159,188,104,173,91,161,226,208,121,115,121,70,133,130,60,107,88,108,53,147,202,159,111,84,33,129,66,92,166,128,97,103,102,128,135,353,129,107,104,333,300	0,61661,66762,395413,404004,432541,439636,450873,459249,496380,512859,514006,528027,529259,530940,531813,532272,539650,542311,543874,548291,551518,552116,553048,553421,554948,556978,558340,580734,594912,598077,600272,601584,611262,612018,613123,615370,620978,623531,624170,625881,628987,632173,632603,634884,637337
chr12	2053562	2691199	CACNA1C_transcript_4891	0	+	2053562	2691199	0,0,0	47	49,322,106,140,140,159,185,104,173,91,27,161,226,208,121,115,121,70,133,130,60,107,88,108,53,147,202,159,111,84,33,129,66,92,166,128,97,103,99,128,135,353,129,107,104,333,300	0,61661,66762,395413,404004,432541,439639,450873,459249,496380,503388,512859,514006,528027,529259,530940,531813,532272,539650,542311,543874,548291,551518,552116,553048,553421,554948,556978,558340,580734,594912,598077,600272,601584,611262,612018,613123,615370,620978,623531,624170,625881,628987,632173,632603,634884,637337
chr12	2053562	2691199	CACNA1C_transcript_14898	0	+	2053562	2691199	0,0,0	45	49,322,106,140,140,159,185,104,173,91,161,226,208,121,115,121,70,133,130,60,107,88,108,53,147,202,159,111,84,129,66,92,166,128,97,103,102,128,135,353,129,107,104,333,300	0,61661,66762,395413,404004,432541,439639,450873,459249,496380,512859,514006,528027,529259,530940,531813,532272,539650,542311,543874,548291,551518,552116,553048,553421,554948,556978,558340,580734,598077,600272,601584,611262,612018,613123,615370,620978,623531,624170,625881,628987,632173,632603,634884,637337
chr12	2053562	2691199	CACNA1C_transcript_7624	0	+	2053562	2691199	0,0,0	46	49,322,106,140,140,159,197,104,173,91,161,226,208,121,115,121,70,133,130,60,107,88,108,53,147,202,159,111,78,33,129,66,92,166,128,97,103,102,128,135,353,129,107,104,333,300	0,61661,66762,395413,404004,432541,439627,450873,459249,496380,512859,514006,528027,529259,530940,531813,532272,539650,542311,543874,548291,551518,552116,553048,553421,554948,556978,558340,580734,594912,598077,600272,601584,611262,612018,613123,615370,620978,623531,624170,625881,628987,632173,632603,634884,637337
chr12	2053562	2691199	CACNA1C_transcript_10500	0	+	2053562	2691199	0,0,255	46	49,322,106,140,140,159,185,104,171,91,161,226,208,121,115,121,70,133,130,60,107,88,108,53,147,202,159,111,84,33,129,66,92,166,128,97,103,102,128,135,353,129,107,104,333,300	0,61661,66762,395413,404004,432541,439639,450873,459251,496380,512859,514006,528027,529259,530940,531813,532272,539650,542311,543874,548291,551518,552116,553048,553421,554948,556978,558340,580734,594912,598077,600272,601584,611262,612018,613123,615370,620978,623531,624170,625881,628987,632173,632603,634884,637337
chr12	2053562	2691199	CACNA1C_transcript_7649	0	+	2053562	2691199	0,0,0	46	49,322,106,140,140,159,197,104,173,91,161,226,208,121,115,121,70,133,130,60,107,88,108,53,147,202,159,111,84,33,129,66,92,166,128,97,103,99,128,135,353,129,107,104,333,300	0,61661,66762,395413,404004,432541,439627,450873,459249,496380,512859,514006,528027,529259,530940,531813,532272,539650,542311,543874,548291,551518,552116,553048,553421,554948,556978,558340,580734,594912,598077,600272,601584,611262,612018,613123,615370,620978,623531,624170,625881,628987,632173,632603,634884,637337
chr12	2053562	2691199	CACNA1C_transcript_8146	0	+	2053562	2691199	0,0,255	46	49,322,106,140,140,159,197,104,171,91,161,226,208,121,115,121,70,133,130,60,107,88,108,53,147,202,159,111,84,33,129,66,92,166,128,97,103,102,128,135,353,129,107,104,333,300	0,61661,66762,395413,404004,432541,439627,450873,459251,496380,512859,514006,528027,529259,530940,531813,532272,539650,542311,543874,548291,551518,552116,553048,553421,554948,556978,558340,580734,594912,598077,600272,601584,611262,612018,613123,615370,620978,623531,624170,625881,628987,632173,632603,634884,637337
chr12	2053562	2691199	CACNA1C_transcript_6110	0	+	2053562	2691199	0,0,255	47	49,322,104,140,140,159,197,104,173,91,27,161,226,208,121,115,121,70,133,130,60,107,88,108,53,147,202,159,111,84,33,129,66,92,166,128,97,103,102,128,135,353,129,107,104,333,300	0,61661,66764,395413,404004,432541,439627,450873,459249,496380,503388,512859,514006,528027,529259,530940,531813,532272,539650,542311,543874,548291,551518,552116,553048,553421,554948,556978,558340,580734,594912,598077,600272,601584,611262,612018,613123,615370,620978,623531,624170,625881,628987,632173,632603,634884,637337
chr12	2053562	2691199	CACNA1C_transcript_7602	0	+	2053562	2691199	0,0,0	46	49,322,106,140,140,159,197,104,173,91,161,226,208,121,115,121,70,133,130,60,107,88,108,53,147,202,159,111,84,33,129,66,92,166,128,97,103,102,128,135,353,129,107,104,333,300	0,61661,66762,395413,404004,432541,439627,450873,459249,496380,512859,514006,528027,529259,530940,531813,532272,539650,542311,543874,548291,551518,552116,553048,553421,554948,556978,558340,580066,594912,598077,600272,601584,611262,612018,613123,615370,620978,623531,624170,625881,628987,632173,632603,634884,637337
chr12	2053562	2691199	CACNA1C_transcript_10015	0	+	2053562	2691199	0,0,0	46	49,322,106,140,140,159,185,104,173,91,161,226,208,121,115,121,70,133,130,60,107,88,108,53,147,202,159,111,78,33,129,66,92,166,128,97,103,102,128,135,353,129,107,104,333,300	0,61661,66762,395413,404004,432541,439639,450873,459249,496380,512859,514006,528027,529259,530940,531813,532272,539650,542311,543874,548291,551518,552116,553048,553421,554948,556978,558340,580734,594912,598077,600272,601584,611262,612018,613123,615370,620978,623531,624170,625881,628987,632173,632603,634884,637337
chr12	2053562	2691199	CACNA1C_transcript_6604	0	+	2053562	2691199	0,0,255	47	49,322,104,140,140,159,185,104,173,91,27,161,226,208,121,115,121,70,133,130,60,107,88,108,53,147,202,159,111,84,33,129,66,92,166,128,97,103,102,128,135,353,129,107,104,333,300	0,61661,66764,395413,404004,432541,439639,450873,459249,496380,503388,512859,514006,528027,529259,530940,531813,532272,539650,542311,543874,548291,551518,552116,553048,553421,554948,556978,558340,580734,594912,598077,600272,601584,611262,612018,613123,615370,620978,623531,624170,625881,628987,632173,632603,634884,637337
chr12	2053562	2691199	CACNA1C_transcript_2937	0	+	2053562	2691199	0,0,0	47	49,322,106,140,140,159,197,104,173,91,27,161,226,208,121,115,121,70,133,130,60,107,88,108,53,147,202,159,111,84,33,129,66,92,166,128,97,103,159,128,135,353,129,107,104,333,300	0,61661,66762,395413,404004,432541,439627,450873,459249,496380,503388,512859,514006,528027,529259,530940,531813,532272,539650,542311,543874,548291,551518,552116,553048,553421,554948,556978,558340,580734,594912,598077,600272,601584,611262,612018,613123,615370,620921,623531,624170,625881,628987,632173,632603,634884,637337
chr12	2053562	2691199	CACNA1C_transcript_5076	0	+	2053562	2691199	0,0,255	47	49,322,106,140,140,159,185,104,173,91,27,161,226,208,48,115,121,70,133,130,60,107,88,108,53,147,202,159,111,84,33,129,66,92,166,128,97,103,102,128,135,353,129,107,104,333,300	0,61661,66762,395413,404004,432541,439639,450873,459249,496380,503388,512859,514006,528027,529332,530940,531813,532272,539650,542311,543874,548291,551518,552116,553048,553421,554948,556978,558340,580734,594912,598077,600272,601584,611262,612018,613123,615370,620978,623531,624170,625881,628987,632173,632603,634884,637337
chr12	2053562	2691199	CACNA1C_transcript_10037	0	+	2053562	2691199	0,0,0	46	49,322,106,140,140,159,185,104,173,91,161,226,208,121,115,121,70,133,130,60,107,88,108,53,147,202,159,111,84,33,129,66,92,166,128,97,103,99,128,135,353,129,107,104,333,300	0,61661,66762,395413,404004,432541,439639,450873,459249,496380,512859,514006,528027,529259,530940,531813,532272,539650,542311,543874,548291,551518,552116,553048,553421,554948,556978,558340,580734,594912,598077,600272,601584,611262,612018,613123,615370,620978,623531,624170,625881,628987,632173,632603,634884,637337
chr12	2053562	2691199	CACNA1C_transcript_2958	0	+	2053562	2691199	0,0,255	47	49,322,106,140,140,159,197,104,173,91,27,161,226,208,121,115,121,70,133,130,60,107,88,108,53,147,202,159,111,84,33,129,66,92,166,128,97,103,102,128,135,351,129,107,104,333,300	0,61661,66762,395413,404004,432541,439627,450873,459249,496380,503388,512859,514006,528027,529259,530940,531813,532272,539650,542311,543874,548291,551518,552116,553048,553421,554948,556978,558340,580734,594912,598077,600272,601584,611262,612018,613123,615370,620978,623531,624170,625883,628987,632173,632603,634884,637337
chr12	2053562	2691199	CACNA1C_transcript_9988	0	+	2053562	2691199	0,0,0	46	49,322,106,140,140,159,185,104,173,91,161,226,208,121,115,121,70,133,130,60,107,88,108,53,147,202,159,111,84,33,129,66,92,166,128,97,103,102,128,135,353,129,107,104,333,300	0,61661,66762,395413,404004,432541,439639,450873,459249,496380,512859,514006,528027,529259,530940,531813,532272,539650,542311,543874,548291,551518,552116,553048,553421,554948,556978,558340,580066,594912,598077,600272,601584,611262,612018,613123,615370,620978,623531,624170,625881,628987,632173,632603,634884,637337
chr12	2053562	2691199	CACNA1C_transcript_4107	0	+	2053562	2691199	0,0,0	47	49,322,106,140,140,159,188,104,173,91,27,161,226,208,121,115,121,70,133,130,60,107,88,108,53,147,202,159,111,78,33,129,66,92,166,128,97,103,102,128,135,353,129,107,104,333,300	0,61661,66762,395413,404004,432541,439636,450873,459249,496380,503388,512859,514006,528027,529259,530940,531813,532272,539650,542311,543874,548291,551518,552116,553048,553421,554948,556978,558340,580734,594912,598077,600272,601584,611262,612018,613123,615370,620978,623531,624170,625881,628987,632173,632603,634884,637337
chr12	2053562	2691199	CACNA1C_transcript_11528	0	+	2053562	2691199	0,0,255	46	49,322,104,140,140,159,197,104,173,91,161,226,208,121,115,121,70,133,130,60,107,88,108,53,147,202,159,111,84,33,129,66,92,166,128,97,103,102,128,135,353,129,107,104,333,300	0,61661,66764,395413,404004,432541,439627,450873,459249,496380,512859,514006,528027,529259,530940,531813,532272,539650,542311,543874,548291,551518,552116,553048,553421,554948,556978,558340,580734,594912,598077,600272,601584,611262,612018,613123,615370,620978,623531,624170,625881,628987,632173,632603,634884,637337
chr12	2053562	2691199	CACNA1C_transcript_3157	0	+	2053562	2691199	0,0,255	47	49,322,106,140,140,159,197,104,173,91,27,161,226,208,48,115,121,70,133,130,60,107,88,108,53,147,202,159,111,84,33,129,66,92,166,128,97,103,102,128,135,353,129,107,104,333,300	0,61661,66762,395413,404004,432541,439627,450873,459249,496380,503388,512859,514006,528027,529332,530940,531813,532272,539650,542311,543874,548291,551518,552116,553048,553421,554948,556978,558340,580734,594912,598077,600272,601584,611262,612018,613123,615370,620978,623531,624170,625881,628987,632173,632603,634884,637337
chr12	2053562	2691199	CACNA1C_transcript_823	0	+	2053562	2691199	0,0,0	48	49,322,106,140,140,159,197,104,173,91,27,161,226,208,121,115,121,70,133,130,60,107,88,108,53,147,202,159,111,84,33,129,66,92,166,128,97,103,102,128,135,353,213,129,107,104,333,300	0,61661,66762,395413,404004,432541,439627,450873,459249,496380,503388,512859,514006,528027,529259,530940,531813,532272,539650,542311,543874,548291,551518,552116,553048,553421,554948,556978,558340,580734,594912,598077,600272,601584,611262,612018,613123,615370,620978,623531,624170,625881,626800,628987,632173,632603,634884,637337
chr12	2053562	2691199	CACNA1C_transcript_1648	0	+	2053562	2691199	0,0,0	48	49,322,106,140,140,159,185,104,173,91,27,161,226,208,121,115,121,70,133,130,60,107,88,108,53,147,202,159,111,84,33,129,66,92,166,128,97,103,102,128,135,353,213,129,107,104,333,300	0,61661,66762,395413,404004,432541,439639,450873,459249,496380,503388,512859,514006,528027,529259,530940,531813,532272,539650,542311,543874,548291,551518,552116,553048,553421,554948,556978,558340,580734,594912,598077,600272,601584,611262,612018,613123,615370,620978,623531,624170,625881,626800,628987,632173,632603,634884,637337
chr12	2053562	2691199	CACNA1C_transcript_4886	0	+	2053562	2691199	0,0,0	47	49,322,106,140,140,159,185,104,173,91,27,161,226,208,121,115,121,70,133,130,60,107,88,108,53,147,202,159,111,84,33,129,66,92,166,128,97,103,159,128,135,353,129,107,104,333,300	0,61661,66762,395413,404004,432541,439639,450873,459249,496380,503388,512859,514006,528027,529259,530940,531813,532272,539650,542311,543874,548291,551518,552116,553048,553421,554948,556978,558340,580734,594912,598077,600272,601584,611262,612018,613123,615370,620921,623531,624170,625881,628987,632173,632603,634884,637337
chr12	2053562	2691199	CACNA1C_transcript_2785	0	+	2053562	2691199	0,0,255	47	49,322,106,140,140,159,197,104,173,91,27,161,226,208,121,115,121,70,133,128,60,107,88,108,53,147,202,159,111,84,33,129,66,92,166,128,97,103,102,128,135,353,129,107,104,333,300	0,61661,66762,395413,404004,432541,439627,450873,459249,496380,503388,512859,514006,528027,529259,530940,531813,532272,539650,542311,543874,548291,551518,552116,553048,553421,554948,556978,558340,580734,594912,598077,600272,601584,611262,612018,613123,615370,620978,623531,624170,625881,628987,632173,632603,634884,637337
chr12	2053562	2691199	CACNA1C_transcript_7642	0	+	2053562	2691199	0,0,0	46	49,322,106,140,140,159,197,104,173,91,161,226,208,121,115,121,70,133,130,60,107,88,108,53,147,202,159,111,84,33,129,66,92,166,128,97,103,159,128,135,353,129,107,104,333,300	0,61661,66762,395413,404004,432541,439627,450873,459249,496380,512859,514006,528027,529259,530940,531813,532272,539650,542311,543874,548291,551518,552116,553048,553421,554948,556978,558340,580734,594912,598077,600272,601584,611262,612018,613123,615370,620921,623531,624170,625881,628987,632173,632603,634884,637337
chr12	2053562	2691199	CACNA1C_transcript_7224	0	+	2053562	2691199	0,0,0	46	49,322,106,140,140,159,197,104,173,91,27,161,226,208,121,115,121,70,133,130,60,107,88,108,53,147,202,159,111,84,129,66,92,166,128,97,103,99,128,135,353,129,107,104,333,300	0,61661,66762,395413,404004,432541,439627,450873,459249,496380,503388,512859,514006,528027,529259,530940,531813,532272,539650,542311,543874,548291,551518,552116,553048,553421,554948,556978,558340,580734,598077,600272,601584,611262,612018,613123,615370,620978,623531,624170,625881,628987,632173,632603,634884,637337
chr12	2053562	2691199	CACNA1C_transcript_4362	0	+	2053562	2691199	0,0,255	47	49,322,106,140,140,159,188,104,171,91,27,161,226,208,121,115,121,70,133,130,60,107,88,108,53,147,202,159,111,84,33,129,66,92,166,128,97,103,102,128,135,353,129,107,104,333,300	0,61661,66762,395413,404004,432541,439636,450873,459251,496380,503388,512859,514006,528027,529259,530940,531813,532272,539650,542311,543874,548291,551518,552116,553048,553421,554948,556978,558340,580734,594912,598077,600272,601584,611262,612018,613123,615370,620978,623531,624170,625881,628987,632173,632603,634884,637337
chr12	2053562	2691199	CACNA1C_transcript_8758	0	+	2053562	2691199	0,0,0	46	49,322,106,140,140,159,188,104,173,91,27,161,226,208,121,115,121,70,133,130,60,107,88,108,53,147,202,159,111,84,129,66,92,166,128,97,103,102,128,135,353,129,107,104,333,300	0,61661,66762,395413,404004,432541,439636,450873,459249,496380,503388,512859,514006,528027,529259,530940,531813,532272,539650,542311,543874,548291,551518,552116,553048,553421,554948,556978,558340,580734,598077,600272,601584,611262,612018,613123,615370,620978,623531,624170,625881,628987,632173,632603,634884,637337
chr12	2053562	2691199	CACNA1C_transcript_4088	0	+	2053562	2691199	0,0,0	47	49,322,106,140,140,159,188,104,173,91,27,161,226,208,121,115,121,70,133,130,60,107,88,108,53,147,202,159,111,84,33,129,66,92,166,128,97,103,102,128,135,353,129,107,104,333,300	0,61661,66762,395413,404004,432541,439636,450873,459249,496380,503388,512859,514006,528027,529259,530940,531813,532272,539650,542311,543874,548291,551518,552116,553048,553421,554948,556978,558340,580066,594912,598077,600272,601584,611262,612018,613123,615370,620978,623531,624170,625881,628987,632173,632603,634884,637337
chr12	2053562	2691199	CACNA1C_transcript_12141	0	+	2053562	2691199	0,0,255	46	49,322,104,140,140,159,185,104,173,91,161,226,208,121,115,121,70,133,130,60,107,88,108,53,147,202,159,111,84,33,129,66,92,166,128,97,103,102,128,135,353,129,107,104,333,300	0,61661,66764,395413,404004,432541,439639,450873,459249,496380,512859,514006,528027,529259,530940,531813,532272,539650,542311,543874,548291,551518,552116,553048,553421,554948,556978,558340,580734,594912,598077,600272,601584,611262,612018,613123,615370,620978,623531,624170,625881,628987,632173,632603,634884,637337
chr12	2053562	2691199	CACNA1C_transcript_4127	0	+	2053562	2691199	0,0,0	47	49,322,106,140,140,159,188,104,173,91,27,161,226,208,121,115,121,70,133,130,60,107,88,108,53,147,202,159,111,84,33,129,66,92,166,128,97,103,99,128,135,353,129,107,104,333,300	0,61661,66762,395413,404004,432541,439636,450873,459249,496380,503388,512859,514006,528027,529259,530940,531813,532272,539650,542311,543874,548291,551518,552116,553048,553421,554948,556978,558340,580734,594912,598077,600272,601584,611262,612018,613123,615370,620978,623531,624170,625881,628987,632173,632603,634884,637337
chr12	2053562	2691199	CACNA1C_transcript_14133	0	+	2053562	2691199	0,0,0	45	49,322,106,140,140,159,188,104,173,91,161,226,208,121,115,121,70,133,130,60,107,88,108,53,147,202,159,111,84,129,66,92,166,128,97,103,102,128,135,353,129,107,104,333,300	0,61661,66762,395413,404004,432541,439636,450873,459249,496380,512859,514006,528027,529259,530940,531813,532272,539650,542311,543874,548291,551518,552116,553048,553421,554948,556978,558340,580734,598077,600272,601584,611262,612018,613123,615370,620978,623531,624170,625881,628987,632173,632603,634884,637337
chr12	2053562	2691199	CACNA1C_transcript_13523	0	+	2053562	2691199	0,0,255	45	49,322,106,140,140,159,197,104,171,91,161,226,208,121,115,121,70,133,130,60,107,88,108,53,147,202,159,111,84,129,66,92,166,128,97,103,102,128,135,353,129,107,104,333,300	0,61661,66762,395413,404004,432541,439627,450873,459251,496380,512859,514006,528027,529259,530940,531813,532272,539650,542311,543874,548291,551518,552116,553048,553421,554948,556978,558340,580734,598077,600272,601584,611262,612018,613123,615370,620978,623531,624170,625881,628987,632173,632603,634884,637337
chr12	2053562	2691199	CACNA1C_transcript_9644	0	+	2053562	2691199	0,0,0	46	49,322,106,140,140,159,185,104,173,91,27,161,226,208,121,115,121,70,133,130,60,107,88,108,53,147,202,159,111,84,129,66,92,166,128,97,103,99,128,135,353,129,107,104,333,300	0,61661,66762,395413,404004,432541,439639,450873,459249,496380,503388,512859,514006,528027,529259,530940,531813,532272,539650,542311,543874,548291,551518,552116,553048,553421,554948,556978,558340,580734,598077,600272,601584,611262,612018,613123,615370,620978,623531,624170,625881,628987,632173,632603,634884,637337
chr12	2053562	2691199	CACNA1C_transcript_4765	0	+	2053562	2691199	0,0,255	47	49,322,106,140,140,159,185,104,173,91,27,161,226,208,121,115,121,70,133,128,60,107,88,108,53,147,202,159,111,84,33,129,66,92,166,128,97,103,102,128,135,353,129,107,104,333,300	0,61661,66762,395413,404004,432541,439639,450873,459249,496380,503388,512859,514006,528027,529259,530940,531813,532272,539650,542311,543874,548291,551518,552116,553048,553421,554948,556978,558340,580734,594912,598077,600272,601584,611262,612018,613123,615370,620978,623531,624170,625881,628987,632173,632603,634884,637337
chr12	2053562	2691199	CACNA1C_transcript_13038	0	+	2053562	2691199	0,0,0	45	49,322,106,140,140,159,197,104,173,91,161,226,208,121,115,121,70,133,130,60,107,88,108,53,147,202,159,111,84,129,66,92,166,128,97,103,99,128,135,353,129,107,104,333,300	0,61661,66762,395413,404004,432541,439627,450873,459249,496380,512859,514006,528027,529259,530940,531813,532272,539650,542311,543874,548291,551518,552116,553048,553421,554948,556978,558340,580734,598077,600272,601584,611262,612018,613123,615370,620978,623531,624170,625881,628987,632173,632603,634884,637337
chr12	2053562	2691199	CACNA1C_transcript_7176	0	+	2053562	2691199	0,0,0	46	49,322,106,140,140,159,197,104,173,91,27,161,226,208,121,115,121,70,133,130,60,107,88,108,53,147,202,159,111,78,129,66,92,166,128,97,103,102,128,135,353,129,107,104,333,300	0,61661,66762,395413,404004,432541,439627,450873,459249,496380,503388,512859,514006,528027,529259,530940,531813,532272,539650,542311,543874,548291,551518,552116,553048,553421,554948,556978,558340,580734,598077,600272,601584,611262,612018,613123,615370,620978,623531,624170,625881,628987,632173,632603,634884,637337
chr12	2053562	2691199	CACNA1C_transcript_9205	0	+	2053562	2691199	0,0,255	46	49,322,106,140,140,159,188,104,171,91,161,226,208,121,115,121,70,133,130,60,107,88,108,53,147,202,159,111,84,33,129,66,92,166,128,97,103,102,128,135,353,129,107,104,333,300	0,61661,66762,395413,404004,432541,439636,450873,459251,496380,512859,514006,528027,529259,530940,531813,532272,539650,542311,543874,548291,551518,552116,553048,553421,554948,556978,558340,580734,594912,598077,600272,601584,611262,612018,613123,615370,620978,623531,624170,625881,628987,632173,632603,634884,637337
chr12	2053562	2691199	CACNA1C_transcript_14893	0	+	2053562	2691199	0,0,0	45	49,322,106,140,140,159,185,104,173,91,161,226,208,121,115,121,70,133,130,60,107,88,108,53,147,202,159,111,84,129,66,92,166,128,97,103,99,128,135,353,129,107,104,333,300	0,61661,66762,395413,404004,432541,439639,450873,459249,496380,512859,514006,528027,529259,530940,531813,532272,539650,542311,543874,548291,551518,552116,553048,553421,554948,556978,558340,580734,598077,600272,601584,611262,612018,613123,615370,620978,623531,624170,625881,628987,632173,632603,634884,637337
chr12	2053562	2691199	CACNA1C_transcript_10032	0	+	2053562	2691199	0,0,0	46	49,322,106,140,140,159,185,104,173,91,161,226,208,121,115,121,70,133,130,60,107,88,108,53,147,202,159,111,84,33,129,66,92,166,128,97,103,159,128,135,353,129,107,104,333,300	0,61661,66762,395413,404004,432541,439639,450873,459249,496380,512859,514006,528027,529259,530940,531813,532272,539650,542311,543874,548291,551518,552116,553048,553421,554948,556978,558340,580734,594912,598077,600272,601584,611262,612018,613123,615370,620921,623531,624170,625881,628987,632173,632603,634884,637337
chr12	2053562	2691199	CACNA1C_transcript_7152	0	+	2053562	2691199	0,0,0	46	49,322,106,140,140,159,197,104,173,91,27,161,226,208,121,115,121,70,133,130,60,107,88,108,53,147,202,159,111,84,129,66,92,166,128,97,103,102,128,135,353,129,107,104,333,300	0,61661,66762,395413,404004,432541,439627,450873,459249,496380,503388,512859,514006,528027,529259,530940,531813,532272,539650,542311,543874,548291,551518,552116,553048,553421,554948,556978,558340,580066,598077,600272,601584,611262,612018,613123,615370,620978,623531,624170,625881,628987,632173,632603,634884,637337
chr12	2053562	2691199	CACNA1C_transcript_7531	0	+	2053562	2691199	0,0,255	46	49,322,106,140,140,159,197,104,173,91,161,226,208,121,115,121,70,133,128,60,107,88,108,53,147,202,159,111,84,33,129,66,92,166,128,97,103,102,128,135,353,129,107,104,333,300	0,61661,66762,395413,404004,432541,439627,450873,459249,496380,512859,514006,528027,529259,530940,531813,532272,539650,542311,543874,548291,551518,552116,553048,553421,554948,556978,558340,580734,594912,598077,600272,601584,611262,612018,613123,615370,620978,623531,624170,625881,628987,632173,632603,634884,637337
chr12	2053562	2691199	CACNA1C_transcript_3266	0	+	2053562	2691199	0,0,0	47	49,322,106,140,140,159,197,104,173,91,161,226,208,121,115,121,70,133,130,60,107,88,108,53,147,202,159,111,84,33,129,66,92,166,128,97,103,102,128,135,353,213,129,107,104,333,300	0,61661,66762,395413,404004,432541,439627,450873,459249,496380,512859,514006,528027,529259,530940,531813,532272,539650,542311,543874,548291,551518,552116,553048,553421,554948,556978,558340,580734,594912,598077,600272,601584,611262,612018,613123,615370,620978,623531,624170,625881,626800,628987,632173,632603,634884,637337
chr12	2053562	2691199	CACNA1C_transcript_7950	0	+	2053562	2691199	0,0,255	46	49,322,106,140,140,159,197,104,171,91,27,161,226,208,121,115,121,70,133,130,60,107,88,108,53,147,202,159,111,84,129,66,92,166,128,97,103,102,128,135,353,129,107,104,333,300	0,61661,66762,395413,404004,432541,439627,450873,459251,496380,503388,512859,514006,528027,529259,530940,531813,532272,539650,542311,543874,548291,551518,552116,553048,553421,554948,556978,558340,580734,598077,600272,601584,611262,612018,613123,615370,620978,623531,624170,625881,628987,632173,632603,634884,637337
chr12	2053562	2691199	CACNA1C_transcript_3432	0	+	2053562	2691199	0,0,255	47	49,322,106,140,140,159,197,104,171,91,27,161,226,208,121,115,121,70,133,130,60,107,88,108,53,147,202,159,111,84,33,129,66,92,166,128,97,103,102,128,135,353,129,107,104,333,300	0,61661,66762,395413,404004,432541,439627,450873,459251,496380,503388,512859,514006,528027,529259,530940,531813,532272,539650,542311,543874,548291,551518,552116,553048,553421,554948,556978,558340,580066,594912,598077,600272,601584,611262,612018,613123,615370,620978,623531,624170,625881,628987,632173,632603,634884,637337
chr12	2053562	2691199	CACNA1C_transcript_4903	0	+	2053562	2691199	0,0,255	47	49,322,106,140,140,159,185,104,173,91,27,161,226,208,121,115,121,70,133,130,60,107,88,108,53,147,202,159,111,84,33,129,66,92,166,128,97,103,102,128,135,351,129,107,104,333,300	0,61661,66762,395413,404004,432541,439639,450873,459249,496380,503388,512859,514006,528027,529259,530940,531813,532272,539650,542311,543874,548291,551518,552116,553048,553421,554948,556978,558340,580734,594912,598077,600272,601584,611262,612018,613123,615370,620978,623531,624170,625883,628987,632173,632603,634884,637337
chr12	2053562	2691199	CACNA1C_transcript_10314	0	+	2053562	2691199	0,0,255	46	49,322,106,140,140,159,185,104,171,91,27,161,226,208,121,115,121,70,133,130,60,107,88,108,53,147,202,159,111,84,129,66,92,166,128,97,103,102,128,135,353,129,107,104,333,300	0,61661,66762,395413,404004,432541,439639,450873,459251,496380,503388,512859,514006,528027,529259,530940,531813,532272,539650,542311,543874,548291,551518,552116,553048,553421,554948,556978,558340,580734,598077,600272,601584,611262,612018,613123,615370,620978,623531,624170,625881,628987,632173,632603,634884,637337
chr12	2053562	2691199	CACNA1C_transcript_15314	0	+	2053562	2691199	0,0,255	45	49,322,106,140,140,159,185,104,171,91,161,226,208,121,115,121,70,133,130,60,107,88,108,53,147,202,159,111,84,129,66,92,166,128,97,103,102,128,135,353,129,107,104,333,300	0,61661,66762,395413,404004,432541,439639,450873,459251,496380,512859,514006,528027,529259,530940,531813,532272,539650,542311,543874,548291,551518,552116,553048,553421,554948,556978,558340,580734,598077,600272,601584,611262,612018,613123,615370,620978,623531,624170,625881,628987,632173,632603,634884,637337
chr12	2053562	2691199	ENST00000399597	0	+	2053562	2691199	0,0,0	47	49,322,106,140,140,159,197,104,173,91,27,161,226,208,121,115,121,70,133,130,60,107,88,108,53,147,202,159,111,84,33,129,66,92,166,128,97,103,102,128,135,353,129,107,104,333,300	0,61661,66762,395413,404004,432541,439627,451279,459249,496380,503388,512859,514006,528027,529259,530940,531813,532272,539650,542311,543667,548291,551518,552116,553048,553421,554948,556978,558340,580066,594912,598077,600272,601584,611262,612018,613123,615370,620978,623531,624170,625881,628987,632173,632603,634884,637337
chr12	2053562	2691199	CACNA1C_transcript_2907	0	+	2053562	2691199	0,0,0	47	49,322,106,140,140,159,197,104,173,91,27,161,226,208,121,115,121,70,133,130,60,107,88,108,53,147,202,159,111,78,33,129,66,92,166,128,97,103,99,128,135,353,129,107,104,333,300	0,61661,66762,395413,404004,432541,439627,450873,459249,496380,503388,512859,514006,528027,529259,530940,531813,532272,539650,542311,543874,548291,551518,552116,553048,553421,554948,556978,558340,580734,594912,598077,600272,601584,611262,612018,613123,615370,620978,623531,624170,625881,628987,632173,632603,634884,637337
chr12	2053562	2691199	CACNA1C_transcript_9599	0	+	2053562	2691199	0,0,0	46	49,322,106,140,140,159,185,104,173,91,27,161,226,208,121,115,121,70,133,130,60,107,88,108,53,147,202,159,111,78,129,66,92,166,128,97,103,102,128,135,353,129,107,104,333,300	0,61661,66762,395413,404004,432541,439639,450873,459249,496380,503388,512859,514006,528027,529259,530940,531813,532272,539650,542311,543874,548291,551518,552116,553048,553421,554948,556978,558340,580734,598077,600272,601584,611262,612018,613123,615370,620978,623531,624170,625881,628987,632173,632603,634884,637337
chr12	2053562	2691199	CACNA1C_transcript_12999	0	+	2053562	2691199	0,0,0	45	49,322,106,140,140,159,197,104,173,91,161,226,208,121,115,121,70,133,130,60,107,88,108,53,147,202,159,111,78,129,66,92,166,128,97,103,102,128,135,353,129,107,104,333,300	0,61661,66762,395413,404004,432541,439627,450873,459249,496380,512859,514006,528027,529259,530940,531813,532272,539650,542311,543874,548291,551518,552116,553048,553421,554948,556978,558340,580734,598077,600272,601584,611262,612018,613123,615370,620978,623531,624170,625881,628987,632173,632603,634884,637337
chr12	2053562	2691199	CACNA1C_transcript_5003	0	+	2053562	2691199	0,0,0	47	49,322,106,140,140,159,185,104,173,91,27,161,226,208,121,115,121,70,130,130,60,107,88,108,53,147,202,159,111,84,33,129,66,92,166,128,97,103,102,128,135,353,129,107,104,333,300	0,61661,66762,395413,404004,432541,439639,450873,459249,496380,503388,512859,514006,528027,529259,530940,531813,532272,539653,542311,543874,548291,551518,552116,553048,553421,554948,556978,558340,580734,594912,598077,600272,601584,611262,612018,613123,615370,620978,623531,624170,625881,628987,632173,632603,634884,637337
chr12	2053562	2691199	CACNA1C_transcript_3071	0	+	2053562	2691199	0,0,0	47	49,322,106,140,140,159,197,104,173,91,27,161,226,208,121,115,121,70,130,130,60,107,88,108,53,147,202,159,111,84,33,129,66,92,166,128,97,103,102,128,135,353,129,107,104,333,300	0,61661,66762,395413,404004,432541,439627,450873,459249,496380,503388,512859,514006,528027,529259,530940,531813,532272,539653,542311,543874,548291,551518,552116,553048,553421,554948,556978,558340,580734,594912,598077,600272,601584,611262,612018,613123,615370,620978,623531,624170,625881,628987,632173,632603,634884,637337
chr12	2053562	2691199	CACNA1C_transcript_5317	0	+	2053562	2691199	0,0,255	47	49,322,106,140,140,159,185,104,171,91,27,161,226,208,121,115,121,70,133,130,60,107,88,108,53,147,202,159,111,84,33,129,66,92,166,128,97,103,102,128,135,353,129,107,104,333,300	0,61661,66762,395413,404004,432541,439639,450873,459251,496380,503388,512859,514006,528027,529259,530940,531813,532272,539650,542311,543874,548291,551518,552116,553048,553421,554948,556978,558340,580066,594912,598077,600272,601584,611262,612018,613123,615370,620978,623531,624170,625881,628987,632173,632603,634884,637337
chr12	2053562	2691199	CACNA1C_transcript_8141	0	+	2053562	2691199	0,0,255	46	49,322,106,140,140,159,197,104,171,91,161,226,208,121,115,121,70,133,130,60,107,88,108,53,147,202,159,111,84,33,129,66,92,166,128,97,103,99,128,135,353,129,107,104,333,300	0,61661,66762,395413,404004,432541,439627,450873,459251,496380,512859,514006,528027,529259,530940,531813,532272,539650,542311,543874,548291,551518,552116,553048,553421,554948,556978,558340,580734,594912,598077,600272,601584,611262,612018,613123,615370,620978,623531,624170,625881,628987,632173,632603,634884,637337
chr12	2053562	2691199	CACNA1C_transcript_4867	0	+	2053562	2691199	0,0,0	47	49,322,106,140,140,159,185,104,173,91,27,161,226,208,121,115,121,70,133,130,60,107,88,108,53,147,202,159,111,78,33,129,66,92,166,128,97,103,99,128,135,353,129,107,104,333,300	0,61661,66762,395413,404004,432541,439639,450873,459249,496380,503388,512859,514006,528027,529259,530940,531813,532272,539650,542311,543874,548291,551518,552116,553048,553421,554948,556978,558340,580734,594912,598077,600272,601584,611262,612018,613123,615370,620978,623531,624170,625881,628987,632173,632603,634884,637337
chr12	2053562	2691199	CACNA1C_transcript_9923	0	+	2053562	2691199	0,0,255	46	49,322,106,140,140,159,185,104,173,91,161,226,208,121,115,121,70,133,128,60,107,88,108,53,147,202,159,111,84,33,129,66,92,166,128,97,103,102,128,135,353,129,107,104,333,300	0,61661,66762,395413,404004,432541,439639,450873,459249,496380,512859,514006,528027,529259,530940,531813,532272,539650,542311,543874,548291,551518,552116,553048,553421,554948,556978,558340,580734,594912,598077,600272,601584,611262,612018,613123,615370,620978,623531,624170,625881,628987,632173,632603,634884,637337
chr12	2053562	2691199	CACNA1C_transcript_7796	0	+	2053562	2691199	0,0,255	46	49,322,106,140,140,159,197,104,173,91,161,226,208,48,115,121,70,133,130,60,107,88,108,53,147,202,159,111,84,33,129,66,92,166,128,97,103,102,128,135,353,129,107,104,333,300	0,61661,66762,395413,404004,432541,439627,450873,459249,496380,512859,514006,528027,529332,530940,531813,532272,539650,542311,543874,548291,551518,552116,553048,553421,554948,556978,558340,580734,594912,598077,600272,601584,611262,612018,613123,615370,620978,623531,624170,625881,628987,632173,632603,634884,637337
chr12	2053562	2691199	CACNA1C_transcript_10181	0	+	2053562	2691199	0,0,255	46	49,322,106,140,140,159,185,104,173,91,161,226,208,48,115,121,70,133,130,60,107,88,108,53,147,202,159,111,84,33,129,66,92,166,128,97,103,102,128,135,353,129,107,104,333,300	0,61661,66762,395413,404004,432541,439639,450873,459249,496380,512859,514006,528027,529332,530940,531813,532272,539650,542311,543874,548291,551518,552116,553048,553421,554948,556978,558340,580734,594912,598077,600272,601584,611262,612018,613123,615370,620978,623531,624170,625881,628987,632173,632603,634884,637337
chr12	2053562	2691199	CACNA1C_transcript_8970	0	+	2053562	2691199	0,0,0	46	49,322,106,140,140,159,188,104,173,91,161,226,208,121,115,121,70,133,130,60,107,88,108,53,147,202,159,111,84,33,129,66,92,166,128,97,103,99,128,135,353,129,107,104,333,300	0,61661,66762,395413,404004,432541,439636,450873,459249,496380,512859,514006,528027,529259,530940,531813,532272,539650,542311,543874,548291,551518,552116,553048,553421,554948,556978,558340,580734,594912,598077,600272,601584,611262,612018,613123,615370,620978,623531,624170,625881,628987,632173,632603,634884,637337
chr12	2053562	2691199	CACNA1C_transcript_28486	0	+	2053562	2691199	0,0,255	27	49,322,106,140,140,159,202,159,111,84,33,129,66,92,166,128,97,103,102,128,135,353,129,107,104,333,300	0,61661,66762,395413,404004,432541,554948,556978,558340,580734,594912,598077,600272,601584,611262,612018,613123,615370,620978,623531,624170,625881,628987,632173,632603,634884,637337
chr12	2053562	2691199	CACNA1C_transcript_3466	0	+	2053562	2691199	0,0,255	47	49,322,106,140,140,159,197,104,171,91,27,161,226,208,121,115,121,70,133,130,60,107,88,108,53,147,202,159,111,84,33,129,66,92,166,128,97,103,99,128,135,353,129,107,104,333,300	0,61661,66762,395413,404004,432541,439627,450873,459251,496380,503388,512859,514006,528027,529259,530940,531813,532272,539650,542311,543874,548291,551518,552116,553048,553421,554948,556978,558340,580734,594912,598077,600272,601584,611262,612018,613123,615370,620978,623531,624170,625881,628987,632173,632603,634884,637337
chr12	2053562	2691199	CACNA1C_transcript_10494	0	+	2053562	2691199	0,0,255	46	49,322,106,140,140,159,185,104,171,91,161,226,208,121,115,121,70,133,130,60,107,88,108,53,147,202,159,111,84,33,129,66,92,166,128,97,103,99,128,135,353,129,107,104,333,300	0,61661,66762,395413,404004,432541,439639,450873,459251,496380,512859,514006,528027,529259,530940,531813,532272,539650,542311,543874,548291,551518,552116,553048,553421,554948,556978,558340,580734,594912,598077,600272,601584,611262,612018,613123,615370,620978,623531,624170,625881,628987,632173,632603,634884,637337
chr12	2053562	2691199	CACNA1C_transcript_5861	0	+	2053562	2691199	0,0,0	47	49,322,106,140,140,159,182,104,173,91,27,161,226,208,121,115,121,70,133,130,60,107,88,108,53,147,202,159,111,84,33,129,66,92,166,128,97,103,102,128,135,353,129,107,104,333,300	0,61661,66762,395413,404004,432541,439642,450873,459249,496380,503388,512859,514006,528027,529259,530940,531813,532272,539650,542311,543874,548291,551518,552116,553048,553421,554948,556978,558340,580734,594912,598077,600272,601584,611262,612018,613123,615370,620978,623531,624170,625881,628987,632173,632603,634884,637337
chr12	2053562	2691199	CACNA1C_transcript_3133	0	+	2053562	2691199	0,0,255	47	49,322,106,140,140,159,197,104,173,91,27,161,226,208,48,115,121,70,133,130,60,107,88,108,53,147,202,159,111,84,33,129,66,92,166,128,97,103,102,128,135,353,129,107,104,333,300	0,61661,66762,395413,404004,432541,439627,450873,459249,496380,503388,512859,514006,528027,529332,530940,531813,532272,539650,542311,543874,548291,551518,552116,553048,553421,554948,556978,558340,580066,594912,598077,600272,601584,611262,612018,613123,615370,620978,623531,624170,625881,628987,632173,632603,634884,637337
chr12	2053562	2691199	ENST00000399601	0	+	2053562	2691199	0,0,0	47	49,322,106,140,140,159,197,104,173,91,27,161,226,208,121,115,121,70,133,130,60,107,88,108,53,147,202,159,111,84,33,129,66,92,166,128,97,103,102,128,135,353,129,107,104,333,300	0,61661,66762,395413,404004,432541,439627,451279,459249,496380,503388,512859,514006,528027,529259,530940,531813,532272,539650,542311,543874,548291,551518,552116,553048,553421,554948,556978,558340,580734,594912,598077,600272,601584,611262,612018,613123,615370,620978,623531,624170,625881,628987,632173,632603,634884,637337
chr12	2053562	2691199	CACNA1C_transcript_6424	0	+	2053562	2691199	0,0,255	47	49,322,104,140,140,159,188,104,173,91,27,161,226,208,121,115,121,70,133,130,60,107,88,108,53,147,202,159,111,84,33,129,66,92,166,128,97,103,102,128,135,353,129,107,104,333,300	0,61661,66764,395413,404004,432541,439636,450873,459249,496380,503388,512859,514006,528027,529259,530940,531813,532272,539650,542311,543874,548291,551518,552116,553048,553421,554948,556978,558340,580734,594912,598077,600272,601584,611262,612018,613123,615370,620978,623531,624170,625881,628987,632173,632603,634884,637337
chr12	2053562	2691199	CACNA1C_transcript_14862	0	+	2053562	2691199	0,0,0	45	49,322,106,140,140,159,185,104,173,91,161,226,208,121,115,121,70,133,130,60,107,88,108,53,147,202,159,111,78,129,66,92,166,128,97,103,102,128,135,353,129,107,104,333,300	0,61661,66762,395413,404004,432541,439639,450873,459249,496380,512859,514006,528027,529259,530940,531813,532272,539650,542311,543874,548291,551518,552116,553048,553421,554948,556978,558340,580734,598077,600272,601584,611262,612018,613123,615370,620978,623531,624170,625881,628987,632173,632603,634884,637337
chr12	2053562	2691199	CACNA1C_transcript_2880	0	+	2053562	2691199	0,0,0	47	49,322,106,140,140,159,197,104,173,91,27,161,226,208,121,115,121,70,133,130,60,107,88,108,53,147,202,159,111,84,33,129,66,92,166,128,97,103,99,128,135,353,129,107,104,333,300	0,61661,66762,395413,404004,432541,439627,450873,459249,496380,503388,512859,514006,528027,529259,530940,531813,532272,539650,542311,543874,548291,551518,552116,553048,553421,554948,556978,558340,580066,594912,598077,600272,601584,611262,612018,613123,615370,620978,623531,624170,625881,628987,632173,632603,634884,637337
chr12	2053562	2691199	CACNA1C_transcript_6095	0	+	2053562	2691199	0,0,255	47	49,322,104,140,140,159,197,104,173,91,27,161,226,208,121,115,121,70,133,130,60,107,88,108,53,147,202,159,111,78,33,129,66,92,166,128,97,103,102,128,135,353,129,107,104,333,300	0,61661,66764,395413,404004,432541,439627,450873,459249,496380,503388,512859,514006,528027,529259,530940,531813,532272,539650,542311,543874,548291,551518,552116,553048,553421,554948,556978,558340,580734,594912,598077,600272,601584,611262,612018,613123,615370,620978,623531,624170,625881,628987,632173,632603,634884,637337
chr12	2053562	2691199	CACNA1C_transcript_3448	0	+	2053562	2691199	0,0,255	47	49,322,106,140,140,159,197,104,171,91,27,161,226,208,121,115,121,70,133,130,60,107,88,108,53,147,202,159,111,78,33,129,66,92,166,128,97,103,102,128,135,353,129,107,104,333,300	0,61661,66762,395413,404004,432541,439627,450873,459251,496380,503388,512859,514006,528027,529259,530940,531813,532272,539650,542311,543874,548291,551518,552116,553048,553421,554948,556978,558340,580734,594912,598077,600272,601584,611262,612018,613123,615370,620978,623531,624170,625881,628987,632173,632603,634884,637337
chr12	2053562	2691199	CACNA1C_transcript_9571	0	+	2053562	2691199	0,0,0	46	49,322,106,140,140,159,185,104,173,91,27,161,226,208,121,115,121,70,133,130,60,107,88,108,53,147,202,159,111,84,129,66,92,166,128,97,103,102,128,135,353,129,107,104,333,300	0,61661,66762,395413,404004,432541,439639,450873,459249,496380,503388,512859,514006,528027,529259,530940,531813,532272,539650,542311,543874,548291,551518,552116,553048,553421,554948,556978,558340,580066,598077,600272,601584,611262,612018,613123,615370,620978,623531,624170,625881,628987,632173,632603,634884,637337
chr12	2053562	2691199	CACNA1C_transcript_11870	0	+	2053562	2691199	0,0,255	46	49,322,104,140,140,159,188,104,173,91,161,226,208,121,115,121,70,133,130,60,107,88,108,53,147,202,159,111,84,33,129,66,92,166,128,97,103,102,128,135,353,129,107,104,333,300	0,61661,66764,395413,404004,432541,439636,450873,459249,496380,512859,514006,528027,529259,530940,531813,532272,539650,542311,543874,548291,551518,552116,553048,553421,554948,556978,558340,580734,594912,598077,600272,601584,611262,612018,613123,615370,620978,623531,624170,625881,628987,632173,632603,634884,637337
chr12	2053562	2691199	CACNA1C_transcript_5344	0	+	2053562	2691199	0,0,255	47	49,322,106,140,140,159,185,104,171,91,27,161,226,208,121,115,121,70,133,130,60,107,88,108,53,147,202,159,111,84,33,129,66,92,166,128,97,103,99,128,135,353,129,107,104,333,300	0,61661,66762,395413,404004,432541,439639,450873,459251,496380,503388,512859,514006,528027,529259,530940,531813,532272,539650,542311,543874,548291,551518,552116,553048,553421,554948,556978,558340,580734,594912,598077,600272,601584,611262,612018,613123,615370,620978,623531,624170,625881,628987,632173,632603,634884,637337
chr12	2053562	2691199	CACNA1C_transcript_10134	0	+	2053562	2691199	0,0,0	46	49,322,106,140,140,159,185,104,173,91,161,226,208,121,115,121,70,130,130,60,107,88,108,53,147,202,159,111,84,33,129,66,92,166,128,97,103,102,128,135,353,129,107,104,333,300	0,61661,66762,395413,404004,432541,439639,450873,459249,496380,512859,514006,528027,529259,530940,531813,532272,539653,542311,543874,548291,551518,552116,553048,553421,554948,556978,558340,580734,594912,598077,600272,601584,611262,612018,613123,615370,620978,623531,624170,625881,628987,632173,632603,634884,637337
chr12	2053562	2691199	CACNA1C_transcript_7620	0	+	2053562	2691199	0,0,0	46	49,322,106,140,140,159,197,104,173,91,161,226,208,121,115,121,70,133,130,60,107,88,108,53,147,202,159,111,78,33,129,66,92,166,128,97,103,99,128,135,353,129,107,104,333,300	0,61661,66762,395413,404004,432541,439627,450873,459249,496380,512859,514006,528027,529259,530940,531813,532272,539650,542311,543874,548291,551518,552116,553048,553421,554948,556978,558340,580734,594912,598077,600272,601584,611262,612018,613123,615370,620978,623531,624170,625881,628987,632173,632603,634884,637337
chr12	2053562	2691199	CACNA1C_transcript_6088	0	+	2053562	2691199	0,0,255	47	49,322,104,140,140,159,197,104,173,91,27,161,226,208,121,115,121,70,133,130,60,107,88,108,53,147,202,159,111,84,33,129,66,92,166,128,97,103,102,128,135,353,129,107,104,333,300	0,61661,66764,395413,404004,432541,439627,450873,459249,496380,503388,512859,514006,528027,529259,530940,531813,532272,539650,542311,543874,548291,551518,552116,553048,553421,554948,556978,558340,580066,594912,598077,600272,601584,611262,612018,613123,615370,620978,623531,624170,625881,628987,632173,632603,634884,637337
chr12	2053562	2691199	CACNA1C_transcript_7242	0	+	2053562	2691199	0,0,0	46	49,322,106,140,140,159,197,104,173,91,27,161,226,208,121,115,121,70,133,130,60,107,88,108,53,147,202,159,111,33,129,66,92,166,128,97,103,102,128,135,353,129,107,104,333,300	0,61661,66762,395413,404004,432541,439627,450873,459249,496380,503388,512859,514006,528027,529259,530940,531813,532272,539650,542311,543874,548291,551518,552116,553048,553421,554948,556978,558340,594912,598077,600272,601584,611262,612018,613123,615370,620978,623531,624170,625881,628987,632173,632603,634884,637337
chr12	2053562	2691199	CACNA1C_transcript_12974	0	+	2053562	2691199	0,0,0	45	49,322,106,140,140,159,197,104,173,91,161,226,208,121,115,121,70,133,130,60,107,88,108,53,147,202,159,111,84,129,66,92,166,128,97,103,102,128,135,353,129,107,104,333,300	0,61661,66762,395413,404004,432541,439627,450873,459249,496380,512859,514006,528027,529259,530940,531813,532272,539650,542311,543874,548291,551518,552116,553048,553421,554948,556978,558340,580066,598077,600272,601584,611262,612018,613123,615370,620978,623531,624170,625881,628987,632173,632603,634884,637337
chr12	2053562	2691199	CACNA1C_transcript_11395	0	+	2053562	2691199	0,0,255	46	49,322,104,140,140,159,197,104,173,91,27,161,226,208,121,115,121,70,133,130,60,107,88,108,53,147,202,159,111,84,129,66,92,166,128,97,103,102,128,135,353,129,107,104,333,300	0,61661,66764,395413,404004,432541,439627,450873,459249,496380,503388,512859,514006,528027,529259,530940,531813,532272,539650,542311,543874,548291,551518,552116,553048,553421,554948,556978,558340,580734,598077,600272,601584,611262,612018,613123,615370,620978,623531,624170,625881,628987,632173,632603,634884,637337
chr12	2053562	2691199	CACNA1C_transcript_8950	0	+	2053562	2691199	0,0,0	46	49,322,106,140,140,159,188,104,173,91,161,226,208,121,115,121,70,133,130,60,107,88,108,53,147,202,159,111,78,33,129,66,92,166,128,97,103,102,128,135,353,129,107,104,333,300	0,61661,66762,395413,404004,432541,439636,450873,459249,496380,512859,514006,528027,529259,530940,531813,532272,539650,542311,543874,548291,551518,552116,553048,553421,554948,556978,558340,580734,594912,598077,600272,601584,611262,612018,613123,615370,620978,623531,624170,625881,628987,632173,632603,634884,637337
chr12	2053562	2691199	CACNA1C_transcript_5165	0	+	2053562	2691199	0,0,0	47	49,322,106,140,140,159,185,104,173,91,161,226,208,121,115,121,70,133,130,60,107,88,108,53,147,202,159,111,84,33,129,66,92,166,128,97,103,102,128,135,353,213,129,107,104,333,300	0,61661,66762,395413,404004,432541,439639,450873,459249,496380,512859,514006,528027,529259,530940,531813,532272,539650,542311,543874,548291,551518,552116,553048,553421,554948,556978,558340,580734,594912,598077,600272,601584,611262,612018,613123,615370,620978,623531,624170,625881,626800,628987,632173,632603,634884,637337
chr12	2053562	2691199	CACNA1C_transcript_5327	0	+	2053562	2691199	0,0,255	47	49,322,106,140,140,159,185,104,171,91,27,161,226,208,121,115,121,70,133,130,60,107,88,108,53,147,202,159,111,78,33,129,66,92,166,128,97,103,102,128,135,353,129,107,104,333,300	0,61661,66762,395413,404004,432541,439639,450873,459251,496380,503388,512859,514006,528027,529259,530940,531813,532272,539650,542311,543874,548291,551518,552116,553048,553421,554948,556978,558340,580734,594912,598077,600272,601584,611262,612018,613123,615370,620978,623531,624170,625881,628987,632173,632603,634884,637337
chr12	2053562	2691199	CACNA1C_transcript_19233	0	+	2053562	2691199	0,0,0	44	49,322,106,140,140,159,91,27,161,226,208,121,115,121,70,133,130,60,107,88,108,53,147,202,159,111,84,33,129,66,92,166,128,97,103,102,128,135,353,129,107,104,333,300	0,61661,66762,395413,404004,432541,496380,503388,512859,514006,528027,529259,530940,531813,532272,539650,542311,543874,548291,551518,552116,553048,553421,554948,556978,558340,580734,594912,598077,600272,601584,611262,612018,613123,615370,620978,623531,624170,625881,628987,632173,632603,634884,637337
chr12	2053562	2691199	CACNA1C_transcript_1538	0	+	2053562	2691199	255,165,0	48	49,322,106,140,140,159,185,104,173,91,120,27,161,226,208,121,115,121,70,133,130,60,107,88,108,53,147,202,159,111,84,33,129,66,92,166,128,97,103,102,128,135,353,129,107,104,333,300	0,61661,66762,395413,404004,432541,439639,450873,459249,496380,496981,503388,512859,514006,528027,529259,530940,531813,532272,539650,542311,543874,548291,551518,552116,553048,553421,554948,556978,558340,580734,594912,598077,600272,601584,611262,612018,613123,615370,620978,623531,624170,625881,628987,632173,632603,634884,637337
chr12	2053562	2691199	CACNA1C_transcript_8931	0	+	2053562	2691199	0,0,0	46	49,322,106,140,140,159,188,104,173,91,161,226,208,121,115,121,70,133,130,60,107,88,108,53,147,202,159,111,84,33,129,66,92,166,128,97,103,102,128,135,353,129,107,104,333,300	0,61661,66762,395413,404004,432541,439636,450873,459249,496380,512859,514006,528027,529259,530940,531813,532272,539650,542311,543874,548291,551518,552116,553048,553421,554948,556978,558340,580066,594912,598077,600272,601584,611262,612018,613123,615370,620978,623531,624170,625881,628987,632173,632603,634884,637337
chr12	2053562	2691199	CACNA1C_transcript_16640	0	+	2053562	2691199	0,0,255	45	49,322,104,140,140,159,185,104,173,91,161,226,208,121,115,121,70,133,130,60,107,88,108,53,147,202,159,111,84,129,66,92,166,128,97,103,102,128,135,353,129,107,104,333,300	0,61661,66764,395413,404004,432541,439639,450873,459249,496380,512859,514006,528027,529259,530940,531813,532272,539650,542311,543874,548291,551518,552116,553048,553421,554948,556978,558340,580734,598077,600272,601584,611262,612018,613123,615370,620978,623531,624170,625881,628987,632173,632603,634884,637337
chr12	2053562	2691199	CACNA1C_transcript_5633	0	+	2053562	2691199	0,0,0	47	49,322,106,140,140,159,185,104,173,91,27,161,226,208,121,115,121,70,133,130,60,107,88,108,53,147,202,159,111,84,33,129,66,92,166,128,97,103,102,128,135,353,129,107,104,333,300	0,61661,66762,395413,404004,432541,439639,451279,459249,496380,503388,512859,514006,528027,529259,530940,531813,532272,539650,542311,543667,548291,551518,552116,553048,553421,554948,556978,558340,580734,594912,598077,600272,601584,611262,612018,613123,615370,620978,623531,624170,625881,628987,632173,632603,634884,637337
chr12	2053562	2691199	CACNA1C_transcript_5658	0	+	2053562	2691199	0,0,0	47	49,322,106,140,140,159,185,104,173,91,27,161,226,208,121,115,121,70,133,130,60,107,88,108,53,147,202,159,111,84,33,129,66,92,166,128,97,103,102,128,135,353,129,107,104,333,300	0,61661,66762,395413,404004,432541,439639,451279,459249,496380,503388,512859,514006,528027,529259,530940,531813,532272,539650,542311,543874,548291,551518,552116,553048,553421,554948,556978,558340,580734,594912,598077,600272,601584,611262,612018,613123,615370,620978,623531,624170,625881,628987,632173,632603,634884,637337
chr12	2053562	2691199	CACNA1C_transcript_10011	0	+	2053562	2691199	0,0,0	46	49,322,106,140,140,159,185,104,173,91,161,226,208,121,115,121,70,133,130,60,107,88,108,53,147,202,159,111,78,33,129,66,92,166,128,97,103,99,128,135,353,129,107,104,333,300	0,61661,66762,395413,404004,432541,439639,450873,459249,496380,512859,514006,528027,529259,530940,531813,532272,539650,542311,543874,548291,551518,552116,553048,553421,554948,556978,558340,580734,594912,598077,600272,601584,611262,612018,613123,615370,620978,623531,624170,625881,628987,632173,632603,634884,637337
chr12	2053562	2691199	CACNA1C_transcript_768	0	+	2053562	2691199	0,0,0	48	49,322,106,140,140,159,197,104,173,91,27,161,226,208,121,115,121,70,133,130,60,107,88,108,53,147,202,159,111,84,84,33,129,66,92,166,128,97,103,102,128,135,353,129,107,104,333,300	0,61661,66762,395413,404004,432541,439627,450873,459249,496380,503388,512859,514006,528027,529259,530940,531813,532272,539650,542311,543874,548291,551518,552116,553048,553421,554948,556978,558340,580066,580734,594912,598077,600272,601584,611262,612018,613123,615370,620978,623531,624170,625881,628987,632173,632603,634884,637337
chr12	2053562	2691199	CACNA1C_transcript_5052	0	+	2053562	2691199	0,0,255	47	49,322,106,140,140,159,185,104,173,91,27,161,226,208,48,115,121,70,133,130,60,107,88,108,53,147,202,159,111,84,33,129,66,92,166,128,97,103,102,128,135,353,129,107,104,333,300	0,61661,66762,395413,404004,432541,439639,450873,459249,496380,503388,512859,514006,528027,529332,530940,531813,532272,539650,542311,543874,548291,551518,552116,553048,553421,554948,556978,558340,580066,594912,598077,600272,601584,611262,612018,613123,615370,620978,623531,624170,625881,628987,632173,632603,634884,637337
chr12	2053562	2691199	CACNA1C_transcript_14837	0	+	2053562	2691199	0,0,0	45	49,322,106,140,140,159,185,104,173,91,161,226,208,121,115,121,70,133,130,60,107,88,108,53,147,202,159,111,84,129,66,92,166,128,97,103,102,128,135,353,129,107,104,333,300	0,61661,66762,395413,404004,432541,439639,450873,459249,496380,512859,514006,528027,529259,530940,531813,532272,539650,542311,543874,548291,551518,552116,553048,553421,554948,556978,558340,580066,598077,600272,601584,611262,612018,613123,615370,620978,623531,624170,625881,628987,632173,632603,634884,637337
chr12	2053562	2691199	CACNA1C_transcript_7742	0	+	2053562	2691199	0,0,0	46	49,322,106,140,140,159,197,104,173,91,161,226,208,121,115,121,70,130,130,60,107,88,108,53,147,202,159,111,84,33,129,66,92,166,128,97,103,102,128,135,353,129,107,104,333,300	0,61661,66762,395413,404004,432541,439627,450873,459249,496380,512859,514006,528027,529259,530940,531813,532272,539653,542311,543874,548291,551518,552116,553048,553421,554948,556978,558340,580734,594912,598077,600272,601584,611262,612018,613123,615370,620978,623531,624170,625881,628987,632173,632603,634884,637337
chr12	2053562	2691199	CACNA1C_transcript_12037	0	+	2053562	2691199	0,0,255	46	49,322,104,140,140,159,185,104,173,91,27,161,226,208,121,115,121,70,133,130,60,107,88,108,53,147,202,159,111,84,129,66,92,166,128,97,103,102,128,135,353,129,107,104,333,300	0,61661,66764,395413,404004,432541,439639,450873,459249,496380,503388,512859,514006,528027,529259,530940,531813,532272,539650,542311,543874,548291,551518,552116,553048,553421,554948,556978,558340,580734,598077,600272,601584,611262,612018,613123,615370,620978,623531,624170,625881,628987,632173,632603,634884,637337
chr12	2053562	2691199	CACNA1C_transcript_826	0	+	2053562	2691199	0,0,0	48	49,322,106,140,140,159,197,104,173,91,27,161,226,208,121,115,121,70,133,130,60,107,88,108,53,147,202,159,111,84,33,129,66,92,166,128,97,103,102,128,135,353,105,129,107,104,333,300	0,61661,66762,395413,404004,432541,439627,450873,459249,496380,503388,512859,514006,528027,529259,530940,531813,532272,539650,542311,543874,548291,551518,552116,553048,553421,554948,556978,558340,580734,594912,598077,600272,601584,611262,612018,613123,615370,620978,623531,624170,625881,628387,628987,632173,632603,634884,637337
chr12	2053562	2691199	CACNA1C_transcript_1650	0	+	2053562	2691199	0,0,0	48	49,322,106,140,140,159,185,104,173,91,27,161,226,208,121,115,121,70,133,130,60,107,88,108,53,147,202,159,111,84,33,129,66,92,166,128,97,103,102,128,135,353,105,129,107,104,333,300	0,61661,66762,395413,404004,432541,439639,450873,459249,496380,503388,512859,514006,528027,529259,530940,531813,532272,539650,542311,543874,548291,551518,552116,553048,553421,554948,556978,558340,580734,594912,598077,600272,601584,611262,612018,613123,615370,620978,623531,624170,625881,628387,628987,632173,632603,634884,637337
chr12	2053562	2691199	CACNA1C_transcript_4120	0	+	2053562	2691199	0,0,0	47	49,322,106,140,140,159,188,104,173,91,27,161,226,208,121,115,121,70,133,130,60,107,88,108,53,147,202,159,111,84,33,129,66,92,166,128,97,103,159,128,135,353,129,107,104,333,300	0,61661,66762,395413,404004,432541,439636,450873,459249,496380,503388,512859,514006,528027,529259,530940,531813,532272,539650,542311,543874,548291,551518,552116,553048,553421,554948,556978,558340,580734,594912,598077,600272,601584,611262,612018,613123,615370,620921,623531,624170,625881,628987,632173,632603,634884,637337
chr12	2053562	2691199	CACNA1C_transcript_4215	0	+	2053562	2691199	0,0,255	47	49,322,106,140,140,159,188,104,173,91,27,161,226,208,48,115,121,70,133,130,60,107,88,108,53,147,202,159,111,84,33,129,66,92,166,128,97,103,102,128,135,353,129,107,104,333,300	0,61661,66762,395413,404004,432541,439636,450873,459249,496380,503388,512859,514006,528027,529332,530940,531813,532272,539650,542311,543874,548291,551518,552116,553048,553421,554948,556978,558340,580734,594912,598077,600272,601584,611262,612018,613123,615370,620978,623531,624170,625881,628987,632173,632603,634884,637337
chr12	2053562	2691199	CACNA1C_transcript_7079	0	+	2053562	2691199	0,0,255	46	49,322,106,140,140,159,197,104,173,91,27,161,226,208,121,115,121,70,133,128,60,107,88,108,53,147,202,159,111,84,129,66,92,166,128,97,103,102,128,135,353,129,107,104,333,300	0,61661,66762,395413,404004,432541,439627,450873,459249,496380,503388,512859,514006,528027,529259,530940,531813,532272,539650,542311,543874,548291,551518,552116,553048,553421,554948,556978,558340,580734,598077,600272,601584,611262,612018,613123,615370,620978,623531,624170,625881,628987,632173,632603,634884,637337
chr12	2053562	2691199	CACNA1C_transcript_7309	0	+	2053562	2691199	0,0,0	46	49,322,106,140,140,159,197,104,173,91,27,161,226,208,121,115,121,70,133,130,107,88,108,53,147,202,159,111,84,33,129,66,92,166,128,97,103,102,128,135,353,129,107,104,333,300	0,61661,66762,395413,404004,432541,439627,450873,459249,496380,503388,512859,514006,528027,529259,530940,531813,532272,539650,542311,548291,551518,552116,553048,553421,554948,556978,558340,580734,594912,598077,600272,601584,611262,612018,613123,615370,620978,623531,624170,625881,628987,632173,632603,634884,637337
chr12	2053562	2691199	CACNA1C_transcript_8110	0	+	2053562	2691199	0,0,255	46	49,322,106,140,140,159,197,104,171,91,161,226,208,121,115,121,70,133,130,60,107,88,108,53,147,202,159,111,84,33,129,66,92,166,128,97,103,102,128,135,353,129,107,104,333,300	0,61661,66762,395413,404004,432541,439627,450873,459251,496380,512859,514006,528027,529259,530940,531813,532272,539650,542311,543874,548291,551518,552116,553048,553421,554948,556978,558340,580066,594912,598077,600272,601584,611262,612018,613123,615370,620978,623531,624170,625881,628987,632173,632603,634884,637337
chr12	2053562	2691199	CACNA1C_transcript_2973	0	+	2053562	2691199	0,0,255	47	49,322,106,140,140,159,197,104,173,91,27,161,226,208,121,115,121,70,133,130,60,107,88,108,53,147,202,159,111,84,29,129,66,92,166,128,97,103,102,128,135,353,129,107,104,333,300	0,61661,66762,395413,404004,432541,439627,450873,459249,496380,503388,512859,514006,528027,529259,530940,531813,532272,539650,542311,543874,548291,551518,552116,553048,553421,554948,556978,558340,580734,594916,598077,600272,601584,611262,612018,613123,615370,620978,623531,624170,625881,628987,632173,632603,634884,637337
chr12	2053562	2691199	CACNA1C_transcript_8077	0	+	2053562	2691199	0,0,255	46	49,322,106,140,140,159,197,104,171,91,161,226,208,121,115,121,70,133,128,60,107,88,108,53,147,202,159,111,84,33,129,66,92,166,128,97,103,102,128,135,353,129,107,104,333,300	0,61661,66762,395413,404004,432541,439627,450873,459251,496380,512859,514006,528027,529259,530940,531813,532272,539650,542311,543874,548291,551518,552116,553048,553421,554948,556978,558340,580734,594912,598077,600272,601584,611262,612018,613123,615370,620978,623531,624170,625881,628987,632173,632603,634884,637337
chr12	2053562	2691199	CACNA1C_transcript_4840	0	+	2053562	2691199	0,0,0	47	49,322,106,140,140,159,185,104,173,91,27,161,226,208,121,115,121,70,133,130,60,107,88,108,53,147,202,159,111,84,33,129,66,92,166,128,97,103,99,128,135,353,129,107,104,333,300	0,61661,66762,395413,404004,432541,439639,450873,459249,496380,503388,512859,514006,528027,529259,530940,531813,532272,539650,542311,543874,548291,551518,552116,553048,553421,554948,556978,558340,580066,594912,598077,600272,601584,611262,612018,613123,615370,620978,623531,624170,625881,628987,632173,632603,634884,637337
chr12	2053562	2691199	CACNA1C_transcript_8964	0	+	2053562	2691199	0,0,0	46	49,322,106,140,140,159,188,104,173,91,161,226,208,121,115,121,70,133,130,60,107,88,108,53,147,202,159,111,84,33,129,66,92,166,128,97,103,159,128,135,353,129,107,104,333,300	0,61661,66762,395413,404004,432541,439636,450873,459249,496380,512859,514006,528027,529259,530940,531813,532272,539650,542311,543874,548291,551518,552116,553048,553421,554948,556978,558340,580734,594912,598077,600272,601584,611262,612018,613123,615370,620921,623531,624170,625881,628987,632173,632603,634884,637337
chr12	2053562	2691199	CACNA1C_transcript_10477	0	+	2053562	2691199	0,0,255	46	49,322,106,140,140,159,185,104,171,91,161,226,208,121,115,121,70,133,130,60,107,88,108,53,147,202,159,111,78,33,129,66,92,166,128,97,103,102,128,135,353,129,107,104,333,300	0,61661,66762,395413,404004,432541,439639,450873,459251,496380,512859,514006,528027,529259,530940,531813,532272,539650,542311,543874,548291,551518,552116,553048,553421,554948,556978,558340,580734,594912,598077,600272,601584,611262,612018,613123,615370,620978,623531,624170,625881,628987,632173,632603,634884,637337
chr12	2053562	2691199	CACNA1C_transcript_6576	0	+	2053562	2691199	0,0,255	47	49,322,104,140,140,159,185,104,173,91,27,161,226,208,121,115,121,70,133,130,60,107,88,108,53,147,202,159,111,84,33,129,66,92,166,128,97,103,102,128,135,353,129,107,104,333,300	0,61661,66764,395413,404004,432541,439639,450873,459249,496380,503388,512859,514006,528027,529259,530940,531813,532272,539650,542311,543874,548291,551518,552116,553048,553421,554948,556978,558340,580066,594912,598077,600272,601584,611262,612018,613123,615370,620978,623531,624170,625881,628987,632173,632603,634884,637337
chr12	2053562	2691199	CACNA1C_transcript_7658	0	+	2053562	2691199	0,0,255	46	49,322,106,140,140,159,197,104,173,91,161,226,208,121,115,121,70,133,130,60,107,88,108,53,147,202,159,111,84,33,129,66,92,166,128,97,103,102,128,135,351,129,107,104,333,300	0,61661,66762,395413,404004,432541,439627,450873,459249,496380,512859,514006,528027,529259,530940,531813,532272,539650,542311,543874,548291,551518,552116,553048,553421,554948,556978,558340,580734,594912,598077,600272,601584,611262,612018,613123,615370,620978,623531,624170,625883,628987,632173,632603,634884,637337
chr12	2053562	2691199	CACNA1C_transcript_16178	0	+	2053562	2691199	0,0,255	45	49,322,104,140,140,159,197,104,173,91,161,226,208,121,115,121,70,133,130,60,107,88,108,53,147,202,159,111,84,129,66,92,166,128,97,103,102,128,135,353,129,107,104,333,300	0,61661,66764,395413,404004,432541,439627,450873,459249,496380,512859,514006,528027,529259,530940,531813,532272,539650,542311,543874,548291,551518,552116,553048,553421,554948,556978,558340,580734,598077,600272,601584,611262,612018,613123,615370,620978,623531,624170,625881,628987,632173,632603,634884,637337
chr12	2053562	2691199	CACNA1C_transcript_1623	0	+	2053562	2691199	0,0,0	48	49,322,106,140,140,159,185,104,173,91,27,161,226,208,121,115,121,70,133,130,60,107,88,108,53,147,202,159,111,78,33,129,66,92,166,128,97,103,102,128,135,353,213,129,107,104,333,300	0,61661,66762,395413,404004,432541,439639,450873,459249,496380,503388,512859,514006,528027,529259,530940,531813,532272,539650,542311,543874,548291,551518,552116,553048,553421,554948,556978,558340,580734,594912,598077,600272,601584,611262,612018,613123,615370,620978,623531,624170,625881,626800,628987,632173,632603,634884,637337
chr12	2053562	2691199	CACNA1C_transcript_6711	0	+	2053562	2691199	0,0,255	47	49,322,104,140,140,159,185,104,171,91,27,161,226,208,121,115,121,70,133,130,60,107,88,108,53,147,202,159,111,84,33,129,66,92,166,128,97,103,102,128,135,353,129,107,104,333,300	0,61661,66764,395413,404004,432541,439639,450873,459251,496380,503388,512859,514006,528027,529259,530940,531813,532272,539650,542311,543874,548291,551518,552116,553048,553421,554948,556978,558340,580734,594912,598077,600272,601584,611262,612018,613123,615370,620978,623531,624170,625881,628987,632173,632603,634884,637337
chr12	2053562	2691199	CACNA1C_transcript_2874	0	+	2053562	2691199	0,0,0	47	49,322,106,140,140,159,197,104,173,91,27,161,226,208,121,115,121,70,133,130,60,107,88,108,53,147,202,159,111,84,33,129,66,92,166,128,97,103,159,128,135,353,129,107,104,333,300	0,61661,66762,395413,404004,432541,439627,450873,459249,496380,503388,512859,514006,528027,529259,530940,531813,532272,539650,542311,543874,548291,551518,552116,553048,553421,554948,556978,558340,580066,594912,598077,600272,601584,611262,612018,613123,615370,620921,623531,624170,625881,628987,632173,632603,634884,637337
chr12	2053562	2691199	CACNA1C_transcript_9511	0	+	2053562	2691199	0,0,255	46	49,322,106,140,140,159,185,104,173,91,27,161,226,208,121,115,121,70,133,128,60,107,88,108,53,147,202,159,111,84,129,66,92,166,128,97,103,102,128,135,353,129,107,104,333,300	0,61661,66762,395413,404004,432541,439639,450873,459249,496380,503388,512859,514006,528027,529259,530940,531813,532272,539650,542311,543874,548291,551518,552116,553048,553421,554948,556978,558340,580734,598077,600272,601584,611262,612018,613123,615370,620978,623531,624170,625881,628987,632173,632603,634884,637337
chr12	2053562	2691199	CACNA1C_transcript_4057	0	+	2053562	2691199	0,0,255	47	49,322,106,140,140,159,188,104,173,91,27,161,226,208,121,115,121,70,133,128,60,107,88,108,53,147,202,159,111,84,33,129,66,92,166,128,97,103,102,128,135,353,129,107,104,333,300	0,61661,66762,395413,404004,432541,439636,450873,459249,496380,503388,512859,514006,528027,529259,530940,531813,532272,539650,542311,543874,548291,551518,552116,553048,553421,554948,556978,558340,580734,594912,598077,600272,601584,611262,612018,613123,615370,620978,623531,624170,625881,628987,632173,632603,634884,637337
chr12	2053562	2691199	CACNA1C_transcript_12279	0	+	2053562	2691199	0,0,255	46	49,322,104,140,140,159,185,104,171,91,161,226,208,121,115,121,70,133,130,60,107,88,108,53,147,202,159,111,84,33,129,66,92,166,128,97,103,102,128,135,353,129,107,104,333,300	0,61661,66764,395413,404004,432541,439639,450873,459251,496380,512859,514006,528027,529259,530940,531813,532272,539650,542311,543874,548291,551518,552116,553048,553421,554948,556978,558340,580734,594912,598077,600272,601584,611262,612018,613123,615370,620978,623531,624170,625881,628987,632173,632603,634884,637337
chr12	2053562	2691199	CACNA1C_transcript_21198	0	+	2053562	2691199	0,0,0	43	49,322,106,140,140,159,91,161,226,208,121,115,121,70,133,130,60,107,88,108,53,147,202,159,111,84,33,129,66,92,166,128,97,103,102,128,135,353,129,107,104,333,300	0,61661,66762,395413,404004,432541,496380,512859,514006,528027,529259,530940,531813,532272,539650,542311,543874,548291,551518,552116,553048,553421,554948,556978,558340,580734,594912,598077,600272,601584,611262,612018,613123,615370,620978,623531,624170,625881,628987,632173,632603,634884,637337
chr12	2053562	2691199	CACNA1C_transcript_8905	0	+	2053562	2691199	0,0,255	46	49,322,106,140,140,159,188,104,173,91,161,226,208,121,115,121,70,133,128,60,107,88,108,53,147,202,159,111,84,33,129,66,92,166,128,97,103,102,128,135,353,129,107,104,333,300	0,61661,66762,395413,404004,432541,439636,450873,459249,496380,512859,514006,528027,529259,530940,531813,532272,539650,542311,543874,548291,551518,552116,553048,553421,554948,556978,558340,580734,594912,598077,600272,601584,611262,612018,613123,615370,620978,623531,624170,625881,628987,632173,632603,634884,637337
chr12	2053562	2691199	CACNA1C_transcript_9656	0	+	2053562	2691199	0,0,0	46	49,322,106,140,140,159,185,104,173,91,27,161,226,208,121,115,121,70,133,130,60,107,88,108,53,147,202,159,111,33,129,66,92,166,128,97,103,102,128,135,353,129,107,104,333,300	0,61661,66762,395413,404004,432541,439639,450873,459249,496380,503388,512859,514006,528027,529259,530940,531813,532272,539650,542311,543874,548291,551518,552116,553048,553421,554948,556978,558340,594912,598077,600272,601584,611262,612018,613123,615370,620978,623531,624170,625881,628987,632173,632603,634884,637337
chr12	2053562	2691199	CACNA1C_transcript_8125	0	+	2053562	2691199	0,0,255	46	49,322,106,140,140,159,197,104,171,91,161,226,208,121,115,121,70,133,130,60,107,88,108,53,147,202,159,111,78,33,129,66,92,166,128,97,103,102,128,135,353,129,107,104,333,300	0,61661,66762,395413,404004,432541,439627,450873,459251,496380,512859,514006,528027,529259,530940,531813,532272,539650,542311,543874,548291,551518,552116,553048,553421,554948,556978,558340,580734,594912,598077,600272,601584,611262,612018,613123,615370,620978,623531,624170,625881,628987,632173,632603,634884,637337
chr12	2053562	2691199	CACNA1C_transcript_10465	0	+	2053562	2691199	0,0,255	46	49,322,106,140,140,159,185,104,171,91,161,226,208,121,115,121,70,133,130,60,107,88,108,53,147,202,159,111,84,33,129,66,92,166,128,97,103,102,128,135,353,129,107,104,333,300	0,61661,66762,395413,404004,432541,439639,450873,459251,496380,512859,514006,528027,529259,530940,531813,532272,539650,542311,543874,548291,551518,552116,553048,553421,554948,556978,558340,580066,594912,598077,600272,601584,611262,612018,613123,615370,620978,623531,624170,625881,628987,632173,632603,634884,637337
chr12	2053562	2691199	CACNA1C_transcript_12924	0	+	2053562	2691199	0,0,255	45	49,322,106,140,140,159,197,104,173,91,161,226,208,121,115,121,70,133,128,60,107,88,108,53,147,202,159,111,84,129,66,92,166,128,97,103,102,128,135,353,129,107,104,333,300	0,61661,66762,395413,404004,432541,439627,450873,459249,496380,512859,514006,528027,529259,530940,531813,532272,539650,542311,543874,548291,551518,552116,553048,553421,554948,556978,558340,580734,598077,600272,601584,611262,612018,613123,615370,620978,623531,624170,625881,628987,632173,632603,634884,637337
chr12	2053562	2691199	CACNA1C_transcript_4836	0	+	2053562	2691199	0,0,0	47	49,322,106,140,140,159,185,104,173,91,27,161,226,208,121,115,121,70,133,130,60,107,88,108,53,147,202,159,111,84,33,129,66,92,166,128,97,103,159,128,135,353,129,107,104,333,300	0,61661,66762,395413,404004,432541,439639,450873,459249,496380,503388,512859,514006,528027,529259,530940,531813,532272,539650,542311,543874,548291,551518,552116,553048,553421,554948,556978,558340,580066,594912,598077,600272,601584,611262,612018,613123,615370,620921,623531,624170,625881,628987,632173,632603,634884,637337
chr12	2053562	2691199	CACNA1C_transcript_9638	0	+	2053562	2691199	0,0,0	46	49,322,106,140,140,159,185,104,173,91,27,161,226,208,121,115,121,70,133,130,60,107,88,108,53,147,202,159,111,84,129,66,92,166,128,97,103,159,128,135,353,129,107,104,333,300	0,61661,66762,395413,404004,432541,439639,450873,459249,496380,503388,512859,514006,528027,529259,530940,531813,532272,539650,542311,543874,548291,551518,552116,553048,553421,554948,556978,558340,580734,598077,600272,601584,611262,612018,613123,615370,620921,623531,624170,625881,628987,632173,632603,634884,637337
chr12	2053562	2691199	CACNA1C_transcript_10807	0	+	2053562	2691199	0,0,0	46	49,322,106,140,140,159,185,104,173,91,161,226,208,121,115,121,70,133,130,60,107,88,108,53,147,202,159,111,84,33,129,66,92,166,128,97,103,102,128,135,353,129,107,104,333,300	0,61661,66762,395413,404004,432541,439639,451279,459249,496380,512859,514006,528027,529259,530940,531813,532272,539650,542311,543874,548291,551518,552116,553048,553421,554948,556978,558340,580734,594912,598077,600272,601584,611262,612018,613123,615370,620978,623531,624170,625881,628987,632173,632603,634884,637337
chr12	2053562	2691199	CACNA1C_transcript_28477	0	+	2053562	2691199	0,0,255	27	49,322,106,140,140,159,202,159,111,84,33,129,66,92,166,128,97,103,102,128,135,353,129,107,104,333,300	0,61661,66762,395413,404004,432541,554948,556978,558340,580066,594912,598077,600272,601584,611262,612018,613123,615370,620978,623531,624170,625881,628987,632173,632603,634884,637337
chr12	2053562	2691199	CACNA1C_transcript_9851	0	+	2053562	2691199	0,0,255	46	49,322,106,140,140,159,185,104,173,91,27,161,226,208,48,115,121,70,133,130,60,107,88,108,53,147,202,159,111,84,129,66,92,166,128,97,103,102,128,135,353,129,107,104,333,300	0,61661,66762,395413,404004,432541,439639,450873,459249,496380,503388,512859,514006,528027,529332,530940,531813,532272,539650,542311,543874,548291,551518,552116,553048,553421,554948,556978,558340,580734,598077,600272,601584,611262,612018,613123,615370,620978,623531,624170,625881,628987,632173,632603,634884,637337
chr12	2053562	2691199	CACNA1C_transcript_8754	0	+	2053562	2691199	0,0,0	46	49,322,106,140,140,159,188,104,173,91,27,161,226,208,121,115,121,70,133,130,60,107,88,108,53,147,202,159,111,84,129,66,92,166,128,97,103,99,128,135,353,129,107,104,333,300	0,61661,66762,395413,404004,432541,439636,450873,459249,496380,503388,512859,514006,528027,529259,530940,531813,532272,539650,542311,543874,548291,551518,552116,553048,553421,554948,556978,558340,580734,598077,600272,601584,611262,612018,613123,615370,620978,623531,624170,625881,628987,632173,632603,634884,637337
chr12	2053562	2691199	CACNA1C_transcript_11523	0	+	2053562	2691199	0,0,255	46	49,322,104,140,140,159,197,104,173,91,161,226,208,121,115,121,70,133,130,60,107,88,108,53,147,202,159,111,84,33,129,66,92,166,128,97,103,99,128,135,353,129,107,104,333,300	0,61661,66764,395413,404004,432541,439627,450873,459249,496380,512859,514006,528027,529259,530940,531813,532272,539650,542311,543874,548291,551518,552116,553048,553421,554948,556978,558340,580734,594912,598077,600272,601584,611262,612018,613123,615370,620978,623531,624170,625881,628987,632173,632603,634884,637337
chr12	2053562	2691199	CACNA1C_transcript_6106	0	+	2053562	2691199	0,0,255	47	49,322,104,140,140,159,197,104,173,91,27,161,226,208,121,115,121,70,133,130,60,107,88,108,53,147,202,159,111,84,33,129,66,92,166,128,97,103,99,128,135,353,129,107,104,333,300	0,61661,66764,395413,404004,432541,439627,450873,459249,496380,503388,512859,514006,528027,529259,530940,531813,532272,539650,542311,543874,548291,551518,552116,553048,553421,554948,556978,558340,580734,594912,598077,600272,601584,611262,612018,613123,615370,620978,623531,624170,625881,628987,632173,632603,634884,637337
chr12	2053562	2691199	CACNA1C_transcript_7294	0	+	2053562	2691199	0,0,0	46	49,322,106,140,140,159,197,104,173,91,27,161,226,208,121,115,121,70,133,130,107,88,108,53,147,202,159,111,84,33,129,66,92,166,128,97,103,102,128,135,353,129,107,104,333,300	0,61661,66762,395413,404004,432541,439627,450873,459249,496380,503388,512859,514006,528027,529259,530940,531813,532272,539650,542311,548291,551518,552116,553048,553421,554948,556978,558340,580066,594912,598077,600272,601584,611262,612018,613123,615370,620978,623531,624170,625881,628987,632173,632603,634884,637337
chr12	2053562	2691199	CACNA1C_transcript_2901	0	+	2053562	2691199	0,0,0	47	49,322,106,140,140,159,197,104,173,91,27,161,226,208,121,115,121,70,133,130,60,107,88,108,53,147,202,159,111,78,33,129,66,92,166,128,97,103,159,128,135,353,129,107,104,333,300	0,61661,66762,395413,404004,432541,439627,450873,459249,496380,503388,512859,514006,528027,529259,530940,531813,532272,539650,542311,543874,548291,551518,552116,553048,553421,554948,556978,558340,580734,594912,598077,600272,601584,611262,612018,613123,615370,620921,623531,624170,625881,628987,632173,632603,634884,637337
chr12	2053562	2691199	CACNA1C_transcript_4912	0	+	2053562	2691199	0,0,255	47	49,322,106,140,140,159,185,104,173,91,27,161,226,208,121,115,121,70,133,130,60,107,88,108,53,147,202,159,111,84,29,129,66,92,166,128,97,103,102,128,135,353,129,107,104,333,300	0,61661,66762,395413,404004,432541,439639,450873,459249,496380,503388,512859,514006,528027,529259,530940,531813,532272,539650,542311,543874,548291,551518,552116,553048,553421,554948,556978,558340,580734,594916,598077,600272,601584,611262,612018,613123,615370,620978,623531,624170,625881,628987,632173,632603,634884,637337
chr12	2053562	2691199	CACNA1C_transcript_1303	0	+	2053562	2691199	0,0,0	48	49,322,106,140,140,159,188,104,173,91,27,161,226,208,121,115,121,70,133,130,60,107,88,108,53,147,202,159,111,84,33,129,66,92,166,128,97,103,102,128,135,353,213,129,107,104,333,300	0,61661,66762,395413,404004,432541,439636,450873,459249,496380,503388,512859,514006,528027,529259,530940,531813,532272,539650,542311,543874,548291,551518,552116,553048,553421,554948,556978,558340,580734,594912,598077,600272,601584,611262,612018,613123,615370,620978,623531,624170,625881,626800,628987,632173,632603,634884,637337
chr12	2053562	2691199	CACNA1C_transcript_13116	0	+	2053562	2691199	0,0,0	45	49,322,106,140,140,159,197,104,173,91,161,226,208,121,115,121,70,133,130,107,88,108,53,147,202,159,111,84,33,129,66,92,166,128,97,103,102,128,135,353,129,107,104,333,300	0,61661,66762,395413,404004,432541,439627,450873,459249,496380,512859,514006,528027,529259,530940,531813,532272,539650,542311,548291,551518,552116,553048,553421,554948,556978,558340,580734,594912,598077,600272,601584,611262,612018,613123,615370,620978,623531,624170,625881,628987,632173,632603,634884,637337
chr12	2053562	2691199	CACNA1C_transcript_6242	0	+	2053562	2691199	0,0,255	47	49,322,104,140,140,159,197,104,171,91,27,161,226,208,121,115,121,70,133,130,60,107,88,108,53,147,202,159,111,84,33,129,66,92,166,128,97,103,102,128,135,353,129,107,104,333,300	0,61661,66764,395413,404004,432541,439627,450873,459251,496380,503388,512859,514006,528027,529259,530940,531813,532272,539650,542311,543874,548291,551518,552116,553048,553421,554948,556978,558340,580734,594912,598077,600272,601584,611262,612018,613123,615370,620978,623531,624170,625881,628987,632173,632603,634884,637337
chr12	2053562	2691199	CACNA1C_transcript_7528	0	+	2053562	2691199	0,0,255	46	49,322,106,140,140,159,197,104,173,91,161,226,208,121,115,121,70,133,128,60,107,88,108,53,147,202,159,111,84,33,129,66,92,166,128,97,103,99,128,135,353,129,107,104,333,300	0,61661,66762,395413,404004,432541,439627,450873,459249,496380,512859,514006,528027,529259,530940,531813,532272,539650,542311,543874,548291,551518,552116,553048,553421,554948,556978,558340,580734,594912,598077,600272,601584,611262,612018,613123,615370,620978,623531,624170,625881,628987,632173,632603,634884,637337
chr12	2053562	2691199	CACNA1C_transcript_1597	0	+	2053562	2691199	0,0,0	48	49,322,106,140,140,159,185,104,173,91,27,161,226,208,121,115,121,70,133,130,60,107,88,108,53,147,202,159,111,84,84,33,129,66,92,166,128,97,103,102,128,135,353,129,107,104,333,300	0,61661,66762,395413,404004,432541,439639,450873,459249,496380,503388,512859,514006,528027,529259,530940,531813,532272,539650,542311,543874,548291,551518,552116,553048,553421,554948,556978,558340,580066,580734,594912,598077,600272,601584,611262,612018,613123,615370,620978,623531,624170,625881,628987,632173,632603,634884,637337
chr12	2053562	2691199	CACNA1C_transcript_7220	0	+	2053562	2691199	0,0,0	46	49,322,106,140,140,159,197,104,173,91,27,161,226,208,121,115,121,70,133,130,60,107,88,108,53,147,202,159,111,84,129,66,92,166,128,97,103,159,128,135,353,129,107,104,333,300	0,61661,66762,395413,404004,432541,439627,450873,459249,496380,503388,512859,514006,528027,529259,530940,531813,532272,539650,542311,543874,548291,551518,552116,553048,553421,554948,556978,558340,580734,598077,600272,601584,611262,612018,613123,615370,620921,623531,624170,625881,628987,632173,632603,634884,637337
chr12	2053562	2691199	CACNA1C_transcript_692	0	+	2053562	2691199	255,165,0	48	49,322,106,140,140,159,197,104,173,91,120,27,161,226,208,121,115,121,70,133,130,60,107,88,108,53,147,202,159,111,84,33,129,66,92,166,128,97,103,102,128,135,353,129,107,104,333,300	0,61661,66762,395413,404004,432541,439627,450873,459249,496380,496981,503388,512859,514006,528027,529259,530940,531813,532272,539650,542311,543874,548291,551518,552116,553048,553421,554948,556978,558340,580734,594912,598077,600272,601584,611262,612018,613123,615370,620978,623531,624170,625881,628987,632173,632603,634884,637337
chr12	2053562	2691199	CACNA1C_transcript_10046	0	+	2053562	2691199	0,0,255	46	49,322,106,140,140,159,185,104,173,91,161,226,208,121,115,121,70,133,130,60,107,88,108,53,147,202,159,111,84,33,129,66,92,166,128,97,103,102,128,135,351,129,107,104,333,300	0,61661,66762,395413,404004,432541,439639,450873,459249,496380,512859,514006,528027,529259,530940,531813,532272,539650,542311,543874,548291,551518,552116,553048,553421,554948,556978,558340,580734,594912,598077,600272,601584,611262,612018,613123,615370,620978,623531,624170,625883,628987,632173,632603,634884,637337
chr12	2053562	2691199	CACNA1C_transcript_536	0	+	2053562	2691199	255,0,0	48	49,127,322,106,140,140,159,185,104,173,91,27,161,226,208,121,115,121,70,133,130,60,107,88,108,53,147,202,159,111,84,33,129,66,92,166,128,97,103,102,128,135,353,129,107,104,333,300	0,56617,61661,66762,395413,404004,432541,439639,450873,459249,496380,503388,512859,514006,528027,529259,530940,531813,532272,539650,542311,543874,548291,551518,552116,553048,553421,554948,556978,558340,580734,594912,598077,600272,601584,611262,612018,613123,615370,620978,623531,624170,625881,628987,632173,632603,634884,637337
chr12	2053562	2691199	CACNA1C_transcript_28845	0	+	2053562	2691199	0,0,255	25	49,322,106,140,140,159,111,84,33,129,66,92,166,128,97,103,102,128,135,353,129,107,104,333,300	0,61661,66762,395413,404004,556978,558340,580734,594912,598077,600272,601584,611262,612018,613123,615370,620978,623531,624170,625881,628987,632173,632603,634884,637337
chr12	2053562	2691199	CACNA1C_transcript_2761	0	+	2053562	2691199	0,0,255	47	49,322,106,140,140,159,197,104,173,91,27,161,226,208,121,115,121,70,133,128,60,107,88,108,53,147,202,159,111,84,33,129,66,92,166,128,97,103,102,128,135,353,129,107,104,333,300	0,61661,66762,395413,404004,432541,439627,450873,459249,496380,503388,512859,514006,528027,529259,530940,531813,532272,539650,542311,543874,548291,551518,552116,553048,553421,554948,556978,558340,580066,594912,598077,600272,601584,611262,612018,613123,615370,620978,623531,624170,625881,628987,632173,632603,634884,637337
chr12	2053562	2691199	CACNA1C_transcript_1052	0	+	2053562	2691199	0,0,0	48	49,322,106,140,140,159,197,104,173,75,91,27,161,226,208,121,115,121,70,133,130,60,107,88,108,53,147,202,159,111,84,33,129,66,92,166,128,97,103,102,128,135,353,129,107,104,333,300	0,61661,66762,395413,404004,432541,439627,451279,459249,493887,496380,503388,512859,514006,528027,529259,530940,531813,532272,539650,542311,543667,548291,551518,552116,553048,553421,554948,556978,558340,580066,594912,598077,600272,601584,611262,612018,613123,615370,620978,623531,624170,625881,628987,632173,632603,634884,637337
chr12	2053562	2691199	CACNA1C_transcript_7148	0	+	2053562	2691199	0,0,0	46	49,322,106,140,140,159,197,104,173,91,27,161,226,208,121,115,121,70,133,130,60,107,88,108,53,147,202,159,111,84,129,66,92,166,128,97,103,99,128,135,353,129,107,104,333,300	0,61661,66762,395413,404004,432541,439627,450873,459249,496380,503388,512859,514006,528027,529259,530940,531813,532272,539650,542311,543874,548291,551518,552116,553048,553421,554948,556978,558340,580066,598077,600272,601584,611262,612018,613123,615370,620978,623531,624170,625881,628987,632173,632603,634884,637337
chr12	2053562	2691199	CACNA1C_transcript_13049	0	+	2053562	2691199	0,0,0	45	49,322,106,140,140,159,197,104,173,91,161,226,208,121,115,121,70,133,130,60,107,88,108,53,147,202,159,111,33,129,66,92,166,128,97,103,102,128,135,353,129,107,104,333,300	0,61661,66762,395413,404004,432541,439627,450873,459249,496380,512859,514006,528027,529259,530940,531813,532272,539650,542311,543874,548291,551518,552116,553048,553421,554948,556978,558340,594912,598077,600272,601584,611262,612018,613123,615370,620978,623531,624170,625881,628987,632173,632603,634884,637337
chr12	2053562	2691199	CACNA1C_transcript_4750	0	+	2053562	2691199	0,0,255	47	49,322,106,140,140,159,185,104,173,91,27,161,226,208,121,115,121,70,133,128,60,107,88,108,53,147,202,159,111,78,33,129,66,92,166,128,97,103,102,128,135,353,129,107,104,333,300	0,61661,66762,395413,404004,432541,439639,450873,459249,496380,503388,512859,514006,528027,529259,530940,531813,532272,539650,542311,543874,548291,551518,552116,553048,553421,554948,556978,558340,580734,594912,598077,600272,601584,611262,612018,613123,615370,620978,623531,624170,625881,628987,632173,632603,634884,637337
chr12	2053562	2691199	CACNA1C_transcript_8437	0	+	2053562	2691199	0,0,0	46	49,322,106,140,140,159,197,104,173,91,161,226,208,121,115,121,70,133,130,60,107,88,108,53,147,202,159,111,84,33,129,66,92,166,128,97,103,102,128,135,353,129,107,104,333,300	0,61661,66762,395413,404004,432541,439627,451279,459249,496380,512859,514006,528027,529259,530940,531813,532272,539650,542311,543874,548291,551518,552116,553048,553421,554948,556978,558340,580734,594912,598077,600272,601584,611262,612018,613123,615370,620978,623531,624170,625881,628987,632173,632603,634884,637337
chr12	2053562	2691199	CACNA1C_transcript_9718	0	+	2053562	2691199	0,0,0	46	49,322,106,140,140,159,185,104,173,91,27,161,226,208,121,115,121,70,133,130,107,88,108,53,147,202,159,111,84,33,129,66,92,166,128,97,103,102,128,135,353,129,107,104,333,300	0,61661,66762,395413,404004,432541,439639,450873,459249,496380,503388,512859,514006,528027,529259,530940,531813,532272,539650,542311,548291,551518,552116,553048,553421,554948,556978,558340,580734,594912,598077,600272,601584,611262,612018,613123,615370,620978,623531,624170,625881,628987,632173,632603,634884,637337
chr12	2053562	2691199	CACNA1C_transcript_6588	0	+	2053562	2691199	0,0,255	47	49,322,104,140,140,159,185,104,173,91,27,161,226,208,121,115,121,70,133,130,60,107,88,108,53,147,202,159,111,78,33,129,66,92,166,128,97,103,102,128,135,353,129,107,104,333,300	0,61661,66764,395413,404004,432541,439639,450873,459249,496380,503388,512859,514006,528027,529259,530940,531813,532272,539650,542311,543874,548291,551518,552116,553048,553421,554948,556978,558340,580734,594912,598077,600272,601584,611262,612018,613123,615370,620978,623531,624170,625881,628987,632173,632603,634884,637337
chr12	2053562	2691199	CACNA1C_transcript_7781	0	+	2053562	2691199	0,0,255	46	49,322,106,140,140,159,197,104,173,91,161,226,208,48,115,121,70,133,130,60,107,88,108,53,147,202,159,111,84,33,129,66,92,166,128,97,103,102,128,135,353,129,107,104,333,300	0,61661,66762,395413,404004,432541,439627,450873,459249,496380,512859,514006,528027,529332,530940,531813,532272,539650,542311,543874,548291,551518,552116,553048,553421,554948,556978,558340,580066,594912,598077,600272,601584,611262,612018,613123,615370,620978,623531,624170,625881,628987,632173,632603,634884,637337
chr12	2053562	2691199	CACNA1C_transcript_14783	0	+	2053562	2691199	0,0,255	45	49,322,106,140,140,159,185,104,173,91,161,226,208,121,115,121,70,133,128,60,107,88,108,53,147,202,159,111,84,129,66,92,166,128,97,103,102,128,135,353,129,107,104,333,300	0,61661,66762,395413,404004,432541,439639,450873,459249,496380,512859,514006,528027,529259,530940,531813,532272,539650,542311,543874,548291,551518,552116,553048,553421,554948,556978,558340,580734,598077,600272,601584,611262,612018,613123,615370,620978,623531,624170,625881,628987,632173,632603,634884,637337
chr12	2053562	2691199	CACNA1C_transcript_7170	0	+	2053562	2691199	0,0,0	46	49,322,106,140,140,159,197,104,173,91,27,161,226,208,121,115,121,70,133,130,60,107,88,108,53,147,202,159,111,78,129,66,92,166,128,97,103,99,128,135,353,129,107,104,333,300	0,61661,66762,395413,404004,432541,439627,450873,459249,496380,503388,512859,514006,528027,529259,530940,531813,532272,539650,542311,543874,548291,551518,552116,553048,553421,554948,556978,558340,580734,598077,600272,601584,611262,612018,613123,615370,620978,623531,624170,625881,628987,632173,632603,634884,637337
chr12	2053562	2691199	CACNA1C_transcript_13033	0	+	2053562	2691199	0,0,0	45	49,322,106,140,140,159,197,104,173,91,161,226,208,121,115,121,70,133,130,60,107,88,108,53,147,202,159,111,84,129,66,92,166,128,97,103,159,128,135,353,129,107,104,333,300	0,61661,66762,395413,404004,432541,439627,450873,459249,496380,512859,514006,528027,529259,530940,531813,532272,539650,542311,543874,548291,551518,552116,553048,553421,554948,556978,558340,580734,598077,600272,601584,611262,612018,613123,615370,620921,623531,624170,625881,628987,632173,632603,634884,637337
chr12	2053562	2691199	CACNA1C_transcript_6600	0	+	2053562	2691199	0,0,255	47	49,322,104,140,140,159,185,104,173,91,27,161,226,208,121,115,121,70,133,130,60,107,88,108,53,147,202,159,111,84,33,129,66,92,166,128,97,103,99,128,135,353,129,107,104,333,300	0,61661,66764,395413,404004,432541,439639,450873,459249,496380,503388,512859,514006,528027,529259,530940,531813,532272,539650,542311,543874,548291,551518,552116,553048,553421,554948,556978,558340,580734,594912,598077,600272,601584,611262,612018,613123,615370,620978,623531,624170,625881,628987,632173,632603,634884,637337
chr12	2053562	2691199	CACNA1C_transcript_11086	0	+	2053562	2691199	0,0,0	46	49,322,106,140,140,159,182,104,173,91,161,226,208,121,115,121,70,133,130,60,107,88,108,53,147,202,159,111,84,33,129,66,92,166,128,97,103,102,128,135,353,129,107,104,333,300	0,61661,66762,395413,404004,432541,439642,450873,459249,496380,512859,514006,528027,529259,530940,531813,532272,539650,542311,543874,548291,551518,552116,553048,553421,554948,556978,558340,580734,594912,598077,600272,601584,611262,612018,613123,615370,620978,623531,624170,625881,628987,632173,632603,634884,637337
chr12	2053562	2691199	CACNA1C_transcript_4927	0	+	2053562	2691199	0,0,0	47	49,322,106,140,140,159,185,104,173,91,27,161,226,208,121,115,121,70,133,130,60,107,88,108,53,147,202,159,111,84,129,66,92,166,128,97,103,102,128,135,353,213,129,107,104,333,300	0,61661,66762,395413,404004,432541,439639,450873,459249,496380,503388,512859,514006,528027,529259,530940,531813,532272,539650,542311,543874,548291,551518,552116,553048,553421,554948,556978,558340,580734,598077,600272,601584,611262,612018,613123,615370,620978,623531,624170,625881,626800,628987,632173,632603,634884,637337
chr12	2053562	2691199	CACNA1C_transcript_5418	0	+	2053562	2691199	0,255,0	47	49,322,106,140,140,159,185,104,171,91,27,161,226,208,48,115,121,70,133,130,60,107,88,108,53,147,202,159,111,84,33,129,66,92,166,128,97,103,102,128,135,353,129,107,104,333,300	0,61661,66762,395413,404004,432541,439639,450873,459251,496380,503388,512859,514006,528027,529332,530940,531813,532272,539650,542311,543874,548291,551518,552116,553048,553421,554948,556978,558340,580734,594912,598077,600272,601584,611262,612018,613123,615370,620978,623531,624170,625881,628987,632173,632603,634884,637337
chr12	2053562	2691199	CACNA1C_transcript_463	0	+	2053562	2691199	255,0,0	48	49,127,322,106,140,140,159,197,104,173,91,27,161,226,208,121,115,121,70,133,130,60,107,88,108,53,147,202,159,111,84,33,129,66,92,166,128,97,103,102,128,135,353,129,107,104,333,300	0,56617,61661,66762,395413,404004,432541,439627,450873,459249,496380,503388,512859,514006,528027,529259,530940,531813,532272,539650,542311,543874,548291,551518,552116,553048,553421,554948,556978,558340,580734,594912,598077,600272,601584,611262,612018,613123,615370,620978,623531,624170,625881,628987,632173,632603,634884,637337
chr12	2053562	2691199	CACNA1C_transcript_809	0	+	2053562	2691199	0,0,0	48	49,322,106,140,140,159,197,104,173,91,27,161,226,208,121,115,121,70,133,130,60,107,88,108,53,147,202,159,111,84,33,129,66,92,166,128,97,103,159,128,135,353,213,129,107,104,333,300	0,61661,66762,395413,404004,432541,439627,450873,459249,496380,503388,512859,514006,528027,529259,530940,531813,532272,539650,542311,543874,548291,551518,552116,553048,553421,554948,556978,558340,580734,594912,598077,600272,601584,611262,612018,613123,615370,620921,623531,624170,625881,626800,628987,632173,632603,634884,637337
chr12	2053562	2691199	CACNA1C_transcript_28672	0	+	2053562	2691199	0,0,255	26	49,322,106,140,140,202,159,111,84,33,129,66,92,166,128,97,103,102,128,135,353,129,107,104,333,300	0,61661,66762,395413,404004,554948,556978,558340,580734,594912,598077,600272,601584,611262,612018,613123,615370,620978,623531,624170,625881,628987,632173,632603,634884,637337
chr12	2053562	2691199	CACNA1C_transcript_4863	0	+	2053562	2691199	0,0,0	47	49,322,106,140,140,159,185,104,173,91,27,161,226,208,121,115,121,70,133,130,60,107,88,108,53,147,202,159,111,78,33,129,66,92,166,128,97,103,159,128,135,353,129,107,104,333,300	0,61661,66762,395413,404004,432541,439639,450873,459249,496380,503388,512859,514006,528027,529259,530940,531813,532272,539650,542311,543874,548291,551518,552116,553048,553421,554948,556978,558340,580734,594912,598077,600272,601584,611262,612018,613123,615370,620921,623531,624170,625881,628987,632173,632603,634884,637337
chr12	2053562	2691199	CACNA1C_transcript_3461	0	+	2053562	2691199	0,0,255	47	49,322,106,140,140,159,197,104,171,91,27,161,226,208,121,115,121,70,133,130,60,107,88,108,53,147,202,159,111,84,33,129,66,92,166,128,97,103,159,128,135,353,129,107,104,333,300	0,61661,66762,395413,404004,432541,439627,450873,459251,496380,503388,512859,514006,528027,529259,530940,531813,532272,539650,542311,543874,548291,551518,552116,553048,553421,554948,556978,558340,580734,594912,598077,600272,601584,611262,612018,613123,615370,620921,623531,624170,625881,628987,632173,632603,634884,637337
chr12	2053562	2691199	CACNA1C_transcript_797	0	+	2053562	2691199	0,0,0	48	49,322,106,140,140,159,197,104,173,91,27,161,226,208,121,115,121,70,133,130,60,107,88,108,53,147,202,159,111,78,33,129,66,92,166,128,97,103,102,128,135,353,213,129,107,104,333,300	0,61661,66762,395413,404004,432541,439627,450873,459249,496380,503388,512859,514006,528027,529259,530940,531813,532272,539650,542311,543874,548291,551518,552116,553048,553421,554948,556978,558340,580734,594912,598077,600272,601584,611262,612018,613123,615370,620978,623531,624170,625881,626800,628987,632173,632603,634884,637337
chr12	2053562	2691199	CACNA1C_transcript_7599	0	+	2053562	2691199	0,0,0	46	49,322,106,140,140,159,197,104,173,91,161,226,208,121,115,121,70,133,130,60,107,88,108,53,147,202,159,111,84,33,129,66,92,166,128,97,103,99,128,135,353,129,107,104,333,300	0,61661,66762,395413,404004,432541,439627,450873,459249,496380,512859,514006,528027,529259,530940,531813,532272,539650,542311,543874,548291,551518,552116,553048,553421,554948,556978,558340,580066,594912,598077,600272,601584,611262,612018,613123,615370,620978,623531,624170,625881,628987,632173,632603,634884,637337
chr12	2053562	2691199	CACNA1C_transcript_14324	0	+	2053562	2691199	0,0,255	45	49,322,106,140,140,159,188,104,171,91,161,226,208,121,115,121,70,133,130,60,107,88,108,53,147,202,159,111,84,129,66,92,166,128,97,103,102,128,135,353,129,107,104,333,300	0,61661,66762,395413,404004,432541,439636,450873,459251,496380,512859,514006,528027,529259,530940,531813,532272,539650,542311,543874,548291,551518,552116,553048,553421,554948,556978,558340,580734,598077,600272,601584,611262,612018,613123,615370,620978,623531,624170,625881,628987,632173,632603,634884,637337
chr12	2053562	2691199	CACNA1C_transcript_8731	0	+	2053562	2691199	0,0,0	46	49,322,106,140,140,159,188,104,173,91,27,161,226,208,121,115,121,70,133,130,60,107,88,108,53,147,202,159,111,78,129,66,92,166,128,97,103,102,128,135,353,129,107,104,333,300	0,61661,66762,395413,404004,432541,439636,450873,459249,496380,503388,512859,514006,528027,529259,530940,531813,532272,539650,542311,543874,548291,551518,552116,553048,553421,554948,556978,558340,580734,598077,600272,601584,611262,612018,613123,615370,620978,623531,624170,625881,628987,632173,632603,634884,637337
chr12	2053562	2691199	CACNA1C_transcript_11512	0	+	2053562	2691199	0,0,255	46	49,322,104,140,140,159,197,104,173,91,161,226,208,121,115,121,70,133,130,60,107,88,108,53,147,202,159,111,78,33,129,66,92,166,128,97,103,102,128,135,353,129,107,104,333,300	0,61661,66764,395413,404004,432541,439627,450873,459249,496380,512859,514006,528027,529259,530940,531813,532272,539650,542311,543874,548291,551518,552116,553048,553421,554948,556978,558340,580734,594912,598077,600272,601584,611262,612018,613123,615370,620978,623531,624170,625881,628987,632173,632603,634884,637337
chr12	2053562	2691199	CACNA1C_transcript_3154	0	+	2053562	2691199	0,0,255	47	49,322,106,140,140,159,197,104,173,91,27,161,226,208,48,115,121,70,133,130,60,107,88,108,53,147,202,159,111,84,33,129,66,92,166,128,97,103,99,128,135,353,129,107,104,333,300	0,61661,66762,395413,404004,432541,439627,450873,459249,496380,503388,512859,514006,528027,529332,530940,531813,532272,539650,542311,543874,548291,551518,552116,553048,553421,554948,556978,558340,580734,594912,598077,600272,601584,611262,612018,613123,615370,620978,623531,624170,625881,628987,632173,632603,634884,637337
chr12	2053562	2691199	CACNA1C_transcript_8722	0	+	2053562	2691199	0,0,0	46	49,322,106,140,140,159,188,104,173,91,27,161,226,208,121,115,121,70,133,130,60,107,88,108,53,147,202,159,111,84,129,66,92,166,128,97,103,102,128,135,353,129,107,104,333,300	0,61661,66762,395413,404004,432541,439636,450873,459249,496380,503388,512859,514006,528027,529259,530940,531813,532272,539650,542311,543874,548291,551518,552116,553048,553421,554948,556978,558340,580066,598077,600272,601584,611262,612018,613123,615370,620978,623531,624170,625881,628987,632173,632603,634884,637337
chr12	2053562	2691199	CACNA1C_transcript_10708	0	+	2053562	2691199	0,0,0	46	49,322,106,140,140,159,185,104,173,91,27,161,226,208,121,115,121,70,133,130,60,107,88,108,53,147,202,159,111,84,129,66,92,166,128,97,103,102,128,135,353,129,107,104,333,300	0,61661,66762,395413,404004,432541,439639,451279,459249,496380,503388,512859,514006,528027,529259,530940,531813,532272,539650,542311,543667,548291,551518,552116,553048,553421,554948,556978,558340,580734,598077,600272,601584,611262,612018,613123,615370,620978,623531,624170,625881,628987,632173,632603,634884,637337
chr12	2053562	2691199	CACNA1C_transcript_3518	0	+	2053562	2691199	0,0,255	47	49,322,106,140,140,159,197,104,171,91,27,161,226,208,121,115,121,70,130,130,60,107,88,108,53,147,202,159,111,84,33,129,66,92,166,128,97,103,102,128,135,353,129,107,104,333,300	0,61661,66762,395413,404004,432541,439627,450873,459251,496380,503388,512859,514006,528027,529259,530940,531813,532272,539653,542311,543874,548291,551518,552116,553048,553421,554948,556978,558340,580734,594912,598077,600272,601584,611262,612018,613123,615370,620978,623531,624170,625881,628987,632173,632603,634884,637337
chr12	2053562	2691199	CACNA1C_transcript_3398	0	+	2053562	2691199	0,0,255	47	49,322,106,140,140,159,197,104,171,91,27,161,226,208,121,115,121,70,133,128,60,107,88,108,53,147,202,159,111,84,33,129,66,92,166,128,97,103,102,128,135,353,129,107,104,333,300	0,61661,66762,395413,404004,432541,439627,450873,459251,496380,503388,512859,514006,528027,529259,530940,531813,532272,539650,542311,543874,548291,551518,552116,553048,553421,554948,556978,558340,580734,594912,598077,600272,601584,611262,612018,613123,615370,620978,623531,624170,625881,628987,632173,632603,634884,637337
chr12	2053562	2691199	CACNA1C_transcript_29169	0	+	2053562	2691199	0,0,0	23	49,322,202,159,111,84,33,129,66,92,166,128,97,103,102,128,135,353,129,107,104,333,300	0,61661,554948,556978,558340,580734,594912,598077,600272,601584,611262,612018,613123,615370,620978,623531,624170,625881,628987,632173,632603,634884,637337
chr12	2053562	2691199	CACNA1C_transcript_7196	0	+	2053562	2691199	0,0,0	46	49,322,106,140,140,159,197,104,173,91,27,161,226,208,121,115,121,70,133,130,60,107,88,108,53,147,202,159,111,84,33,129,66,92,166,128,97,103,102,128,135,353,107,104,333,300	0,61661,66762,395413,404004,432541,439627,450873,459249,496380,503388,512859,514006,528027,529259,530940,531813,532272,539650,542311,543874,548291,551518,552116,553048,553421,554948,556978,558340,580734,594912,598077,600272,601584,611262,612018,613123,615370,620978,623531,624170,625881,632173,632603,634884,637337
chr12	2053562	2691199	CACNA1C_transcript_14907	0	+	2053562	2691199	0,0,0	45	49,322,106,140,140,159,185,104,173,91,161,226,208,121,115,121,70,133,130,60,107,88,108,53,147,202,159,111,33,129,66,92,166,128,97,103,102,128,135,353,129,107,104,333,300	0,61661,66762,395413,404004,432541,439639,450873,459249,496380,512859,514006,528027,529259,530940,531813,532272,539650,542311,543874,548291,551518,552116,553048,553421,554948,556978,558340,594912,598077,600272,601584,611262,612018,613123,615370,620978,623531,624170,625881,628987,632173,632603,634884,637337
chr12	2053562	2691199	CACNA1C_transcript_989	0	+	2053562	2691199	0,0,255	48	49,322,106,140,140,159,197,104,171,91,27,161,226,208,121,115,121,70,133,130,60,107,88,108,53,147,202,159,111,84,33,129,66,92,166,128,97,103,102,128,135,353,213,129,107,104,333,300	0,61661,66762,395413,404004,432541,439627,450873,459251,496380,503388,512859,514006,528027,529259,530940,531813,532272,539650,542311,543874,548291,551518,552116,553048,553421,554948,556978,558340,580734,594912,598077,600272,601584,611262,612018,613123,615370,620978,623531,624170,625881,626800,628987,632173,632603,634884,637337
chr12	2053562	2691199	CACNA1C_transcript_2770	0	+	2053562	2691199	0,0,255	47	49,322,106,140,140,159,197,104,173,91,27,161,226,208,121,115,121,70,133,128,60,107,88,108,53,147,202,159,111,78,33,129,66,92,166,128,97,103,102,128,135,353,129,107,104,333,300	0,61661,66762,395413,404004,432541,439627,450873,459249,496380,503388,512859,514006,528027,529259,530940,531813,532272,539650,542311,543874,548291,551518,552116,553048,553421,554948,556978,558340,580734,594912,598077,600272,601584,611262,612018,613123,615370,620978,623531,624170,625881,628987,632173,632603,634884,637337
chr12	2053562	2691199	CACNA1C_transcript_7594	0	+	2053562	2691199	0,0,0	46	49,322,106,140,140,159,197,104,173,91,161,226,208,121,115,121,70,133,130,60,107,88,108,53,147,202,159,111,84,33,129,66,92,166,128,97,103,159,128,135,353,129,107,104,333,300	0,61661,66762,395413,404004,432541,439627,450873,459249,496380,512859,514006,528027,529259,530940,531813,532272,539650,542311,543874,548291,551518,552116,553048,553421,554948,556978,558340,580066,594912,598077,600272,601584,611262,612018,613123,615370,620921,623531,624170,625881,628987,632173,632603,634884,637337
