# Supplementary material for: Long-read sequencing reveals the complex splicing profile of the psychiatric risk gene CACNA1C in human brain
Source: Mol Psychiatry. 2019 Nov 6;25(1):37–47. doi: 10.1038/s41380-019-0583-1 (PMC6906184; doi:10.1038/s41380-019-0583-1)
Supplement: Supplementary file 8 — Dataset 7 [file 41380_2019_583_MOESM8_ESM.txt]

#transcript_id	run1_5238_cingulate	run1_5238_DLPFC	run1_5238_occipital	run1_5238_parietal	run1_5298_cingulate	run1_5298_DLPFC	run1_5298_occipital	run1_5298_parietal	run1_5346_DLPFC	run1_5346_occipital	run1_5346_parietal	run2_5238_cingulate	run2_5238_DLPFC	run2_5238_cerebellum	run2_5238_striatum	run2_5298_cingulate	run2_5298_DLPFC	run2_5298_cerebellum	run2_5298_striatum	run2_5346_DLPFC	run2_5346_cerebellum	run2_5346_striatum	sum
ENST00000399641	144.089853082974	246.264735764528	141.874259194574	141.784080989529	185.600167369292	66.5144202989326	251.688218550525	282.391983288668	248.922847592459	114.34022695187	135.272995758448	202.810698337741	185.299756040922	109.665202854337	38.3107192453615	60.2915940919726	137.636767983459	237.089207206507	116.304903440012	117.853398360404	127.777557206006	51.7150976070222	3343.49869121554
CACNA1C_transcript_4900	105.656942366842	281.608099657651	119.089308359148	90.1483572332546	148.080531961579	61.1391895826689	85.558493948962	120.256319897845	116.352554954534	111.199916991727	154.659753263151	53.8637007519608	193.702876146953	176.004488048859	262.06664801051	111.515898868734	125.420088969387	149.347046923669	160.574490174045	78.4236461234326	27.1073632001482	67.5641733366381	2799.3398887717
CACNA1C_transcript_7656	28.978809184436	25.0395851904146	76.2276963719649	168.006147318835	66.614535675542	48.6677165946649	124.845501325676	50.9596573595553	77.8525273620284	128.567915445246	89.8926886745337	67.0523672841546	84.9498564700971	19.6674095656357	96.6511301846087	116.39078921439	111.699800359917	49.220277457877	44.5574597619204	105.440140220773	73.4768825841667	48.6301687882597	1703.3890623947
CACNA1C_transcript_10043	64.7255011560995	54.1951372223302	21.7551253891647	13.9087929718119	73.5875177719577	140.857704427731	42.7450115387195	29.5445087597134	87.0172724328175	23.5338615021209	56.3068999757764	77.100361337318	75.0010193929609	50.0491193630055	74.606217651386	27.6091851074578	111.5363765338	77.4531531076678	126.795166401032	49.3881388825698	45.8758012168106	85.932925737702	1409.52479787995
CACNA1C_transcript_4133	58.6963308093129	54.5356372057364	69.6272844295697	27.3605817951208	28.3876963590095	64.1053837163594	38.5922043786281	30.7419682533262	15.6795129195058	18.3734059637157	30.0210932160133	78.4258708529558	41.9396199101526	27.8690406200579	39.3976904058235	19.7844088280911	29.0650446474805	42.3803444905678	45.414527152884	45.6665602125331	51.2116059806494	11.1309700235204	868.406782171014
CACNA1C_transcript_2883	10.1919507726826	17.8994947894418	29.5952900499994	22.4574145876441	13.6259971638443	14.3517629571972	5.63477527784386	17.1087664735036	28.1938501885747	16.3174544753056	10.5981376465665	30.4090115528064	6.14177979299749	159.094733304713	31.2039142138594	46.5462021161314	11.3989584435738	79.5134632525321	63.7889413915533	20.357938923245	88.3753456973934	8.45562957748696	731.260812648896
CACNA1C_transcript_7229	38.326436974788	18.1970121997833	30.4169245615013	10.1772439181458	19.4783862711709	25.3619216078472	63.732511205935	39.4961974923306	24.592005142203	42.3011207794214	14.2223101184715	26.823610354925	45.1547962500323	31.6646933297935	16.4779506630372	41.6443638619297	10.5463739848587	25.6898841359366	28.1789639499384	44.414497817131	12.0669296855862	33.6066165485947	642.570750853361
CACNA1C_transcript_9650	29.6175995653475	20.9837909881825	19.4253908633616	48.0062931991131	56.6598332019322	36.9786072162965	19.53833293631	17.1073075502974	36.2387339127239	37.1800925691255	21.0938064457939	8.3674766322134	8.24683649743932	13.9054840195407	48.5822482101892	16.3662466074373	27.6215536755797	18.8153169329743	11.2643235312306	22.1494368933121	23.1066709607201	25.5646398834352	566.820022292556
CACNA1C_transcript_2911	12.7178909473859	21.7435402385291	54.5701745378206	6.01239147991653	16.0913928049689	40.243026454509	15.1936285080898	39.4770796408237	33.8478038346898	48.9324030349283	24.7547106489171	20.6016837051422	20.2018771879079	13.0927437441686	28.5507550725491	9.05462582975787	11.5426164961982	17.3153871957105	34.7257767004448	29.896369977305	13.4373727131338	35.7813151058356	547.784565858732
CACNA1C_transcript_3470	40.40867599007	23.4240506938618	27.3807404508982	49.1168854784524	11.4163666016013	25.9949383213731	41.5167663055015	50.1342190171152	13.7769403705897	31.5378726904059	23.8892895849296	34.7393743136555	14.1005249260291	7.33942133142117	4.80436959330566	18.2651854872972	31.6595280867243	24.4691790187281	15.1949282645991	35.750422993736	7.14364187255604	15.0259634934147	547.089284886266
CACNA1C_transcript_4870	51.2804627723595	30.2757910413624	17.1374695469939	37.311926740053	10.2108192308037	22.9403861910327	14.2698035998614	12.1771115024938	17.3787403737277	27.4444054737797	6.3446403645241	37.0104013280387	47.5411529095368	15.3232289256557	39.42289503023	17.9258261954285	28.6859661378489	16.0077263356218	49.0515727818079	9.80790651996774	1.36919472855231	25.3203061731264	534.237733902807
CACNA1C_transcript_2948	26.002913339072	11.1451975006016	22.7263733572131	23.0267137638701	17.0181922380947	25.1933235670679	43.4882561208882	10.8144345858794	44.5368612387423	33.4435014284579	27.0650340628008	18.3277795505035	14.9768787037147	22.5158362285235	25.741118047292	16.7823297423401	5.26937391275248	5.98022619019596	17.5607535439895	65.7677613726442	23.1825816286076	14.2212109120961	514.786651035348
CACNA1C_transcript_4845	20.9739107245922	5.80218965801573	16.5496813783357	11.1984226458284	22.9956301564409	18.9887625260294	6.80574870763808	8.90663676757945	9.40407545211189	5.35208313703726	28.2092445552544	37.9014250659251	12.8476234249612	58.5317314848859	32.5177028851821	31.7975384834287	21.5249810472204	62.0033799299402	10.1665940407925	2.4988198657743	64.887853329617	24.2933216209905	514.157356887581
CACNA1C_transcript_5348	4.71056647635066	28.196621840568	50.0773717249183	50.3978899403012	18.2781488152899	11.52877895689	24.7991004263283	28.5429059974424	15.7570476263499	9.60227247590621	9.54616006864374	12.9451330455004	19.7089258060289	12.4237608759316	17.7504514643862	17.6624768711339	9.09196798355066	14.9742245114312	41.9000364748129	28.1707829111927	12.884399867657	37.2583809231325	476.207405083746
CACNA1C_transcript_13042	25.8354542573994	26.178398184936	7.27080266842909	6.92368207093707	36.1782022251387	33.4111117863259	19.1165861161991	27.6866713658459	31.943356013582	38.3309023617646	17.7613816928462	7.73421143732867	7.9592728963559	20.1872565888998	33.6683356190042	15.1383279497135	13.6263444026911	18.4010823050254	8.74313256524735	16.3906032034717	29.3324384306444	26.799286697093	468.616840838879
CACNA1C_transcript_8976	29.9167111479895	16.2502957059822	19.1714960250806	31.2810906931433	15.4569535871885	19.7980118402376	12.3432008363898	8.05996027450469	30.0167497222885	25.4281359595759	27.8591992463647	18.4906115986052	17.9899865285632	17.6808864619703	31.4108101641297	18.4331809609132	6.81434429822922	6.82889083005025	24.1114772190117	49.15245674687	9.57797394684083	11.5541451626371	447.626568956566
CACNA1C_transcript_4891	14.7668779969548	12.4760726530021	24.0782414175014	12.0741407172333	13.0728446095164	8.40020653625334	6.38677382541882	10.8051592825762	41.8134236083116	16.6528971973785	12.8453601509299	15.8912932610566	8.54969403581499	15.5489432395873	29.8743763072253	21.2326953973405	12.4942962495037	26.9270483241872	5.8415498627797	29.7675448430289	31.5823611465297	35.0256750772142	406.107475739345
CACNA1C_transcript_14898	26.9931807979814	27.4769057319457	23.58434959891	21.4446108605628	27.0246255774272	15.6382441984689	15.1612007730124	6.11214992995478	9.02134674257909	26.7660761023171	15.6266068363899	12.7996024518206	10.1823766208019	21.3096125855726	7.0312341934994	13.9874971722906	25.9190832578875	8.99792746594459	10.743317972204	23.2755040081731	5.31954669179927	37.9759304123985	392.390929981941
CACNA1C_transcript_7624	3.21098860950139	9.47843939678145	38.4170565004293	10.1442130518261	15.2391896724048	15.3349325757349	9.81210223330456	22.0441733442195	28.5861982449254	16.5888737853663	26.6943981810439	25.7278235733277	3.64894246355379	24.1069679466638	38.725067931661	17.5417196853136	10.4600254086545	12.0509887481443	16.6681977486312	19.5478006798608	6.57962039574903	4.59684352792452	375.204563705022
CACNA1C_transcript_10500	6.17679259008422	20.3549375443712	26.5392429979547	4.55185179484938	19.4252121234748	36.0076158992494	19.7408526317766	12.8790964377331	18.683096801029	16.626990694844	28.421268448128	12.61540374014	5.73362967743831	4.52176115589546	18.4264361143376	23.9978790732221	17.4121457246135	5.43498912138743	18.4898995728642	6.15186961917246	10.4531880136506	31.1421425920422	363.786302368258
CACNA1C_transcript_7649	33.3595877805621	22.0990505670277	22.9500953588841	14.8664834820147	26.6829847462921	12.9977756910468	19.4321096981366	9.0575768976686	6.06700900114234	18.3775053476042	30.3282577756144	12.2871608841659	14.2913664268839	20.4530053469024	3.37983773474524	9.94622120800217	15.8326729692383	10.5845559989175	12.875199808501	21.2669019211577	4.54217464153153	15.3006620916084	356.978195377648
CACNA1C_transcript_8146	39.177005693864	17.7882431398078	10.7987150739524	22.2550891311923	3.33880991689456	13.297377177841	31.0052390715355	15.0122007723577	14.4643366697183	22.4315427292869	7.79920855650293	23.4402757216679	25.330929907742	20.68139188099	11.385697135479	8.614761716822	17.7522441453818	8.29002932166857	6.14941862227236	6.61297713928584	6.56920408180392	9.59129251514788	341.785990121215
CACNA1C_transcript_6110	21.1503550896389	6.87191717239794	21.45284248656	7.78522970298268	17.0370504080303	27.2061252459445	20.0649392682588	0	9.20740140206967	14.2214077240445	8.10344336208924	12.8516030092023	3.65354945298511	4.50919264265614	13.8827981002101	23.18334356824	16.7099519765069	9.17910684040307	28.0333764199427	1.54631469427579	14.7372348565336	16.5737156415702	297.960899064542
CACNA1C_transcript_7602	9.55984707732839	2.70414345109515	10.8211138862801	5.87994777597039	8.94915312805814	10.2901566760138	14.9835991787157	23.8212473072453	9.08761454006726	4.50341711523776	6.18256284102412	16.2944483549563	8.35056872879339	13.3938079102831	0.886746408963121	5.19960604743268	13.3882187603597	34.9515642309823	8.01147301584932	14.3681011692507	27.4215792325833	17.1020850055995	266.151001842089
CACNA1C_transcript_10015	13.1160071330699	4.19608268625873	8.16901445413986	28.2389136153172	10.4980188974606	12.2528918547344	4.9448790143637	6.82543920957327	5.65277587616464	10.3265331084713	25.4931615637568	12.358714145813	7.32510525012185	15.1633603021427	8.10076477644608	27.4820797527769	20.4006224560552	4.30384370500875	18.9610014532188	8.42934172755796	2.25219274076797	7.87664141273619	262.367385135956
CACNA1C_transcript_6604	2.82121232006193	12.124489973186	24.4009171705184	10.1482840425081	22.1113031160607	5.51539620372509	16.8178308962317	0.784282147187668	24.3012614896244	15.9627634565899	12.7726369259313	8.19374618983151	18.1742154126647	9.49018511704858	3.22313184967256	5.96352084890696	19.8348288714559	19.8367872833869	13.630341300828	0.310733360989135	12.430216811998	3.15246604602665	262.000550834434
CACNA1C_transcript_2937	9.78762250050061	4.81384543990489	10.0527301577308	1.56584661553519	0	12.6287343006124	9.62983916142919	18.4947442507437	12.8240272738685	19.364074698698	14.6979723903273	12.8340243157892	10.8534362845974	39.3274010871055	4.6477003397291	15.2515108664413	13.2679590488376	4.55564455998569	4.75098334664605	22.2021556525676	15.0762502927858	1.90137577304171	258.527878356878
CACNA1C_transcript_5076	0	4.89898193186711	11.3956711010376	16.8523704560378	13.3995606352491	7.75601849290252	3.79461916543189	0.0246143695257075	10.1493826297131	8.14630595094041	10.6019936804917	4.64477682896779	11.7001064903845	7.27527155132366	35.8396452961763	21.1428958164696	14.1346835474746	28.9402319986163	15.5211921793213	12.5727696983041	8.54596620236855	8.20752444878188	255.544582471385
CACNA1C_transcript_10037	7.54619323715124	18.0352879088097	40.0656333765489	8.60884216949543	12.7740796127715	8.42833329602129	9.66696155318154	6.60052826506647	12.5590174821822	4.20973572890762	6.52133977988981	14.0611429840017	19.7009917802384	5.27096720251294	7.80380265055872	12.6906301930337	6.40358105867189	3.93517285658239	13.9012878575994	7.39352719878683	5.23426895836369	19.6921857017872	251.103510852163
CACNA1C_transcript_2958	0.996765236640364	47.9957934041463	0	59.1691155246356	1.7771185954087	1.77242076050313	3.05349481013961	3.10219565876847	1.73347134436623	0.90902913631919	0.764269473662476	0	87.0002565137456	0.836079330964238	0	0.334448660937461	0.198279767026277	32.7613310305057	0	0	0	0	242.404069247769
CACNA1C_transcript_9988	8.87353643540787	4.71151286043447	2.41048463026354	11.9770895307818	6.63791494614181	30.8322904758474	9.01404460456268	0	2.34557921788095	4.01295989343568	9.38137305452613	16.0253042537349	9.12439805143358	6.52857040944026	9.11825730507786	10.4883827802936	11.2054454971639	26.2878781721708	9.01459937616654	5.06452038775562	15.4479221288813	12.7558909654359	221.257954976837
CACNA1C_transcript_4107	6.44912750169143	8.80753017378279	2.82123097795238	7.50589443488164	8.88853331164961	9.06828255467687	6.02174392893474	1.5311328567259	7.80463708733392	1.94610612507694	24.1397956515298	8.09258679104909	4.96355578300976	5.5808733445791	11.5799107176265	4.86760226416972	8.24147072237092	9.69543919079344	15.5717440718943	21.8946517808789	0.655628995872318	23.7571062867006	199.884584553181
CACNA1C_transcript_11528	1.26219036063661	4.8136461453554	11.2711640915018	18.1250171733044	6.51714965990274	8.89680342508789	10.5497574039797	0	6.72946529805371	12.4881084375537	6.41957917280883	10.363212836702	5.51295093506736	2.37024060767154	16.0826350894542	16.8564975564756	11.8420129863593	11.220205078981	8.53698380603737	3.35997732639099	12.2488847865728	9.77165662452992	195.238138802427
CACNA1C_transcript_3157	5.03738303490517	4.29489048625377	6.77057489070855	5.20614529004761	7.91478300548098	5.28231579752945	7.05272674495117	5.68840437340754	4.36095443282468	2.69880354695797	16.1472094584039	0	6.86367731853735	14.7252337401244	4.01619667503726	10.7139838972846	7.83906745227136	25.6156545818498	4.61615237298247	3.36616824189464	19.4558576207338	24.1386918874492	191.804874849636
CACNA1C_transcript_823	4.7955077370622	6.27452266068205	9.67220946396731	3.60717439930269	27.9536204639227	10.3915023390549	15.1831599358496	10.9060181820498	5.10883274252615	11.3405000360326	6.14516487117159	9.91025973129422	3.43339620775111	0.862634351757695	21.6422480914778	13.6804211065294	12.4513239599421	3.45518684945973	8.93215659052532	2.23129979951628	0	3.45262857967192	191.429768099547
CACNA1C_transcript_1648	9.94084180459396	8.62796007767517	4.00226449614081	0.485169900927303	6.86615511723577	30.8240773096779	7.00399019594641	2.87695509773643	2.5696830099003	2.28058378181528	6.32194913077496	18.3018297984367	6.06618528188958	2.34445742610881	6.88327280713718	5.15642815824542	13.7707419687272	10.7968888820053	15.8972727173603	2.75946072405332	1.52854380004895	25.5267043743857	190.831415860823
CACNA1C_transcript_4886	4.55175518602754	4.74025144965702	13.5170385041951	8.33409372925591	26.0466515250487	7.40378947683852	24.6500184268694	7.57029320919356	5.55701413711745	9.11910803238687	11.0390710973324	4.77293437483447	1.99075151086125	1.18875359315682	0	5.69876018647624	10.4566783142484	4.89335089044358	10.1534391114198	6.08598483449465	1.90286978661452	16.5382019624728	186.210809338945
CACNA1C_transcript_2785	20.8750626343898	6.86553889413694	11.2965740062967	5.13989819993666	1.70304492596278	8.39291227590721	11.1146417021694	5.57262708844891	9.56882528327778	11.6497169395171	2.83475479699133	16.9760049914994	9.17637870912553	12.1099062786196	2.82528334726884	9.22400280222317	7.64040709553622	9.13319112585924	4.82316507285825	3.32349180011133	0.467516846512115	4.37921552405343	175.092160340702
CACNA1C_transcript_7642	2.45122157874052	5.28789326066637	29.4003454994016	3.43386311548659	6.04276976047696	1.48497844487372	18.8299317182408	24.7015874002947	14.433891534855	8.38254582779516	9.63050535034166	6.17774945067585	4.13986565985216	6.64435624876177	0.847571570947965	0.648015072749416	1.14990177979695	9.60395106132679	2.09290666336603	10.5498890854546	4.04555286468887	0	169.979292948794
CACNA1C_transcript_7224	11.1978241361621	2.44827421308255	15.6403374013441	13.2161636036153	0.603022868367033	6.60764206775992	12.7155882595236	18.5797217335503	15.8184762905683	9.80575686110891	5.60398946369725	2.68309703531357	6.35324296119925	6.67385700928322	6.29939913277619	5.996447090199	7.22804296803214	1.84208207775304	9.33002334694816	5.91230820542149	1.45075136883152	2.93875562152566	168.944803716063
CACNA1C_transcript_4362	11.034579231168	3.08627694584388	8.25958061350624	8.86403457678343	5.63200759982031	8.45780895137688	8.30667658601591	4.50615085461533	6.81377917348996	14.3574263004236	15.5872042395408	5.95447374568838	6.50864793740644	0	6.23716092780637	2.74170386968803	2.21874650728423	0.981067599319538	5.48483731326218	28.9865709199433	4.59171368502099	1.6579607996542	160.268408377658
CACNA1C_transcript_8758	5.99431280680683	16.4795146428406	3.6295905995829	8.76972279261744	3.98277431007958	6.67229014300733	22.6913531611891	8.35118261985834	13.2073441041701	3.79391681702143	2.15446582899923	6.20910166296195	5.52001121279349	2.70006966788461	2.33064599109497	4.48635323323885	8.65722339162967	8.52242975631946	6.87477076894546	10.3236341278108	5.36543617386311	1.40531398189907	158.121457794614
CACNA1C_transcript_4088	2.02318703337472	3.57952702460924	0	1.48195712647836	5.66330845680003	2.61221184533398	4.50330637765908	3.9417609824955	2.23771852984439	3.67621643953048	7.58671831844977	5.71237571107283	3.35074211158395	18.7437115981229	1.35919456004273	3.68635319654537	4.65512130532457	50.9873112453355	2.40001122078982	1.14298398844525	25.3705621285732	3.21352039660015	157.927799597012
CACNA1C_transcript_12141	7.93866447785227	3.20425461571328	4.84073302991624	3.11210631698824	13.0598677302369	6.92256192032932	5.56566189517416	1.99268367435301	2.46064799260184	10.0228127312448	15.453282281599	5.06745890625205	8.16429540567069	5.09521523649762	4.60204824485557	17.5970657553168	15.1595511927743	5.72092542161643	5.81052586821709	2.21643240316925	3.19087141884729	6.60973788908831	153.807404408314
CACNA1C_transcript_4127	3.12522143978354	1.78728696631248	19.4079352287928	6.15121042357028	7.46901260227618	7.87636402670487	4.10748375638853	14.3521172548349	13.4673314787203	11.3122126267455	1.65899145027472	3.46346445206545	16.5305833601627	11.3449369209633	2.56183148792076	0.443051987570699	3.61176988918027	0.83577693522662	7.51727550731935	7.07506846651736	2.51387600317765	6.12663212998359	152.739434394492
CACNA1C_transcript_14133	4.21859657675503	6.38667108224654	11.2571021200995	13.115190723823	2.44067421529453	3.360182580668	6.36728963726643	13.2507502944126	17.7570491436552	3.27258164115242	6.10732738035575	10.8060296191252	1.15225933155255	2.99052261904895	6.04221856259898	4.98759811810979	10.8507256586854	2.44107229849481	1.29072835537925	8.3972134038606	5.24635875901584	10.5048207748835	152.242962896484
CACNA1C_transcript_13523	0.796695322151672	4.80365640959149	8.8636182955224	5.59679602562704	13.5440469942031	20.7353268644158	9.03272051151555	4.11468753092805	10.0142562770173	4.09906303463517	9.98050030964387	6.97900084782762	1.18983484177359	2.77103131250845	2.75770601626736	19.056239293452	6.47771541094171	1.50172108032901	5.23495795300312	2.4732934379786	1.94583431501055	3.63546725392099	145.604169338264
CACNA1C_transcript_9644	8.68050073315796	4.00891337849625	12.4194940657001	3.08096107772415	3.61693289672639	10.3706354113014	4.50397104194844	6.20602061547892	11.1706459905138	5.23990943791738	17.4324058569495	7.50481601251451	6.65421097744452	2.32440037227847	6.40034837239273	6.57597645893275	12.856908802176	1.33957949373593	0.636108717095567	2.22984356045534	4.89781338309094	5.28790925645348	143.438305912485
CACNA1C_transcript_4765	3.56339073357239	6.75852990659491	1.19730066648451	11.5534959138435	13.915119327039	9.28962688250647	3.93367015812238	10.0330243003995	3.26225477421159	11.2729538351415	2.42647338176053	12.3802195620315	6.33624382112924	8.49508096662525	5.02032513714324	7.44568011902328	9.62776523296251	0.942605479872255	2.46491152650249	3.73486044908764	3.94113849426302	5.54536834745521	143.140039015772
CACNA1C_transcript_13038	6.57152139492755	3.4042774368463	9.3083465231713	1.94913453126127	8.51005995255557	1.91207939883019	9.02830293774383	14.0357560825556	13.2041569569226	2.70977356241649	11.8158281713845	6.24473914969515	9.1146222029636	3.45389086647304	2.88598861516347	4.71261177617517	8.04477765746856	1.92651586435527	0.871927261134757	2.6188575527253	4.39885655815411	12.3930245884599	139.115049041384
CACNA1C_transcript_7176	5.48764252201664	13.6644762272275	12.0294879418744	0	4.40360712759522	1.63467363234893	2.68575607754865	11.0640082322389	8.34389540832941	1.5556234462496	4.99124345482432	6.49607168573041	7.98317717557947	9.4151952432506	5.21482139010336	14.0375920809392	2.97158257331674	8.16044344774254	8.05344155566821	2.05594094682692	2.85400219206554	3.93987897123463	137.042561332711
CACNA1C_transcript_9205	2.69636443634674	21.1998400998314	15.4234562293129	0	1.79096171373986	3.17453122767958	1.56370700106124	5.87837310416286	6.56166859990643	1.22171623971684	2.01586717953055	3.4838129985804	20.7637262484666	5.64912172112441	0.770140825646714	6.93070853608853	1.71981783804713	3.47912844651615	6.90488849294675	5.15153694482011	2.75267806149566	13.040880933114	132.172926878135
CACNA1C_transcript_14893	5.38035783084243	4.02389429007388	13.7856907812754	10.3751262208887	7.3740891160403	1.79610322901745	8.14653134963634	14.4847341111468	7.12343762840778	5.72693058042086	8.38663281529312	4.82360065649541	4.77261905148305	3.28923301713276	0.676393416923697	1.84433345633553	4.33649404517855	5.4816035421735	8.15652779046293	3.08584146577128	6.19683626970588	1.73239231238151	130.999402977087
CACNA1C_transcript_10032	10.6373479977526	1.65087705405299	5.23938816580233	6.23439201109662	5.8304792865419	5.56371205203946	5.48005061096664	2.12951319017412	14.9739028047538	3.56733575722398	8.36155957776072	4.29416740159618	3.81531761301352	7.08602398321553	4.49223352561012	7.01654687374755	1.87913428076816	2.34502120262863	2.98631511729841	13.904105065688	5.82063672151677	6.27862434964634	129.586684642894
CACNA1C_transcript_7152	6.54005526423588	1.46985506185211	3.424026652731	10.8222376496545	1.28407884729203	1.87615554089264	1.60721120266089	7.82421408010847	2.96763449753143	0	7.91303206427205	2.87162005560769	4.56184339446199	11.6101621129924	1.34321838980773	5.37984580019958	3.58873880783435	23.8197642273891	4.49193626995484	5.49974001832066	13.2787450168236	2.32574378360941	124.499858738232
CACNA1C_transcript_7531	5.21263395156805	7.3513515902299	5.8482386656222	3.27459171221954	6.10702161838224	10.0254663438683	5.88668405090191	8.69996067658112	4.02069903890889	9.69124480954521	7.59696491457546	8.16293936137713	1.0775564157443	0.607881285968078	0.961520903716607	5.80839914357141	5.56827600118561	5.18453706767835	3.56734265374522	3.06157248273736	2.75472552734278	11.481582298015	121.951190513485
CACNA1C_transcript_3266	3.05574499570122	4.89660616499117	2.26852655399686	12.5140974939098	7.33211878101489	10.797801766716	3.87580874584674	8.62437499198985	8.07629293177419	4.89211105248171	1.72530658624131	1.96749607651515	1.158861036831	0	21.0827028103183	7.55668710855995	5.0501583373222	5.54828014632792	1.35400749629368	3.896715655573	1.76896142797882	2.64819370533064	120.090853865714
CACNA1C_transcript_7950	6.45045438280187	7.57153852446223	0.998462878941161	3.21276825876355	6.03569098135134	6.05431654634636	7.31584922474986	7.77122195657973	10.3835090975734	2.64465180086445	4.41825189450766	4.27998104679287	1.6134162901794	5.60400556475994	3.80135508673851	4.73729240452553	12.3013462137952	7.37769254745787	0.767954950003963	4.47060190784313	1.81778320394626	8.19784043441221	117.825985197396
CACNA1C_transcript_3432	0	11.5836387335093	0.296835949925406	6.44588608261357	0	6.1559786859889	1.57481336652719	1.91440643984539	2.90187772225314	0	0.969610708803812	5.38063889973	4.52691087664826	15.9121185602845	3.64522203403874	3.89332316879647	5.41011173083612	24.3128809387629	11.1263466357635	2.48543356818795	6.84951827466355	1.98516668020167	117.37071905738
CACNA1C_transcript_4903	0.472213469077939	22.4452157440827	0	34.7048580753725	0.778603723266437	3.25098999193687	1.865365556861	0.2522685235129	0.823508568291685	2.03787087297301	0.627214016169509	1.12320609999383	23.7761479326496	0	0	0	0	20.5212226687985	0	1.93177697282593	0	0	114.610462215812
CACNA1C_transcript_10314	0.900604540186744	5.56683721154363	9.6080509944989	2.84321065362757	6.4280757658194	6.94821471211718	3.53754309774203	9.50100920208836	4.32995772313544	1.75411022114875	15.0142182168484	11.609911050808	6.01106248990044	1.30655556271181	4.42047754761659	4.79722407499172	3.5118898436268	3.6294699126331	0.536033168904157	2.36754220273777	3.80514168767136	6.10621318266624	114.533353063024
CACNA1C_transcript_15314	1.96588011235156	3.64764417693258	12.1847908088121	10.2756256522281	2.38676841844427	8.64122174274771	3.05128161740086	12.5052145870119	4.43400243964854	9.25201059978112	6.32978264851768	3.77323185272378	5.24389228101543	3.52201553241053	5.95736791682846	1.21451891915745	2.34776027973105	0.0315690713214662	3.09117015387336	3.48753372018766	1.8849408584159	8.61947047250601	113.847693862047
ENST00000399597	3.84060075405698	0.744024110737181	5.26133459906313	3.57975745712565	1.42579974583608	1.92577061814793	0.614367103991681	1.62646568905824	1.73678309606791	0	0.643398231835814	0.971544864273619	3.27422667541957	0.432549287837698	12.195015929145	6.11468249890278	0	0	7.06840661628927	1.66016101570019	0	59.2141585684033	112.329046861892
CACNA1C_transcript_2907	1.94202558003212	2.06724780930984	8.39583237083669	0	4.05901247773502	3.30839458409413	12.2651909116004	1.87017477719025	7.40429313116334	13.6992103203474	1.57569344222001	3.91361336607543	9.35036027301059	1.57788360670169	14.1754005196537	10.7403974658254	3.25339992926146	0.423320808740081	4.06580258110799	4.61626121284498	1.90815912420747	1.5760636128159	112.187737904774
CACNA1C_transcript_9599	7.48248891303903	5.05965570157591	8.8128024962901	8.93500294403384	0	7.07251465150207	5.77248190861702	4.65885876822749	7.98159267072274	6.59993179775376	0.370308296191891	2.95175581077295	5.03124113366367	0	8.96301283219828	2.26049242607922	8.3769152425141	0.574322357620614	3.95218125915703	12.6796033673787	0.708186737980347	0.994546705791577	109.23789602111
CACNA1C_transcript_12999	6.03136824484414	6.58132655252318	1.97502007184874	2.20517583073184	4.4469965781488	0.244316685233138	5.39661997513819	12.5559820829864	3.9468248797231	4.89947985505744	20.1914581397108	11.0455848591956	3.81000078024445	2.61106074165772	4.77607212945093	3.79829718011142	5.16282610012548	0.915280772013328	1.36398872529933	3.55392087438207	0	3.45884595813129	108.970447016557
CACNA1C_transcript_5003	7.7897952071534	5.39520070229747	2.01779054280325	7.44905039960364	6.98387919817801	3.76660603564485	7.6246253312783	12.990279753939	0	7.25774335702897	2.47114167615685	6.73978074111754	8.57443211011345	0	3.04031789252014	2.10310528328805	8.4028211983542	8.62664870898923	2.08387742605687	2.32338934911569	3.07500535839172	0	108.715490272031
CACNA1C_transcript_3071	2.08919694094758	3.87329935595697	1.8583624643039	1.54785690280895	11.3757492219378	1.09995360332053	2.3282024055876	6.01518135312504	6.21356095095079	6.27247835780744	7.34373554611703	3.85572549115326	2.81483240790633	6.43163421631251	13.0594976411881	12.0094899373721	3.84758424319131	0	1.42270120627906	8.32816757113938	5.06850033431164	1.05578574677538	107.911495898493
CACNA1C_transcript_5317	5.93868447498817	0	2.0261661345093	1.8888560791613	3.39309610597835	5.18784696711642	5.35380158820651	4.59607150224372	0.543335303983966	0.227544973204274	0	2.80896863370845	3.69689667052667	17.2564122968941	7.60957360289622	0.923035394709321	1.30695788403162	17.9904472687097	0.423805921264475	3.35954371070196	18.8738590512215	3.83531107351545	107.240214637572
CACNA1C_transcript_8141	6.94215991709682	1.66314339515207	7.53557626947929	2.44546049856248	2.43720603790354	1.67152007422512	3.52323333979438	16.1597819305963	6.2738968136393	5.06466607237445	12.4566385056981	1.26830814816171	3.65493266249843	3.93508099707744	0.981939565960445	4.87094840329522	7.20891732498663	0.932957176505332	7.29705446166088	5.15953232182391	0.568215903277759	4.73562307003409	106.786792889804
CACNA1C_transcript_4867	0.536010325933294	13.3273403469654	5.70746248577442	7.9348432542822	0.931721137060139	2.56761256990054	2.36961530744905	0	6.71363354523958	0	9.05082832765115	1.54270269834217	5.47456831117224	5.85475667182285	5.15187168892749	3.69373678063669	5.08331109648886	0.750709591574639	16.5694913990661	6.08359560330147	0	7.34930362389832	106.693114765487
CACNA1C_transcript_9923	12.1295295432037	1.68055659959688	3.41835488825864	2.05075383009051	8.82842701626346	2.63763624031778	0.583385919973346	1.63985182819726	2.30856548722402	1.87191552467522	5.78661510499736	3.68933883230187	7.10225085281183	7.97597935242087	16.5083425505569	3.5841834225839	5.82323195534885	0.732618906378409	7.75073154011157	5.50242392268223	2.83106790502897	1.77686511191927	106.212626334943
CACNA1C_transcript_7796	1.44654140830207	9.382168265542	8.01359866200715	11.7211214174497	8.44230801160454	2.36686821304019	9.61357571301015	2.31357479231073	0.0664214004031765	0.452521130913814	1.40753448314837	0.789020148305007	8.62920204874624	10.1178262834069	1.09536401894779	8.90974534129338	2.36814681672702	4.86342434846306	6.08196045782142	0.0472666109227102	2.07667559564345	5.40895610516435	105.613821273173
CACNA1C_transcript_10181	3.92896032904146	5.95783761257738	5.51153941044613	1.74805977513076	4.92629840014912	4.04625342231289	2.8669263901754	4.06742815879507	2.34835560448622	8.42505562198162	0	0.807977318030332	5.70159149949471	5.08954939656133	3.98230708295845	14.8318215972898	3.37556124764189	9.85645563387245	8.00205137334103	3.68330663381154	1.16314750424821	3.46490772547143	103.785391737817
CACNA1C_transcript_8970	7.23979182793308	3.66022689807697	0.538434376548867	1.15685776231646	4.88104333531794	4.86889457198367	0	4.60820712835513	2.1281951045706	0	9.39207254002531	5.68295647309576	4.0970496847549	5.61115528230441	1.67393916959192	11.3422101173216	5.71795271302305	13.2740655716575	2.82947305972422	4.91235137410137	3.09995966578389	4.88637455684371	101.60121121333
CACNA1C_transcript_28486	1.90877979292521	1.5063919310046	6.45060231759294	1.7429439123754	2.27984356393889	0.534705664582483	0.942063325280814	1.37446036849479	0	1.32560419410199	13.8956351898773	5.60959730171259	0	0.29863321239193	0	5.94309816958251	0.333296123034762	3.83048159476279	0	1.46330800525361	49.9359271959015	0	99.3753718628141
CACNA1C_transcript_3466	7.31261910541732	0.679378307957023	6.36376125769596	4.61750481160571	8.30261741380584	0.69798870570578	4.70776175796626	10.8813110778086	0.865093247147812	9.89753492029593	14.1719555998061	2.3763958605612	8.96337925765684	3.03590071554854	0.12719643373333	3.41257125191073	3.57174500522638	0	4.73194760944231	2.18587231318524	0	1.79123499966742	98.6937696521443
CACNA1C_transcript_10494	5.61114888216763	7.67878052140625	1.79421394230968	9.2071211617817	2.53710293660944	5.98605598729292	2.90346333811316	5.48190698534143	1.67610869716401	7.38254581137308	3.28828287079291	5.77000235117728	9.76174673741017	0	6.14851740295324	4.56039716014027	3.40381603232703	4.86790568276966	2.15778440859339	1.55990875077628	0.83753162185686	3.7430533624537	96.3573946448101
CACNA1C_transcript_5861	12.1913834814151	1.18019798187133	6.1676625109778	0.50597935926192	0.853845647782814	9.92146212558443	1.33248962176852	2.62600299805077	1.62782905184742	1.02939523769423	3.32878111273139	14.110127420564	11.2794223112895	0	2.68559617714817	7.86872034503994	6.35473509336268	3.92769231539658	0.898804285258705	0	5.59978497765242	0	93.4899120546976
CACNA1C_transcript_3133	0.243400586718971	0.56886640125019	0	7.58995172991653	0	1.19137719996183	2.02966052244367	1.51811577588371	3.59062147876375	1.03390485646803	0.0524338495566905	0.685250528426809	0	27.7736791456452	6.06942062563245	2.82399339142705	2.3645239330384	5.46309083140874	0	0.617014176503858	23.7680215130466	0.171330285709574	87.554656831802
ENST00000399601	1.28529346552464	3.33004886352548	0.75020692415376	1.90170755132079	2.9759686195513	3.85628565055491	1.91466652974093	2.60839737596753	0.563636605495979	7.52435600930591	3.10651916438134	6.57283420229478	0.108029046021796	8.5467350686196	1.08146831683081	13.6415992022176	0.277356974137172	12.2734646684578	7.31222868365519	3.76950461207761	1.37893334256655	2.6084879783424	87.3877288547439
CACNA1C_transcript_6424	2.27081779468602	5.89597542456483	2.58356738709636	1.2643404559	9.39143881086775	1.72413071618762	2.4965151004422	0	7.90194748343084	3.93848170390205	0.703760259283509	1.85363457194793	11.3638341211136	6.02519403401179	2.2655260104626	5.38980181091148	5.96739047482572	0	4.36751638668668	2.37608458420317	1.39842882438884	6.00160310263254	85.1799890575455
CACNA1C_transcript_14862	1.30573892372778	6.91399583426209	0	8.07369638163539	3.29689436153624	5.6318338033586	1.15586328080926	8.57130401120288	3.98674509084621	2.18552763721579	5.51531793392235	4.73217176329656	1.32159650234675	2.61517294791348	3.25781651965924	2.94551777151908	3.95281365880766	3.11970690466194	3.51534339843047	6.34939778135253	3.34533354198153	1.16219943706898	82.9539874855548
CACNA1C_transcript_2880	2.72309012348714	5.16312730996234	0	3.67817389598003	6.96455969383642	1.29380946216784	0.293181300654416	1.04071817232101	1.69957215409334	0	1.10062039916218	3.34405011378895	5.35640635707245	1.03544953002958	3.13773347728267	3.05287693679564	1.14476760732325	8.23726556184514	9.32322889066518	1.57478701439956	18.8746147274942	3.39567549624489	82.4337082246062
CACNA1C_transcript_6095	2.91633990276204	1.14683754513954	3.47533711107934	2.16643821441326	0.18615812892549	4.28279367124378	1.42084013104777	0	6.54058385158176	3.11897837050701	5.5639387887954	1.87736741141649	2.95424314109531	0	5.77754051065244	4.06313708739052	8.09670867434762	1.71908117627382	8.61704263898783	1.22711521811329	0	17.249269577922	82.3997511516947
CACNA1C_transcript_3448	4.70350106047023	1.59105556385232	2.21389131930216	1.04559748676892	11.1268495182721	7.62240004960251	5.02311025438493	3.48163294821671	2.87486156280605	3.70285699204012	2.29571429204942	4.40320218933816	1.91450541397746	1.37848232818598	2.06419046339035	2.03969498785334	3.64473320160228	2.65538736815721	4.27410098807444	2.15738854920124	0	11.9491283928095	82.1622849303555
CACNA1C_transcript_9571	3.10199576696858	3.9267857116463	0	0	5.92820412387762	3.21462629284249	1.09360557865556	5.1757554233318	0.926233191045978	6.64516609546958	4.33664509718974	9.18654736748232	2.63292026582979	9.43073072688877	0.926987967149918	4.37405809689502	1.86610033869142	5.058721141774	0.213667455536382	2.36423842376145	10.7480735811073	0.62779423941184	81.7788568855558
CACNA1C_transcript_11870	1.30757585155522	5.51730013576668	3.59669700932529	0	1.83733266627833	9.06958914955662	1.25936583818796	0.271380491987005	7.21439710264339	0.33213733254777	3.5129665842432	4.39669445387852	6.69949723482698	1.94421854978852	2.86455163509264	0.90006746873784	2.75253583942262	2.1438595655869	3.96453375378792	3.17291517094852	3.38649805255103	15.3538392541863	81.4979531408993
CACNA1C_transcript_5344	5.27866458722472	2.72732647388074	0.785966575051647	0.259882071589928	4.34939137300245	4.48535388136702	7.74115363022743	2.19495094006265	9.7098891147272	0	0	4.57118290785843	6.52093031326494	2.33192028235185	7.13786784658119	2.71285397371921	1.08560007415429	0.372425302375849	2.41895168270776	5.98072751367134	5.26977023068247	4.68525400793586	80.620062782437
CACNA1C_transcript_10134	5.04424342689216	2.42170178716496	10.6083235083283	0	7.27000042096259	2.81148986724008	3.88518635299188	7.24976697176195	5.66918132830565	3.75644683946761	0	2.01765918260444	5.01966079953903	0	5.27567895621559	3.72600976643352	3.98207029800371	2.64557746024679	1.64082441341098	5.52097221501505	0	1.07613892515212	79.6209325197364
CACNA1C_transcript_7620	15.2842953313568	2.5787715104616	4.68503889509137	5.63033714697397	3.66314569895456	1.95241793576636	1.50377674914674	4.3923596771021	8.0992849137089	0.896634542572214	5.03461795576583	2.5627583108903	6.4070030806525	0.0136112666880863	1.77766418738877	0.303262224544442	6.54982472612877	0.666177005061364	1.1694319583475	3.99923357017928	2.03004407166537	0	79.1996907584468
CACNA1C_transcript_6088	1.31517157883736	0	0.249291854013781	4.08624747216598	3.8166883346389	5.44917778419059	0.332688871432884	0.887288639640762	7.04084765452745	0.540628626193897	1.43835347282226	1.88164526963707	0.745416828143235	7.7427873543308	0	2.68376397046972	2.57124557637803	15.0302086504198	1.38264091916406	0.732773044775168	14.4580203676628	3.05416717274093	75.4390534421855
CACNA1C_transcript_7242	3.57180836167099	2.95685531659332	0.649606381056449	1.9116494963269	0.740148773541513	5.34265810159152	2.67778984951875	4.4667339865655	0	1.79654207866398	13.1621474015494	10.7126504099682	0	2.26204002193889	0.595437358362869	0.629668921204633	2.2717539951142	7.99378195852099	1.78933621725554	1.6347775917799	1.63781983192966	8.16856210730167	74.9717681604549
CACNA1C_transcript_12974	9.96981797658135	2.91080453703334	0.506754574365618	0	0.263485488282177	0	5.62430752789111	1.78702206012759	4.43253144042139	1.6203386193933	3.62438517944145	4.02463622012594	0.401236625473388	13.1946867866572	0.51788018563847	0.794345008931286	7.12854319655346	5.55482766195897	3.6513990295022	2.06493761831404	5.98150495051683	0.536919063237271	74.5903637504463
CACNA1C_transcript_11395	0.117522267161172	4.6939600381343	0	6.51618052318282	1.79132590478856	4.21425553104456	2.34922218948078	0.144826655329554	8.75103829228502	13.8012343557441	3.16095027879861	4.30900964660625	2.63938202391404	3.68057872270264	1.04299306994235	3.22942263479691	2.11219865261428	2.23806930648804	6.24951500107119	2.03495592126267	0.365520706935738	0.0643419829956069	73.5065037052792
CACNA1C_transcript_8950	2.36364974669901	4.53569830757408	2.16447844382393	0.888456478751022	1.51265732998485	3.80306274052125	1.13310590657308	4.34639950098292	9.15684440887335	2.80856825278231	4.88561194070136	4.41848514432275	5.51501210430364	2.45015186371689	3.02914527161088	0.913854508121456	1.52583655114258	0	5.51788323735676	7.2604395813266	1.21109831312444	4.00094196450214	73.4413815967953
CACNA1C_transcript_5165	2.35338370860155	7.2006876178107	7.15073841183381	0	6.92382749095746	2.56505534353991	1.54087376369083	7.28793810935963	0.494429673921926	0	3.65227888837505	5.34341553494034	7.82134502659606	0.978492591138572	4.30475097092546	1.82071129173249	1.70898689253207	0	0	3.66100058966741	0.0807809004148874	8.39380123361192	73.2824980396501
CACNA1C_transcript_5327	2.36103592607446	1.74765343636508	1.55925092393611	5.08293527651051	0	5.39227750735333	2.17863633679643	5.12157118674936	3.50665847706751	3.28619197181672	5.44918024111501	1.53763694854677	3.86041029297174	0	1.74837415412137	8.52578099217745	8.87412141516714	1.62860667042197	2.81948271887448	6.09112334671947	0	2.1357003624028	72.9066281851877
CACNA1C_transcript_19233	0.166871242865419	6.47111717399917	0	0.265390005441957	2.9017044326623	4.48303077222883	3.7038173448527	2.22636652029434	2.65758074843887	2.65850185514115	0	0.0578519384012557	1.14768330491879	0	4.84936407226069	11.5934962793367	2.67047216743135	0	5.58377355026188	7.94874953359108	0	12.6579692256293	72.0437401677557
CACNA1C_transcript_1538	6.66639825091033	2.24213160540225	2.64463277695292	0.501267910205822	5.110937728934	10.0081004187674	2.69501391694563	1.73348774722542	0.135808299046821	0.483296104533323	0.253781760953326	12.4511169730145	5.68068971898831	6.86541073660194	4.18614863813089	1.33680377634729	3.61573739013786	0	1.35222272043514	2.2856581570073	0	0	70.2486446305405
CACNA1C_transcript_8931	1.34643658672832	0.171199215552262	0.226005505964189	0	5.06087051978272	4.56559266831145	2.75793783074398	0.399274175016483	0	0	6.19016713460195	3.88609286925828	2.55918807708589	5.7114057027012	5.6061771886925	0.648007226419953	6.38006111284815	4.50316554318716	4.33151283764404	3.07948485912533	12.169090990926	0.483536777643855	70.0752068222337
CACNA1C_transcript_16640	0.714364388833808	2.55724210016568	1.15230772661651	0	1.5607791690486	6.66109686063129	1.49162150056023	0	7.70287601321143	3.81868414399668	2.52092094131674	1.60949435254491	2.94001681042827	10.5172677217336	5.67660230719313	2.90099876293043	6.87817317007882	1.5086593333243	3.11502285315019	3.37125875403469	0.591472454661989	2.46551674289189	69.7543761073532
CACNA1C_transcript_5633	1.65463694482886	1.1420200565929	1.92069733062518	1.89407425505605	2.80320071740611	0.603422627176572	1.34841861861507	0.780977647549038	3.48107970075696	0.599966020587352	0	0.491206739092117	0.47370529769359	2.48448452745409	11.5412370028372	1.04079824685395	6.0436101144965	1.30769360758482	13.9518035459179	4.13185137952817	0.183301273087338	11.3038671600723	69.182052813812
CACNA1C_transcript_5658	4.32637782387102	4.89701147644969	0.491088244741817	1.31229670055622	4.18665946952433	0	0	2.20650978676988	0	1.5560749613482	0.398630275404104	2.55573989408222	0.678992590972513	5.43264524869055	1.02013170505463	8.87620141275855	1.78029036936416	4.29260411089744	9.06796882532284	0.145788622150185	4.8254655168637	9.61347614167252	67.6639531764946
CACNA1C_transcript_10011	4.92442722386891	3.72851150895021	5.59296779040426	3.281739437848	1.30143284114663	4.10865306698837	10.4373980151853	1.82817783271172	1.99279886041558	2.64719733047727	2.73107327623461	1.9788985375623	2.08541116041803	3.18853319563532	5.0778202156558	1.19081718195101	3.577801613832	0	0	4.96524441518748	2.40393630303502	0.501180768819842	67.5440205763277
CACNA1C_transcript_768	1.71391467334809	2.2931486772685	0	0.426742907208886	3.58907883532254	3.17038855671536	2.56712717479395	6.71982720387152	0.0991338006657712	1.77585854231262	4.34683152984805	0	2.06803734078691	4.94916183834316	4.00499008079669	3.0088000007195	0.102317660114211	6.79908588381091	0	1.52460553662694	17.4695770819794	0.820696232709435	67.4493235572425
CACNA1C_transcript_5052	1.38964199044719	0	0.902605410761473	0.938083967478174	0	2.12585132683786	3.6778792214106	0.410032455128427	0.210263074206367	1.65892784409811	1.57404316687009	1.0719165197901	0.123563646846149	4.73702907113173	0.391649836344434	2.67737981175307	0	11.2356548359017	7.80214110361765	0.228096165517252	5.1695560613931	21.0010993477838	67.3254148573173
CACNA1C_transcript_14837	3.36735603911751	3.90896688711658	3.41843417976261	1.21354211131402	5.44639648732525	1.64760888012329	0.446458363027632	0.693466047860085	2.03999568307844	0	4.9466564079944	2.47548877876983	4.99337312978868	1.4235169885937	1.46043113809575	2.36080445235804	0.675647319444239	6.00064803950819	6.70113042770282	2.24381044553193	11.6602417380599	0	67.1239735445729
CACNA1C_transcript_7742	2.90869876699312	0.658006637328827	0.631966746366495	0.206095452191926	1.09833194559027	3.25660881338396	6.054903113479	9.16543899980613	1.45092465077605	4.05083741446085	6.95157335031479	2.37021087687359	2.02781495094419	7.68883700287034	0.791436645641643	7.31927531671735	2.81773254783093	2.74638517914276	0	2.65283736113799	0.975762088905777	0.655860908971871	66.4795387697279
CACNA1C_transcript_12037	5.32001948326082	0.859427737567373	0	1.69469362936875	8.15903383789305	1.99992478026252	11.3116534412892	1.12183070483711	0.125741495536765	2.00414284769596	7.69332264186739	2.3023483661514	4.53954436159562	0	5.46517600159812	0.620482209697958	4.81093737154914	4.90114844872696	0	1.6112398462357	0	1.67663520714338	66.2173024122772
CACNA1C_transcript_826	2.68377263159039	5.51955254303549	7.77501569786384	2.07797643675047	3.2545526781996	0.443127106443249	0.852508061524428	1.24572540778955	0	5.81459491433771	5.87523562529506	5.22126683323895	1.10493834064471	0	0	0	2.77790712046882	0.883121659650499	0.14714950504076	14.6327942138744	5.46958624453174	0	65.7788250202797
CACNA1C_transcript_1650	0.49556049025487	4.76454698878183	1.74697241524083	0.251473674284261	4.67227615293728	2.05323383407104	1.8454374748027	1.99091370008771	3.50659111793341	10.1221237894612	0	1.06535187129177	1.28926833821958	2.04368953193273	3.79552187247765	10.4436199860601	2.92690414503017	0	1.15498240390244	4.80791875632213	0	6.71998007119943	65.6963666142911
CACNA1C_transcript_4120	1.73191930441012	1.12987444588698	0.687011595641339	0	2.39737178249767	0.675274606828978	11.1365939989804	1.78358401828182	1.25721403931746	4.21048192103321	4.91034481898446	4.77316630772413	1.99693708874834	4.71472342147145	4.74529294675536	0	2.07903619038545	4.17491388738758	5.1097377153818	4.94013624117578	2.48488030111204	0.231342736909242	65.1698373689136
CACNA1C_transcript_4215	0.837269698462937	0.166903926576349	0	0.26489060267224	1.04351815870653	8.69821756704366	2.93637434873162	3.5225365009259	0.695240498075106	0.0793870076126035	0	1.75602761535161	2.77454147503853	2.43632302474884	0.695327429948596	8.21632183016528	0	5.80690528203122	1.17666654244608	4.1059729502917	3.54536970281728	15.7785270922219	64.536321253868
CACNA1C_transcript_7079	2.1092728265987	2.464608171203	4.5428586106531	0	1.86788273872224	1.93583060771108	0.996499438833502	7.15707534901266	5.77801019859238	12.3336654938958	2.364949192273	4.83915850180952	1.32725601180733	0.97670720637425	3.2200985539351	0.295936189596067	1.75091439760753	1.62237389224329	0	4.84693620934286	1.54677177716584	2.54638330330244	64.5231886706797
CACNA1C_transcript_7309	4.74627094472378	1.25107554739841	5.0809780207572	0.136203820616696	0.793380494461374	0.88301494172871	0.0570775644233539	5.58798816986006	1.638682005359	1.85980672199216	7.18115016302186	0.866476583762262	3.16336243404902	6.09166838530777	2.24565512047682	1.17984794552134	1.84958911918685	1.06794391322368	9.3335359186848	1.99670981651659	4.62278963969777	0.491291157982788	62.1244984287523
CACNA1C_transcript_8110	6.19248442959249	0.169303966476694	3.21487943136819	0	0	2.36915103488151	3.87735920324758	2.36200996057139	2.40820083439885	2.45973289327074	6.87930455759039	2.23709937737092	2.87985874274417	3.3160207830858	3.86930642626168	2.70633091684293	3.15261542400225	0	1.46427243596479	0.798592117118297	5.59532697554609	4.44719810252789	60.3990476128627
CACNA1C_transcript_2973	4.05527398847201	2.39841439202944	0.269504585242631	1.14765050739754	2.18170368131257	4.13314840225372	4.18690021677059	2.64445412352808	4.54836203898611	1.15904867366229	1.87673185454829	0	10.0197578779863	4.45908715828522	1.59330386369317	2.76189293809708	8.50064645805686	0	0	0	4.3056202782871	0	60.241501038609
CACNA1C_transcript_8077	5.28126652018177	0.184241477693812	7.65014236460579	1.4516473176358	8.30220442777646	0.317316144648256	4.35204970826451	2.14310681482245	4.42597134562564	2.87230390371498	0.458482717566176	1.05725957267551	3.08066363501467	0	0.848588085212264	2.16362527355116	4.30380395291822	0.468472027930872	0	3.37080592652153	0.589589373762188	6.59167161516014	59.9132122052822
CACNA1C_transcript_4840	6.60384557838393	1.91699124300481	0.763465256988537	0.669033786211282	0.680670436136557	1.8572016357219	0	1.41524287544879	2.19771747536373	5.15748301755646	0	2.13392411301463	2.11649044509256	1.76687121051213	2.85269002938429	6.94164958405916	0.797470478122937	13.6568716488024	0.733226124457637	0.634227064724348	6.21478670280267	0.726349063136357	59.8362077689251
CACNA1C_transcript_8964	3.91876720866173	0	16.9281078931166	0.474824473814224	3.09740883716097	2.4018775883563	4.23167809886557	3.98533345944763	0.517892570453235	1.67461361044709	1.41857216368343	4.83857908472812	2.3876423518028	3.03990677985114	3.10843406819074	0.360991794377246	0.194512994506168	3.97861983768687	0	3.00262552606026	0	0.230184847801339	59.7905731890114
CACNA1C_transcript_10477	2.40728144122305	3.44489940647637	0.974273739375683	0.0216394465185665	0.276201713730771	1.04547803100197	4.85415393124937	5.53343327430011	6.10977611907358	0.789788275964166	6.03478859866775	0.507948858606417	2.01911888127655	0	3.99372155446736	3.42434955264243	1.79856277011596	1.12254339579022	9.433472770403	5.31284624371003	0	0.51055160506088	59.6148296096542
CACNA1C_transcript_6576	6.82761204070376	0	0	0	3.07174098035833	6.89909417222528	1.04026123245604	0	0	2.94290280777707	0	3.75334774452187	1.66276380204948	2.48803726153676	3.84066007772412	4.08512536137125	6.75989821628921	2.95867874078253	3.5760554405537	3.20467192679371	2.56270876984118	3.27472913115058	58.9482877061349
CACNA1C_transcript_7658	0	17.8829277221596	0	0.941714806826995	0	0.420523418657863	0.558758498580284	2.18305425573753	0	0	0	1.52566404398999	19.8324054132462	0.562247151589723	0.470187197412679	0.162131527360118	0.707633997764628	9.86197055921318	0	1.60141781356605	0	2.14857540528278	58.8592118113877
CACNA1C_transcript_16178	4.86940057473802	1.43255461748912	4.99438293015991	0	0.222057317745608	2.27259535226882	9.47172761182431	0.619085471150898	3.28692865602207	11.6726533916033	5.97510693158279	2.331246834028	1.3937556519923	1.00461096462104	2.65117371792395	2.81220064087065	1.39006872139369	0	0	0	2.34161633624207	0.0835543966285268	58.8247201182851
CACNA1C_transcript_1623	1.45809399860345	7.02319109154082	0	0	0.981175052510248	3.95010998543573	2.23603355155085	1.94057744255342	1.51138351105009	0	0.00329574596861182	4.21875804208723	4.92763994992356	0.490873178237279	5.08533701360212	3.89477224887797	0.395227294284106	0.920571158349174	0.987477306610854	0.869807176586865	1.89969404548702	14.1166995839891	56.9107173772485
CACNA1C_transcript_6711	1.03736477611443	0	3.74637569439284	6.41034949717073	1.74178966633723	6.02472171538588	3.66492144770799	0.462619685261474	0.393340493185231	3.45988577141326	0	1.4336557219489	2.19864928304261	7.59705258128067	0.909633819280331	0	7.48370587956945	0	1.89390659218649	0.292255094441373	0.828325896325897	6.74452936097153	56.3230829760164
CACNA1C_transcript_2874	4.10973836070537	0	1.06460187916075	0	0.294647529270921	2.72689882648112	7.88840887792372	4.20917285097092	1.69866569087941	0.839708030476223	7.60340434787842	4.47350753949479	0.95893083535695	5.51002904396871	0.0224874494289193	0	4.28396603957068	0.632350905451932	1.58549058886504	3.56949266818979	4.06729851023654	0.773098225913009	56.3118982002232
CACNA1C_transcript_9511	2.8290953869925	3.56610737828635	0	2.04483131714051	3.30123944252065	2.92501815336073	4.4663268782564	4.79854290395209	4.07479249326422	4.51338275541928	0.197747793455032	0.991444885340732	5.46421872986674	0.993322993123153	1.06631971516908	0.72166608159378	3.38834358795058	3.8416475726776	0	3.74989442223321	1.53611552293477	1.40152688986889	55.8715849034063
CACNA1C_transcript_4057	1.59415007071136	3.9914697609159	0	9.54804701183181	0.393580789958787	5.01899306333957	1.03274149751759	4.31270802740766	2.11371912627863	1.05710313710169	4.21063566864332	2.35762885462497	0.876803441799546	0	0	5.19626228787131	1.99231806745585	1.11589444627341	2.46909135521592	6.92891102756666	1.27379944717251	0.349303523266066	55.8331606049526
CACNA1C_transcript_12279	1.65938818363789	0.537163587602659	0	5.90602793919757	8.341163056709	0.541191450045618	5.47571528402519	0.542927887786308	7.36360997875377	7.20406698736763	0	2.20582883328282	1.9887816514125	2.20270493296797	5.48789621664526	1.71365272045958	1.7302466073832	0.0940614246888556	0.39010635948553	0.940127580392458	0.97598666999377	0.500991864236338	55.8016392160739
CACNA1C_transcript_21198	4.45124016558802	0.31309567884009	7.13366582630142	1.04215219736997	1.15767618365263	0.257967078760297	3.58691318873133	1.54079025047745	0	0.349213478215034	4.75077109822577	0	0	0	0.472326191967728	3.10209101961113	4.85955190353026	0	0.0216237581774728	0.774535799218576	0	21.9525551654306	55.7661689840978
CACNA1C_transcript_8905	0	0	0.544875809554492	2.29978554929457	1.12219636080645	10.6380675537342	2.19212495713415	0.731757115430105	0.234251578112595	2.68579813067564	8.21029459082712	2.67761838662312	0.559961830476477	5.0734071254881	0.448086559790736	0	3.5885537653466	0	0.743144623579251	5.0596858187076	0.984914503925401	7.19507340389712	54.9895976634037
CACNA1C_transcript_9656	3.03972983698378	6.21141569269505	3.53361604362039	0.511631638569216	1.99833666953237	0.408796212246858	0.501910072750014	6.8466679864343	0.612537347317524	0.0610741014153824	3.66255326066837	1.85133100174099	1.49685338640769	0.337586935065662	3.23947002024226	4.93414830597489	3.99275629736464	0	3.31213930511314	0	3.91519778037592	4.52001746241974	54.9877693569382
CACNA1C_transcript_8125	3.05394788047647	4.28766803017775	1.15760555432302	0.539883199311344	5.84722019406279	1.10802557842758	2.43422115809728	4.88843356349481	4.97996979283449	2.44745493255386	2.95282100533407	2.15385541391789	1.7484179107147	5.96997705787789	0.695709686744413	4.84411648510883	1.00854776301811	3.69458992398684	0.00636147939041587	0.582890269411434	0	0	54.401716879264
CACNA1C_transcript_10465	3.5511375706519	0.976397544455534	0.0981913254785738	0	5.82489107352629	0	0.166972259375713	2.78048512132403	2.43013024766304	2.1970481691545	0	1.10578419939474	0.81665598912388	2.04065127634871	4.42380447588444	2.07142241454869	1.29500064169143	8.61860507275411	0.861368915950562	1.00735983658998	14.112827520564	0	54.3787336544801
CACNA1C_transcript_12924	0.758354718931491	0.950388112503035	0	0	1.08001819333713	2.42158468546155	9.48665232853512	11.188173602031	4.15013238423357	0.55322413292512	3.79785139872774	0.825068438539661	8.43226965068245	1.99246163108925	2.1490468663498	2.36527002213263	0.270658293316381	0	1.08243517559508	0.527234907853967	0.053253069283052	2.15044144811996	54.234519059648
CACNA1C_transcript_4836	2.09077971986104	1.36545849197807	2.35177015245221	0	0	0.955156771730515	4.16764963939391	1.43763375485602	2.98341440191331	0.502438824684724	0.617421300482891	2.1131265397093	0.254211948704671	10.0727526137497	0.112437319367966	0.0976173851475828	3.49115513671788	0.634726101175478	0	1.2376028792469	19.1050376798838	0.244932036828588	53.8353226978845
CACNA1C_transcript_9638	2.80094371341682	0.856796990998275	3.76253276623027	2.77450599791052	1.34241162384445	3.5021187842398	1.45784991713088	2.63928345174353	0	5.09033558756901	1.32275924358473	0.550201188794138	4.1599671030153	0	0.415009736103208	1.97396886330307	0.82199324114548	11.5500534833366	6.03120132291342	0	0	2.20083636369982	53.2527693789793
CACNA1C_transcript_10807	5.49694947661945	0	0	6.27174100920727	0.352753966200223	2.35576761324548	1.94204986705263	0.0704318284523264	0.36498122464769	1.04722012593651	13.1789238747087	1.56864743405567	0.844946153746254	0.767095344928615	0.496608961748224	2.0582079925247	3.31655728737544	0	2.91763634772914	3.40352779025771	0	6.550601343681	53.004647642117
CACNA1C_transcript_28477	0	0.409631878943228	0	0.22928559806512	1.39939657354204	0.355407764556986	0.499977837585122	1.53181067946875	0.431295501933538	0	0.808715832484088	1.08658930163328	0.217863577574422	0.394230917741889	23.5525848771978	0	1.01446056587749	0	2.92827573059723	0.0631781925464954	17.1977821261218	0.856474315233537	52.9769612711028
CACNA1C_transcript_9851	0	3.39536816094534	0	3.84537198348812	10.5470245462986	1.55472122286733	2.51699154958279	0.785007283440997	0.400191077231193	1.18852984722377	0.86332052398382	2.08022810969898	0.757774352121871	1.39842890661442	0	0.777068263625916	3.90459605115852	1.05934032459532	3.66394885431036	1.20019073526946	1.17767631898584	11.2439428835709	52.3597209950136
CACNA1C_transcript_8754	0.41416752351142	2.54880814700325	2.28870346199365	4.69096169383043	2.64565596667316	5.21917944197119	0.967231458442908	2.41885168666037	2.58402581493396	1.09195793959762	4.23798817683042	2.10834627116896	1.03877615534504	4.18718646117408	0	3.74437929141651	1.62229101688652	2.42706251400215	2.60897819329822	4.05788821251687	0.813402968386366	0.286158523086395	52.0020009187295
CACNA1C_transcript_11523	3.8588759663131	2.45148191512357	2.8037445654754	8.62688164511591	4.16772598809087	4.39145626474276	3.39928438823057	0.145817554498227	0.385280322357416	0.392250590655617	0	3.23028571392982	1.16281305950459	2.08187543057434	0.815416764011574	2.02676250457276	3.64958442378361	1.31027983111189	1.23959945392346	2.31449929454881	0.596790302206297	2.88525191507692	51.9359578938475
CACNA1C_transcript_6106	7.45294990388502	0.12460364019605	0	5.3951395819248	2.01390823985223	0.890848514835528	6.03776767483354	0	3.97982823968833	4.80523255348834	1.40775356096529	3.80752468858724	3.99335683292895	0	0.782893367844951	2.50839018370231	4.859256102932	1.17617264889979	1.25280547495955	0.504131507539185	0.354232687355565	0.5692408415502	51.9160362459689
CACNA1C_transcript_7294	0.746458791087977	2.78660337450879	0	9.55140230547388	3.92519609701411	5.0730406676847	1.08370546382883	1.74836824949496	1.95028411432753	1.53827027738163	0.697174127826663	0.141441465313559	1.91621094061247	1.88520752442029	0	5.02441641007604	1.91267858521773	9.42824710629399	0	1.64522502754286	0.834692772867649	0	51.8886233009737
CACNA1C_transcript_2901	2.85534565653536	5.70695211214206	0.259899903124597	5.14560979202514	0.629319520538692	3.07732470645146	5.90038675379654	2.10777704149764	1.26818149820571	2.53202056637353	0	3.8495171263148	2.42728119551036	3.52634498404483	0.551302611065729	0.903107935765155	1.49429001334659	0	0	7.77489926123786	1.42692581315157	0	51.4364864911276
CACNA1C_transcript_4912	0.161935791301078	1.44690757639788	0.662522732859203	1.47799163447225	2.2047748134371	2.20773590357365	0.779438543650481	1.20028300862806	1.40366401313454	1.38967806229602	2.23208244164717	0	4.93703368915886	0.359518899362301	6.44560043256352	10.1222265121188	1.52513710085422	5.46733747716574	4.18564249215455	0.0162986618155752	1.24383328259241	1.60196094747229	51.0716040166557
CACNA1C_transcript_1303	4.85384925483906	2.22045231386727	0.665481995304447	0	1.48226157786884	1.28322210028283	5.13385517200628	6.25762496988112	1.98456950346306	3.79460440355073	0.886469569594922	2.06481589214245	0	1.08581858119445	0.972932076984154	2.10047955187677	5.37074734561371	0	0.735258556907505	6.26570150671104	0	3.02424404356387	50.1823884156525
CACNA1C_transcript_13116	5.83515837628372	2.31565041960799	0.357945837432534	8.50232460779884	0	2.8818935554784	5.33994625182287	0.811727332556895	0.164942038629484	3.70130641537026	0.979171411974915	4.16207050689381	1.88434202777403	2.17881188704581	1.24676439915575	2.01186583732111	2.39708677044951	0.0928006314226355	1.84922569424183	0.279021489654454	2.67063632030255	0	49.6626918112174
CACNA1C_transcript_6242	4.25102186774858	1.24194752713668	0.364861996627678	7.92626031839568	1.74460382886031	0.136648472486658	1.52429955926055	0.672781734088807	3.54200722816403	7.58587891797403	0.615034900606257	2.98491128527184	0.277818746682686	0	3.37276101609353	1.95388360209956	5.08084857750705	0	1.03495913058422	2.44424944402612	1.34651393624859	0.799286228389345	48.9005783182522
CACNA1C_transcript_7528	6.32061730711243	5.12048429483702	1.46768827398111	4.11841528477169	0.266558704152884	0	4.01671802765979	6.54883874592701	0.050276815241344	5.18125566867989	1.65437207707432	4.79915468836501	0.0803781180135203	0.0860397110877464	0.24915957592391	1.22116678925225	2.97946003686924	0.339189710311027	2.27174290648794	0.768826344283706	1.13851897245637	0.179137831775154	48.8579998842634
CACNA1C_transcript_1597	2.04395028767528	0.0817741773657672	0.545885703284119	0	0	1.46819611497559	1.92760537641513	6.01446066711157	1.807975399574	0	4.74776195013437	1.78198695910562	0.907622632484599	5.97608117475133	0.150541136662205	1.31514540163597	2.4616842462667	0	5.02812571689282	2.60712412808506	8.1591026045504	1.06870320946921	48.0937268864397
CACNA1C_transcript_7220	1.78448629887399	3.48621298223731	1.41197422017253	0	0.268130776288979	0	3.98761509327556	6.40437583959353	3.40483747606504	3.39245448932312	6.05952778864811	2.16172730312149	1.13988431019519	0.626377987485205	1.99122142933374	3.36218699033874	4.55963549293964	0	0.339361625404325	0.641180100126786	0	2.92304976472985	47.9442399681532
CACNA1C_transcript_692	0.182296848998069	1.17967849624568	1.71551502796437	0	5.89015116192147	3.38166444800943	3.44472432954112	0.482621137859645	0	0	0	6.00653341558226	5.14993179944784	2.54531448692365	2.33423994217318	0	1.87109898310008	0.933699997630735	3.60999181891477	2.41709259235566	6.54649132681878	0.0968079766256427	47.7878537901124
CACNA1C_transcript_10046	0	15.3221711906338	0	14.9280626237778	0	0	0.723885075411542	1.02920928585944	0.135803197472388	0.206683892203957	0	0	6.03477366958384	0.183745236075014	0	1.90102923098639	1.52872071710922	3.39574231764002	0.315352838281402	0.743814980276828	0	1.1135508451307	47.5625451004423
CACNA1C_transcript_536	1.15424891567572	3.63674274773472	0.537828249154866	1.54830083675916	1.9931768209662	6.60663328612302	3.06921215038887	0.689991287917339	2.73364033012524	0.592189603214	1.584369896553	5.55966220276829	0	0	8.16390150826842	1.06006872112136	3.93384138889941	0	0.499698619716417	2.29800520297489	0.421701513805596	1.11723596563673	47.2004492478033
CACNA1C_transcript_28845	0	4.33546150208831	1.0652732367943	0.191427730542731	0	1.99520760113231	10.2743568680563	0	8.35265898614298	0.21926208021213	0.382907370724766	0.759027365772502	4.92278359816916	2.68197975244997	0	0.3392001359606	0.81386764406515	0	0.779374215619014	5.67872028294543	3.69009729009223	0.638567018386031	47.1201726791539
CACNA1C_transcript_2761	1.72211494656315	1.01704518470453	0	4.69646968970581	1.09576847543533	0	1.05027343959404	4.71479096747137	4.01703831602546	1.31498571556529	1.83519000368367	0.797040836507352	1.44079629609874	6.62724249328766	0	3.00969369985935	0.67327199317447	1.70361910814599	1.56936788006933	0.214945337955052	9.51215695105068	0	47.0118113348973
CACNA1C_transcript_1052	0.578600957402443	0.992676060821085	0	1.42742376990063	0.783505546950781	0.425140966116319	0.896017369809681	1.44738847010278	0	1.65939320618192	0.487457170120408	3.13219428005743	0	0	22.1906984280617	0	2.34222789568171	3.07699957063868	1.61666349871664	2.47203598198609	2.3241564946627	0.8429421187719	46.6955217859828
CACNA1C_transcript_7148	4.60938448918738	0.303148047936988	0.314158224784357	9.5581968836274	3.66262332986892	0	1.12798127646268	2.04244658789516	0.706794183713211	0	2.727613338146	0.234926650915339	3.39499705112961	2.2881924918818	2.39267868607414	0.270655947667616	1.21781043843656	8.97443193706326	0	1.79235055665931	0	0.649905796109621	46.2682959175593
CACNA1C_transcript_13049	4.54103432240466	0	0	0.196154247686225	0	1.00433950022699	3.78663815307096	7.80455278338407	4.63333776996483	2.93796275316984	1.8028121706831	1.34584075157773	0.658588472390208	0	0.38786307820534	0.660251780933469	2.93006175598565	1.0674857350617	6.60353452032077	3.6192226971434	0	1.65435006933724	45.6340305615462
CACNA1C_transcript_4750	2.86508065106472	2.32060108672214	1.45162997549985	0.24814032270277	1.30852711081245	2.68815708514109	4.1635921266852	0.82756658759261	3.83699186200005	0.712846839714103	1.26203459003458	1.01199693907234	1.96484911695863	0	2.93139380212495	0.840895657997728	3.91577633318211	0	4.51788428881832	2.99401473536789	1.62452817318389	3.8133279997635	45.2998352844389
CACNA1C_transcript_8437	2.13364436427923	7.99903187597265	0	0	4.80165708821343	0	3.20349904652434	0	0	0.135394768094015	1.14089282509097	1.66664478458972	5.21505341303749	0.47482355504355	0	2.56727253381691	1.73737790969565	3.08232883982574	8.44992030581294	1.4239790558884	0	1.11402921475937	45.1455495806444
CACNA1C_transcript_9718	0	2.64958517323707	0	9.1108710553375	0.524088541652688	1.82315437456138	0.301851572584553	2.53425053526151	3.37276095188053	2.15488361467211	1.90422798557953	6.33321321031523	1.31613352750953	0	4.22583975848691	0.75039138845329	3.13521384616793	2.16131283956716	1.54191971933883	0.829292180856777	0	0	44.6689902754625
CACNA1C_transcript_6588	0.769968703220792	0.414024959827135	2.98941799132583	0	1.04696426025309	1.25818559675216	0.835544480167164	0.727114797760571	3.60885522487329	5.30698582372988	4.63532834067387	0.981229998114432	3.65683940856779	1.29281316656266	0.515829679535652	2.01706575795147	2.32219407282247	0	4.88652593294474	0.515942443757233	0	6.15289901477867	43.9337296536189
CACNA1C_transcript_7781	1.95472364173866	0.662771489987447	0.0363926632822809	2.10752930603166	2.0187888771523	0.906390750990306	0.748996595687855	0.676961629871447	3.43878853059562	0	0	0.801001936674666	1.24644997686963	4.94183846395999	5.5695520247316	2.59555008927377	0.320829851399247	2.49867314217792	0	2.92720489405498	7.83516265575301	2.48766152927252	43.7752680495049
CACNA1C_transcript_14783	0.60541320147904	0.493480839443197	3.93827042958709	2.41961591469492	1.15098168104469	7.24284968003532	1.35591297091468	6.85340085480973	1.17080374593534	0.554657022835278	1.43803357495299	3.19999180468666	1.27968910853552	0.368077912942409	0.756880595257227	0.20939258771493	4.42478431865825	0.0308668698103443	0.120276398774265	6.01880534034235	0	0	43.6321848524542
CACNA1C_transcript_7170	5.67553984323437	0.433714089271489	1.28049728984784	0	0	3.38797200156867	2.07051349119928	2.51691497446455	2.81848274239428	5.03158799408793	2.47608411006217	2.72555275890227	1.71073468972968	3.71054560882986	1.32268620980667	2.05265940469271	0.860198445438517	0.868005817871166	0.119837333949985	0	2.59008448902164	1.72960490662479	43.3812162009979
CACNA1C_transcript_13033	4.47490540524385	1.32670740308399	4.56861830382861	0.432980518949763	1.09491190844633	1.12580312501243	0.391855508806593	3.85093331976298	2.70995261159619	7.44187896939322	0.622138213495514	1.1625693923484	1.51196662366131	0	0.944848628910989	1.15554019618407	1.69586816126615	1.14440064208517	2.38121465351206	1.96649400973831	0.459432003119153	2.82225855291493	43.28527815136
CACNA1C_transcript_6600	0.508403690274989	2.71404139749141	0	2.032330471392	0.787526935055813	7.05924920827459	2.20523193462063	0.0755322291602738	0.31854624366521	1.3233096670193	2.76132048422179	3.23752969101586	0.917591525379392	4.02785122701159	1.01824273805294	1.12925480184642	2.19837076734594	0.265019203301264	6.03912692695169	2.63096861424456	0.667902725450481	1.36376617948261	43.2811166612587
CACNA1C_transcript_11086	3.90488761087267	0.863793580310239	5.98402980208123	0.496094545874616	1.63105319535677	6.72725012917863	0.532224953573402	0.77448504401285	0.25332528217072	0	1.08575686301159	4.83233658016741	6.10780117165356	0	2.17451752771952	2.16550416339631	1.24361823044611	1.00121070239476	0	0.270363071205441	2.81756823212197	0	42.8658206855478
CACNA1C_transcript_4927	1.36618774236019	1.64123787406043	2.68507716445489	2.73296830517735	3.44947259421222	4.33950409468625	0.0806763137125688	2.60150082814422	0.966288007524774	0.364336043837713	1.93867564732316	3.51288385362173	1.67976257652251	0.125712842816212	0.629243419062728	4.15731164712595	2.53934248696729	1.57447114489756	1.85959862113451	2.17569905556615	0.201918327106435	2.15659853952107	42.7784671298359
CACNA1C_transcript_5418	1.32482423076085	2.82060194735236	0	2.01036751111817	0	1.78020675533635	1.91698830299039	2.01727555826462	0.528747834120081	11.5808934132561	0	0	3.29518360538371	2.27052782588086	3.99459403589185	1.87664478247293	2.38212612518577	1.61484000795002	1.77372780763919	1.04258041996202	0	0	42.2301301635653
CACNA1C_transcript_463	0.603220394165604	5.86314299405773	0	0	0.216037395036063	4.61568464022458	3.12349632589299	4.7941018396313	3.076820146062	0.642364839413622	2.0346797074377	2.43714853502435	6.05583763211082	0.916956065630751	0.403709692209862	4.96698979107141	0.743867003945713	0.776209638498846	0	0	0	0.884293973201906	42.1545606136152
CACNA1C_transcript_809	7.52947242694098	1.61272039894344	0	0.158957235947201	0.263325608279314	0.793929627880297	0.107506885755331	3.26443781885534	0.257595908556108	2.90085205279594	0	3.88264669358479	0	0	6.02834385276079	2.77588795547078	0.513817394357136	5.34327164142585	0	1.2735561171978	0	5.28903495658116	41.9953565753323
CACNA1C_transcript_28672	0.147590518259527	8.34909420769639	0	0.483391072472973	1.96961669126174	0.320066781684805	5.10757114641221	1.36196787058348	0	0.22825355424292	0	0.452377452541602	4.85740031180015	0	0	1.71781911763318	1.74438487477086	2.46679848386241	0.202362216988629	1.26279674630451	11.1185088502594	0.154497147413536	41.9444970441883
CACNA1C_transcript_4863	1.64832543269907	2.24009669485284	0.513888485542209	4.41274051328323	3.03551074267482	0	1.75218149243229	2.29670136199149	5.61404027680391	4.66717425571338	1.92763471657261	0.267165611178397	1.59932192709094	0	0	2.12858014999604	1.46802459446021	1.1126496074239	0.478379924307294	3.90717192063215	0	2.68741571437992	41.7570034220347
CACNA1C_transcript_3461	2.38819259240637	3.82991036996432	0	0.977344870275077	3.0284409621689	0.171665878559794	0.661508149440623	1.35602892497147	0.501511308935076	3.7890216797307	1.25551151239222	3.77230158872654	0.745068574153539	1.77982511130077	1.64362768170201	0	3.06499386184212	0	2.12475508935805	10.4676161802968	0	0	41.5573243362244
CACNA1C_transcript_797	5.33381971479355	4.49442740174169	0	2.0153890339526	0	1.63881456753892	1.51791609318599	1.69755649581684	0.457957393557145	1.91778091915712	1.65705179600836	7.24921930677374	1.34306651995044	0	0	7.5262834857432	1.67427746096761	0	1.88143370031807	0.875728951326622	0	0.216714286578852	41.4974371274108
CACNA1C_transcript_7599	1.30947517102714	1.75946418634881	0	3.35888823263232	1.89479983412647	0.14364083195975	2.81063813574848	4.13841600886948	0	3.43485850307074	2.31127517183877	0.939446203658963	3.96294274873326	4.96053917966305	0	0.197440344508853	2.07311666278619	0.949211205953976	4.01594027952537	0.865453794684933	2.0699224167004	0.0743671073437722	41.2698360191807
CACNA1C_transcript_14324	1.37389187668187	0.390957908800782	4.22074313451551	4.44618761914636	3.16708208301396	1.40952872114816	1.0507008279578	6.59440026100456	0	0.153694368803013	1.54602393722949	0.876659714511406	5.16894082828078	0.641373894225071	3.00330721531211	0.771481386486811	2.74410842916026	0	1.50345333457487	1.51594099576481	0.0395979702061755	0.379937856018193	40.998012362842
CACNA1C_transcript_8731	4.79670692988098	0.262704308285113	1.16134855566947	5.10506980370531	2.65756486174826	2.34839468911906	0.322401521073991	0.964823527595272	1.36128778844068	7.63102950694779	2.42802454252465	0.52275889797788	4.01837974920471	0.217514993217848	2.03853382654462	2.71521240420436	0	0	0	2.32468900560635	0.0107895074122091	0	40.8872344191586
CACNA1C_transcript_11512	2.1729262426385	0	5.51612937224665	0.365519886212967	3.86974782577507	0.527294840466526	5.00797765142808	0	0	2.9198249054023	0.497596170367713	1.75894286322436	3.2643454721061	1.19856564575145	0.411114938377317	0.79313115555978	1.64885407351369	0	3.44218163618859	0.488499229834236	3.50044798911759	2.19157493711529	39.5746748353262
CACNA1C_transcript_3154	1.17600309275978	0.917632027910338	3.18005140507927	1.46224014670694	2.14810687530223	1.93563473007713	4.44555941054846	3.7358706242471	0	5.28483196350682	0.506977312757636	0.453557590215242	1.95541262000404	0	0.375051068021084	0.403595285857058	1.21283936318567	0	5.50579151968269	2.06064405074706	1.33255157114789	0.685198339754038	38.7775489975105
CACNA1C_transcript_8722	0.752231411488859	0	0	5.72275524461947	2.34894026418986	4.64289237284397	0.448057796342807	2.98258291247497	0	0.59736409812892	1.50770350774478	2.17181595826969	2.14505907749131	1.8658920384563	0.110501906061149	1.35961870214451	1.62773503255137	2.25124491832361	1.06531421090573	3.78633709962159	3.23544679767932	0	38.6214933493382
CACNA1C_transcript_10708	0	0.0230501182306071	0	0	2.95785252904659	2.43172930643809	0.0610291351124479	0	3.84486195699265	0.227089444901791	0	0.65579279640445	6.60378007605003	0	0	0.726124028417993	2.85596049006535	0	12.0338107218682	4.4439570211623	0.507297856428191	1.18273302336673	38.5550685044854
CACNA1C_transcript_3518	0	2.21710766214424	2.2449580389551	5.91400774754132	5.14385801303209	1.64592743321408	1.29044606309184	0.920775075735435	2.07720603607241	0	3.14484708235794	1.30465175610864	5.90872015152412	0	0	0	1.03970919510421	0	0	2.95775744793591	2.52155363534679	0	38.3315253381641
CACNA1C_transcript_3398	4.28309228389708	3.57005411577515	0	1.88924663961104	1.36192086687774	0.249463751472107	2.51164517020455	3.4478482247429	0.177068938207897	0	3.21303980148561	1.24479364580459	1.88876383934441	0	0.46727664922212	1.22249095485219	4.55281499564206	1.98399572174926	4.17664394896154	0.00702243344765918	0.90187190457126	0.45766360106792	37.6067174869371
CACNA1C_transcript_29169	2.3575170699641	0	0	0.798158743389092	2.3183375329479	1.28726494829365	2.62503645846484	2.92126146426074	0.25135361557185	4.06312820719044	0.420198247752984	0	0.512580946940705	0	1.2954277514536	3.65363758083163	0	0	14.6433096107714	0.267869384601183	0	0.101563430556986	37.516644992991
CACNA1C_transcript_7196	1.40963644405609	4.00580973807608	0	1.35556192771445	3.25927997367105	0	2.00957996385247	1.87251463049718	2.42295924056759	0.766376251558249	0	0	1.92479548405515	0.959499828801541	8.52386379097895	1.77655099981721	2.27254713697948	0	0	2.88783113519271	0	1.40183443046567	36.8486409762839
CACNA1C_transcript_14907	0.153481901246174	1.2681174763051	2.75602812620524	3.24566298219067	2.52276705832664	0.789070192065436	4.82928598644375	1.61640667033746	0	0	1.07136808762263	1.49553940011319	1.62665371883053	0.429035036401017	2.37826364044066	5.31937581325665	0	0.624874558120473	2.61525961928917	0	0	4.06088695742084	36.8020772246156
CACNA1C_transcript_989	2.34251260047102	5.17341386378574	0.115097015733109	3.67979047764589	1.50867809666116	1.25224913688931	0.445859194974356	1.79437978478525	0.127531412292115	0.620777439619119	1.0982233468286	4.95269724692411	1.38459696350947	0	0.841406777041048	4.31282878777707	3.25354847298874	0	0.989968202686318	2.47942471434213	0	0	36.3729835349546
CACNA1C_transcript_2770	3.1187039742996	2.30996327465468	0.283979081351031	2.56188190601558	0.109963867288816	0.641859787562356	5.71198376335837	5.23144015407796	2.38244522963843	0.419880924449595	2.40202752296591	0.382523292985381	1.00057925284732	0	1.23453493217871	3.4752556495956	3.17045847154185	1.60576355755465	0	0.192014522850663	0	0	36.2352591652165
CACNA1C_transcript_7594	0.451897181582394	2.7473811924357	0.574284790000814	1.28062212659285	0.673937984515007	0.374804650461906	2.01788252021904	2.59951688042693	0	1.28298796344889	1.77482916901823	5.68125157320604	0.0549421863390589	9.15804902477507	0	0	1.66827779241718	0	0.614184995454359	4.18099172577999	0	0	35.1358417566735
